# Supplementary material for: A global perspective on the genomics of Moraxella catarrhalis
Source: Microb Genom. 2025 Aug 22;11(8):001488. doi: 10.1099/mgen.0.001488 (PMC12373483; doi:10.1099/mgen.0.001488)
Supplement: Uncited Table S1. [file mgen-11-01488-s002.xlsx]

## Sheet: SRA_full_table
Table S1a. Available Moraxella catarrhalis SRA accessions and metadata overview
List of SRA accessions available under the search term M. catarrhalis in NCBI as of March 30, 2024. Accessions highlighted in blue contain metadata for at least one of the following fields: clinical presentation, year of collection, and geographic location. Only these datasets were included in the subsequent analyses.
Identifier	Assay Type	AvgSpotLen	Bases	BioProject	BioSample	Bytes	Center Name	Consent	Experiment	LibraryLayout	LibrarySelection	LibrarySource	Organism	Platform	Sample Name	SRA Study	subject_id	INSDC_center_name	INSDC_status	Sample_name	Submitter_Id	external_id	geo_loc_name_country	geo_loc_name_country_continent	Collection_Date	Host	Host_disease	isolation_source
SRR5133327	WGS	200	442528600	PRJNA338378	SAMN05614889	288677639	BGI	public	SRX2447598	PAIRED	RANDOM	GENOMIC	Moraxella catarrhalis	ILLUMINA	13R13726	SRP089760							China	Asia	2013-12-31	Homo sapiens		purulent sputum
SRR4240475	WGS	200	442528600	PRJNA338378	SAMN05614889	288678667	BGI_TIANJIN	public	SRX2161449	PAIRED	RANDOM	GENOMIC	Moraxella catarrhalis	ILLUMINA	13R13726	SRP089760							China	Asia	2013-12-31	Homo sapiens		purulent sputum
SRR5133325	WGS	200	340082400	PRJNA338378	SAMN05614888	222295007	BGI	public	SRX2447596	PAIRED	RANDOM	GENOMIC	Moraxella catarrhalis	ILLUMINA	13R13685	SRP089760							China	Asia	2013-12-30	Homo sapiens		purulent sputum
SRR4240474	WGS	200	340082400	PRJNA338378	SAMN05614888	222294477	BGI_TIANJIN	public	SRX2161448	PAIRED	RANDOM	GENOMIC	Moraxella catarrhalis	ILLUMINA	13R13685	SRP089760							China	Asia	2013-12-30	Homo sapiens		purulent sputum
SRR5133326	WGS	200	469999200	PRJNA338378	SAMN05614886	309217668	BGI	public	SRX2447597	PAIRED	RANDOM	GENOMIC	Moraxella catarrhalis	ILLUMINA	11XR4410	SRP089760							China	Asia	2011-12-14	Homo sapiens		purulent sputum
SRR4240461	WGS	200	469999200	PRJNA338378	SAMN05614886	309217829	BGI_TIANJIN	public	SRX2161439	PAIRED	RANDOM	GENOMIC	Moraxella catarrhalis	ILLUMINA	11XR4410	SRP089760							China	Asia	2011-12-14	Homo sapiens		purulent sputum
SRR5133328	WGS	200	371743000	PRJNA338378	SAMN05614887	243561840	BGI	public	SRX2447599	PAIRED	RANDOM	GENOMIC	Moraxella catarrhalis	ILLUMINA	11XR1696	SRP089760							China	Asia	2011-05-10	Homo sapiens		purulent sputum
SRR4240473	WGS	200	371743000	PRJNA338378	SAMN05614887	243561826	BGI_TIANJIN	public	SRX2161445	PAIRED	RANDOM	GENOMIC	Moraxella catarrhalis	ILLUMINA	11XR1696	SRP089760							China	Asia	2011-05-10	Homo sapiens		purulent sputum
ERR12646492	WGS	380	314307299	PRJEB32746	SAMEA115182412	103955726	PUBLIC HEALTH ENGLAND	public	ERX12020683	PAIRED	RANDOM	GENOMIC	Moraxella catarrhalis	ILLUMINA	SAMEA115182412	ERP115459		PUBLIC HEALTH ENGLAND	public	SAMPLE_BT50808V1C	SAMPLE_BT50808V1C		United Kingdom	Europe	2019
ERR4013837	WGS	278	305858266	PRJEB37711	SAMEA6656778	136254564	CENTRE FOR GENOMIC EPIDEMIOLOGY, NATIONAL FOOD INS	public	ERX4015226	PAIRED	RANDOM	GENOMIC	Moraxella catarrhalis	ILLUMINA	SAMEA6656778	ERP121041		DTU-GE	public	1D-464	1D-464	SAMEA6656778	Denmark	Europe	2018	Homo sapiens		Sputum
ERR4013838	WGS	283	175834549	PRJEB37711	SAMEA6656779	79242184	CENTRE FOR GENOMIC EPIDEMIOLOGY, NATIONAL FOOD INS	public	ERX4015227	PAIRED	RANDOM	GENOMIC	Moraxella catarrhalis	ILLUMINA	SAMEA6656779	ERP121041		DTU-GE	public	1D-465	1D-465	SAMEA6656779	Denmark	Europe	2018	Homo sapiens		Sputum
ERR4013839	WGS	275	239001652	PRJEB37711	SAMEA6656780	106241481	CENTRE FOR GENOMIC EPIDEMIOLOGY, NATIONAL FOOD INS	public	ERX4015228	PAIRED	RANDOM	GENOMIC	Moraxella catarrhalis	ILLUMINA	SAMEA6656780	ERP121041		DTU-GE	public	1D-466	1D-466	SAMEA6656780	Denmark	Europe	2018	Homo sapiens		Sputum
ERR4013840	WGS	281	173407254	PRJEB37711	SAMEA6656781	77339086	CENTRE FOR GENOMIC EPIDEMIOLOGY, NATIONAL FOOD INS	public	ERX4015229	PAIRED	RANDOM	GENOMIC	Moraxella catarrhalis	ILLUMINA	SAMEA6656781	ERP121041		DTU-GE	public	1D-467	1D-467	SAMEA6656781	Denmark	Europe	2018	Homo sapiens		Sputum
ERR4013841	WGS	272	254162213	PRJEB37711	SAMEA6656782	112807173	CENTRE FOR GENOMIC EPIDEMIOLOGY, NATIONAL FOOD INS	public	ERX4015230	PAIRED	RANDOM	GENOMIC	Moraxella catarrhalis	ILLUMINA	SAMEA6656782	ERP121041		DTU-GE	public	1D-468	1D-468	SAMEA6656782	Denmark	Europe	2018	Homo sapiens		Sputum
ERR4013842	WGS	266	346948683	PRJEB37711	SAMEA6656783	153507474	CENTRE FOR GENOMIC EPIDEMIOLOGY, NATIONAL FOOD INS	public	ERX4015231	PAIRED	RANDOM	GENOMIC	Moraxella catarrhalis	ILLUMINA	SAMEA6656783	ERP121041		DTU-GE	public	1D-469	1D-469	SAMEA6656783	Denmark	Europe	2018	Homo sapiens		Sputum
ERR4013844	WGS	279	190636117	PRJEB37711	SAMEA6656785	85182028	CENTRE FOR GENOMIC EPIDEMIOLOGY, NATIONAL FOOD INS	public	ERX4015233	PAIRED	RANDOM	GENOMIC	Moraxella catarrhalis	ILLUMINA	SAMEA6656785	ERP121041		DTU-GE	public	1D-471	1D-471	SAMEA6656785	Denmark	Europe	2018	Homo sapiens		sputum
ERR4013845	WGS	273	275536167	PRJEB37711	SAMEA6656786	121699008	CENTRE FOR GENOMIC EPIDEMIOLOGY, NATIONAL FOOD INS	public	ERX4015234	PAIRED	RANDOM	GENOMIC	Moraxella catarrhalis	ILLUMINA	SAMEA6656786	ERP121041		DTU-GE	public	1D-472	1D-472	SAMEA6656786	Denmark	Europe	2018	Homo sapiens		Tracheal secretion
ERR4013903	WGS	295	182707242	PRJEB37711	SAMEA6656844	72106980	CENTRE FOR GENOMIC EPIDEMIOLOGY, NATIONAL FOOD INS	public	ERX4015292	PAIRED	RANDOM	GENOMIC	Moraxella catarrhalis	ILLUMINA	SAMEA6656844	ERP121041		DTU-GE	public	1D-535	1D-535	SAMEA6656844	Denmark	Europe	2018	Homo sapiens		Sputum
ERR4013915	WGS	294	453353205	PRJEB37711	SAMEA6656856	186046485	CENTRE FOR GENOMIC EPIDEMIOLOGY, NATIONAL FOOD INS	public	ERX4015304	PAIRED	RANDOM	GENOMIC	Moraxella catarrhalis	ILLUMINA	SAMEA6656856	ERP121041		DTU-GE	public	1D-547	1D-547	SAMEA6656856	Denmark	Europe	2018	Homo sapiens		Sputum
ERR4013988	WGS	285	794469631	PRJEB37711	SAMEA6656929	373364684	CENTRE FOR GENOMIC EPIDEMIOLOGY, NATIONAL FOOD INS	public	ERX4015377	PAIRED	RANDOM	GENOMIC	Moraxella catarrhalis	ILLUMINA	SAMEA6656929	ERP121041		DTU-GE	public	1D-626	1D-626	SAMEA6656929	Denmark	Europe	2018	Homo sapiens		Sputum
ERR4014002	WGS	295	407577358	PRJEB37711	SAMEA6656943	189074285	CENTRE FOR GENOMIC EPIDEMIOLOGY, NATIONAL FOOD INS	public	ERX4015391	PAIRED	RANDOM	GENOMIC	Moraxella catarrhalis	ILLUMINA	SAMEA6656943	ERP121041		DTU-GE	public	1D-640	1D-640	SAMEA6656943	Denmark	Europe	2018	Homo sapiens		Swab eye
ERR4014142	WGS	287	282063993	PRJEB37711	SAMEA6657083	139234781	CENTRE FOR GENOMIC EPIDEMIOLOGY, NATIONAL FOOD INS	public	ERX4015531	PAIRED	RANDOM	GENOMIC	Moraxella catarrhalis	ILLUMINA	SAMEA6657083	ERP121041		DTU-GE	public	1D-785	1D-785	SAMEA6657083	Denmark	Europe	2018	Homo sapiens		Swab
ERR4014143	WGS	285	602001779	PRJEB37711	SAMEA6657084	294713563	CENTRE FOR GENOMIC EPIDEMIOLOGY, NATIONAL FOOD INS	public	ERX4015532	PAIRED	RANDOM	GENOMIC	Moraxella catarrhalis	ILLUMINA	SAMEA6657084	ERP121041		DTU-GE	public	1D-786	1D-786	SAMEA6657084	Denmark	Europe	2018	Homo sapiens		Sputum
ERR4014147	WGS	287	524187145	PRJEB37711	SAMEA6657088	259151896	CENTRE FOR GENOMIC EPIDEMIOLOGY, NATIONAL FOOD INS	public	ERX4015536	PAIRED	RANDOM	GENOMIC	Moraxella catarrhalis	ILLUMINA	SAMEA6657088	ERP121041		DTU-GE	public	1D-790	1D-790	SAMEA6657088	Denmark	Europe	2018	Homo sapiens		Sputum
ERR4013843	WGS	277	204691598	PRJEB37711	SAMEA6656784	90941509	CENTRE FOR GENOMIC EPIDEMIOLOGY, NATIONAL FOOD INS	public	ERX4015232	PAIRED	RANDOM	GENOMIC	Moraxella catarrhalis	ILLUMINA	SAMEA6656784	ERP121041		DTU-GE	public	1D-470	1D-470	SAMEA6656784	Denmark	Europe	2018	Homo sapiens		Sputum
ERR4013955	WGS	281	323425951	PRJEB37711	SAMEA6656896	122530968	CENTRE FOR GENOMIC EPIDEMIOLOGY, NATIONAL FOOD INS	public	ERX4015344	PAIRED	RANDOM	GENOMIC	Moraxella catarrhalis	ILLUMINA	SAMEA6656896	ERP121041		DTU-GE	public	1D-592	1D-592	SAMEA6656896	Denmark	Europe	2018	Homo sapiens		Sputum
ERR4014471	WGS	290	688069492	PRJEB37711	SAMEA6657412	321529045	CENTRE FOR GENOMIC EPIDEMIOLOGY, NATIONAL FOOD INS	public	ERX4015860	PAIRED	RANDOM	GENOMIC	Moraxella catarrhalis	ILLUMINA	SAMEA6657412	ERP121041		DTU-GE	public	1D-1120	1D-1120	SAMEA6657412	Denmark	Europe	2018	Homo sapiens		Sputum
ERR4014709	WGS	288	463297919	PRJEB37711	SAMEA6657651	197472594	CENTRE FOR GENOMIC EPIDEMIOLOGY, NATIONAL FOOD INS	public	ERX4016098	PAIRED	RANDOM	GENOMIC	Moraxella catarrhalis	ILLUMINA	SAMEA6657651	ERP121041		DTU-GE	public	1D-1367	1D-1367	SAMEA6657651	Denmark	Europe	2018	Homo sapiens		Sputum
ERR4014134	WGS	284	620108961	PRJEB37711	SAMEA6657075	303511455	CENTRE FOR GENOMIC EPIDEMIOLOGY, NATIONAL FOOD INS	public	ERX4015523	PAIRED	RANDOM	GENOMIC	Moraxella catarrhalis	ILLUMINA	SAMEA6657075	ERP121041		DTU-GE	public	1D-777	1D-777	SAMEA6657075	Denmark	Europe	2018	Homo sapiens		Swab
ERR4014502	WGS	293	303408720	PRJEB37711	SAMEA6657444	149581315	CENTRE FOR GENOMIC EPIDEMIOLOGY, NATIONAL FOOD INS	public	ERX4015891	PAIRED	RANDOM	GENOMIC	Moraxella catarrhalis	ILLUMINA	SAMEA6657444	ERP121041		DTU-GE	public	1D-1152	1D-1152	SAMEA6657444	Denmark	Europe	2018	Homo sapiens		Swab ear
ERR4014628	WGS	290	295592486	PRJEB37711	SAMEA6657570	141057103	CENTRE FOR GENOMIC EPIDEMIOLOGY, NATIONAL FOOD INS	public	ERX4016017	PAIRED	RANDOM	GENOMIC	Moraxella catarrhalis	ILLUMINA	SAMEA6657570	ERP121041		DTU-GE	public	1D-1285	1D-1285	SAMEA6657570	Denmark	Europe	2018	Homo sapiens		Swab ear
ERR4013860	WGS	362	202871651	PRJEB37711	SAMEA6656801	119203041	CENTRE FOR GENOMIC EPIDEMIOLOGY, NATIONAL FOOD INS	public	ERX4015249	PAIRED	RANDOM	GENOMIC	Moraxella catarrhalis	ILLUMINA	SAMEA6656801	ERP121041		DTU-GE	public	1D-487	1D-487	SAMEA6656801	Denmark	Europe	2018	Homo sapiens		Swab ear
ERR4014004	WGS	297	223150700	PRJEB37711	SAMEA6656945	103759390	CENTRE FOR GENOMIC EPIDEMIOLOGY, NATIONAL FOOD INS	public	ERX4015393	PAIRED	RANDOM	GENOMIC	Moraxella catarrhalis	ILLUMINA	SAMEA6656945	ERP121041		DTU-GE	public	1D-642	1D-642	SAMEA6656945	Denmark	Europe	2018	Homo sapiens		Swab eye
ERR13147467	WGS	325	212627790	PRJEB32746	SAMEA115649417	71647915	UK HEALTH SECURITY AGENCY	public	ERX12518981	PAIRED	RANDOM	GENOMIC	Moraxella catarrhalis	ILLUMINA	SAMPLE_BT51433V3C	ERP115459							United Kingdom	Europe	2018
ERR4425973	WGS	489	160562645	PRJEB39742	SAMEA7160378	95266591	Denise Morris - d.e.morris@soton.ac.uk	public	ERX4366531	PAIRED	RANDOM	GENOMIC	Moraxella catarrhalis	ILLUMINA	SAMEA7160378	ERP123298		Denise Morris - d.e.morris@soton.ac.uk	public	MOR_AA0441AA	MOR_AA0441AA	SAMEA7160378	United Kingdom	Europe	2013
ERR4425975	WGS	486	176158403	PRJEB39742	SAMEA7160380	103904958	Denise Morris - d.e.morris@soton.ac.uk	public	ERX4366533	PAIRED	RANDOM	GENOMIC	Moraxella catarrhalis	ILLUMINA	SAMEA7160380	ERP123298		Denise Morris - d.e.morris@soton.ac.uk	public	MOR_AA0443AA	MOR_AA0443AA	SAMEA7160380	United Kingdom	Europe	2013
ERR4425985	WGS	477	247114512	PRJEB39742	SAMEA7160390	149459257	Denise Morris - d.e.morris@soton.ac.uk	public	ERX4366543	PAIRED	RANDOM	GENOMIC	Moraxella catarrhalis	ILLUMINA	SAMEA7160390	ERP123298		Denise Morris - d.e.morris@soton.ac.uk	public	MOR_AA0455AA	MOR_AA0455AA	SAMEA7160390	United Kingdom	Europe	2013
ERR4425987	WGS	449	266585973	PRJEB39742	SAMEA7160392	157361827	Denise Morris - d.e.morris@soton.ac.uk	public	ERX4366545	PAIRED	RANDOM	GENOMIC	Moraxella catarrhalis	ILLUMINA	SAMEA7160392	ERP123298		Denise Morris - d.e.morris@soton.ac.uk	public	MOR_AA0458AA	MOR_AA0458AA	SAMEA7160392	United Kingdom	Europe	2013
ERR4425988	WGS	472	196441883	PRJEB39742	SAMEA7160393	120005647	Denise Morris - d.e.morris@soton.ac.uk	public	ERX4366546	PAIRED	RANDOM	GENOMIC	Moraxella catarrhalis	ILLUMINA	SAMEA7160393	ERP123298		Denise Morris - d.e.morris@soton.ac.uk	public	MOR_AA0460AA	MOR_AA0460AA	SAMEA7160393	United Kingdom	Europe	2013
ERR4425974	WGS	480	216602462	PRJEB39742	SAMEA7160379	131380224	Denise Morris - d.e.morris@soton.ac.uk	public	ERX4366532	PAIRED	RANDOM	GENOMIC	Moraxella catarrhalis	ILLUMINA	SAMEA7160379	ERP123298		Denise Morris - d.e.morris@soton.ac.uk	public	MOR_AA0442AA	MOR_AA0442AA	SAMEA7160379	United Kingdom	Europe	2012
ERR4425983	WGS	420	484123630	PRJEB39742	SAMEA7160388	281713276	Denise Morris - d.e.morris@soton.ac.uk	public	ERX4366541	PAIRED	RANDOM	GENOMIC	Moraxella catarrhalis	ILLUMINA	SAMEA7160388	ERP123298		Denise Morris - d.e.morris@soton.ac.uk	public	MOR_AA0452AA	MOR_AA0452AA	SAMEA7160388	United Kingdom	Europe	2012
ERR4425984	WGS	475	317016816	PRJEB39742	SAMEA7160389	188018742	Denise Morris - d.e.morris@soton.ac.uk	public	ERX4366542	PAIRED	RANDOM	GENOMIC	Moraxella catarrhalis	ILLUMINA	SAMEA7160389	ERP123298		Denise Morris - d.e.morris@soton.ac.uk	public	MOR_AA0454AA	MOR_AA0454AA	SAMEA7160389	United Kingdom	Europe	2012
ERR4425989	WGS	474	315958170	PRJEB39742	SAMEA7160394	191619248	Denise Morris - d.e.morris@soton.ac.uk	public	ERX4366547	PAIRED	RANDOM	GENOMIC	Moraxella catarrhalis	ILLUMINA	SAMEA7160394	ERP123298		Denise Morris - d.e.morris@soton.ac.uk	public	MOR_AA0461AA	MOR_AA0461AA	SAMEA7160394	United Kingdom	Europe	2012
ERR4425972	WGS	478	259558364	PRJEB39742	SAMEA7160377	158994274	Denise Morris - d.e.morris@soton.ac.uk	public	ERX4366530	PAIRED	RANDOM	GENOMIC	Moraxella catarrhalis	ILLUMINA	SAMEA7160377	ERP123298		Denise Morris - d.e.morris@soton.ac.uk	public	MOR_AA0440AA	MOR_AA0440AA	SAMEA7160377	United Kingdom	Europe	2012
ERR4425976	WGS	487	190952597	PRJEB39742	SAMEA7160381	113239151	Denise Morris - d.e.morris@soton.ac.uk	public	ERX4366534	PAIRED	RANDOM	GENOMIC	Moraxella catarrhalis	ILLUMINA	SAMEA7160381	ERP123298		Denise Morris - d.e.morris@soton.ac.uk	public	MOR_AA0444AA	MOR_AA0444AA	SAMEA7160381	United Kingdom	Europe	2012
ERR4425977	WGS	466	335457120	PRJEB39742	SAMEA7160382	196865201	Denise Morris - d.e.morris@soton.ac.uk	public	ERX4366535	PAIRED	RANDOM	GENOMIC	Moraxella catarrhalis	ILLUMINA	SAMEA7160382	ERP123298		Denise Morris - d.e.morris@soton.ac.uk	public	MOR_AA0445AA	MOR_AA0445AA	SAMEA7160382	United Kingdom	Europe	2012
ERR4425978	WGS	465	245306545	PRJEB39742	SAMEA7160383	147087720	Denise Morris - d.e.morris@soton.ac.uk	public	ERX4366536	PAIRED	RANDOM	GENOMIC	Moraxella catarrhalis	ILLUMINA	SAMEA7160383	ERP123298		Denise Morris - d.e.morris@soton.ac.uk	public	MOR_AA0447AA	MOR_AA0447AA	SAMEA7160383	United Kingdom	Europe	2012
ERR4425979	WGS	473	293904478	PRJEB39742	SAMEA7160384	174793247	Denise Morris - d.e.morris@soton.ac.uk	public	ERX4366537	PAIRED	RANDOM	GENOMIC	Moraxella catarrhalis	ILLUMINA	SAMEA7160384	ERP123298		Denise Morris - d.e.morris@soton.ac.uk	public	MOR_AA0448AA	MOR_AA0448AA	SAMEA7160384	United Kingdom	Europe	2012
ERR4425980	WGS	482	226123584	PRJEB39742	SAMEA7160385	137357173	Denise Morris - d.e.morris@soton.ac.uk	public	ERX4366538	PAIRED	RANDOM	GENOMIC	Moraxella catarrhalis	ILLUMINA	SAMEA7160385	ERP123298		Denise Morris - d.e.morris@soton.ac.uk	public	MOR_AA0449AA	MOR_AA0449AA	SAMEA7160385	United Kingdom	Europe	2012
ERR4425981	WGS	452	214236024	PRJEB39742	SAMEA7160386	132029370	Denise Morris - d.e.morris@soton.ac.uk	public	ERX4366539	PAIRED	RANDOM	GENOMIC	Moraxella catarrhalis	ILLUMINA	SAMEA7160386	ERP123298		Denise Morris - d.e.morris@soton.ac.uk	public	MOR_AA0450AA	MOR_AA0450AA	SAMEA7160386	United Kingdom	Europe	2012
ERR4425986	WGS	480	66912981	PRJEB39742	SAMEA7160391	42461724	Denise Morris - d.e.morris@soton.ac.uk	public	ERX4366544	PAIRED	RANDOM	GENOMIC	Moraxella catarrhalis	ILLUMINA	SAMEA7160391	ERP123298		Denise Morris - d.e.morris@soton.ac.uk	public	MOR_AA0457AA	MOR_AA0457AA	SAMEA7160391	United Kingdom	Europe	2012
ERR4425982	WGS	480	277902998	PRJEB39742	SAMEA7160387	165610151	Denise Morris - d.e.morris@soton.ac.uk	public	ERX4366540	PAIRED	RANDOM	GENOMIC	Moraxella catarrhalis	ILLUMINA	SAMEA7160387	ERP123298		Denise Morris - d.e.morris@soton.ac.uk	public	MOR_AA0451AA	MOR_AA0451AA	SAMEA7160387	United Kingdom	Europe	2012
ERR1517461	WGS	188	416089408	PRJEB14319	SAMEA4063306	202639343	PUBLIC HEALTH ENGLAND	public	ERX1588440	PAIRED	RANDOM	GENOMIC	Moraxella catarrhalis	ILLUMINA	SAMEA4063306	ERP015955		PUBLIC HEALTH ENGLAND	public	SAMPLE_260962_OX41885-2	SAMPLE_260962_OX41885-2	SAMEA4063306	United Kingdom	Europe
ERR1517491	WGS	196	298555713	PRJEB14319	SAMEA4063336	133498039	PUBLIC HEALTH ENGLAND	public	ERX1588470	PAIRED	RANDOM	GENOMIC	Moraxella catarrhalis	ILLUMINA	SAMEA4063336	ERP015955		PUBLIC HEALTH ENGLAND	public	SAMPLE_261502_OX41891-2	SAMPLE_261502_OX41891-2	SAMEA4063336	United Kingdom	Europe
ERR1517307	WGS	192	263236723	PRJEB14319	SAMEA4063152	121107794	PUBLIC HEALTH ENGLAND	public	ERX1588286	PAIRED	RANDOM	GENOMIC	Moraxella catarrhalis	ILLUMINA	SAMEA4063152	ERP015955		PUBLIC HEALTH ENGLAND	public	SAMPLE_260467_ST41724-2	SAMPLE_260467_ST41724-2	SAMEA4063152	United Kingdom	Europe
ERR1517346	WGS	193	154671050	PRJEB14319	SAMEA4063191	71387749	PUBLIC HEALTH ENGLAND	public	ERX1588325	PAIRED	RANDOM	GENOMIC	Moraxella catarrhalis	ILLUMINA	SAMEA4063191	ERP015955		PUBLIC HEALTH ENGLAND	public	SAMPLE_260506_ST41949-2	SAMPLE_260506_ST41949-2	SAMEA4063191	United Kingdom	Europe
ERR1517432	WGS	191	398375128	PRJEB14319	SAMEA4063277	196389494	PUBLIC HEALTH ENGLAND	public	ERX1588411	PAIRED	RANDOM	GENOMIC	Moraxella catarrhalis	ILLUMINA	SAMEA4063277	ERP015955		PUBLIC HEALTH ENGLAND	public	SAMPLE_260933_OX41539-2	SAMPLE_260933_OX41539-2	SAMEA4063277	United Kingdom	Europe
ERR1517655	WGS	194	305195787	PRJEB14319	SAMEA4063500	147081761	PUBLIC HEALTH ENGLAND	public	ERX1588634	PAIRED	RANDOM	GENOMIC	Moraxella catarrhalis	ILLUMINA	SAMEA4063500	ERP015955		PUBLIC HEALTH ENGLAND	public	SAMPLE_261863_ST41992-1	SAMPLE_261863_ST41992-1	SAMEA4063500	United Kingdom	Europe
ERR2868818	WGS	321	615689189	PRJEB29515	SAMEA5065820	299925782	ROSTOCK UNIVERSITY MEDICAL CENTER	public	ERX2874769	PAIRED	RANDOM PCR	GENOMIC	Moraxella catarrhalis	ILLUMINA	SAMEA5065820	ERP111825		Rostock University Medical Center	public	MCAT20181	MCAT20181	SAMEA5065820	Germany	Europe
ERR2868819	WGS	350	621949700	PRJEB29515	SAMEA5065821	310775764	ROSTOCK UNIVERSITY MEDICAL CENTER	public	ERX2874770	PAIRED	RANDOM PCR	GENOMIC	Moraxella catarrhalis	ILLUMINA	SAMEA5065821	ERP111825		Rostock University Medical Center	public	MCAT20182	MCAT20182	SAMEA5065821	Germany	Europe
ERR2868820	WGS	334	621187255	PRJEB29515	SAMEA5065822	305239034	ROSTOCK UNIVERSITY MEDICAL CENTER	public	ERX2874771	PAIRED	RANDOM PCR	GENOMIC	Moraxella catarrhalis	ILLUMINA	SAMEA5065822	ERP111825		Rostock University Medical Center	public	MCAT20183	MCAT20183	SAMEA5065822	Germany	Europe
ERR2868821	WGS	343	488577745	PRJEB29515	SAMEA5065823	243095517	ROSTOCK UNIVERSITY MEDICAL CENTER	public	ERX2874772	PAIRED	RANDOM PCR	GENOMIC	Moraxella catarrhalis	ILLUMINA	SAMEA5065823	ERP111825		Rostock University Medical Center	public	MCAT20184	MCAT20184	SAMEA5065823	Germany	Europe
ERR2868822	WGS	347	419171136	PRJEB29515	SAMEA5065824	210517848	ROSTOCK UNIVERSITY MEDICAL CENTER	public	ERX2874773	PAIRED	RANDOM PCR	GENOMIC	Moraxella catarrhalis	ILLUMINA	SAMEA5065824	ERP111825		Rostock University Medical Center	public	MCAT20185	MCAT20185	SAMEA5065824	Germany	Europe
ERR2868823	WGS	338	577069664	PRJEB29515	SAMEA5065825	279882513	ROSTOCK UNIVERSITY MEDICAL CENTER	public	ERX2874774	PAIRED	RANDOM PCR	GENOMIC	Moraxella catarrhalis	ILLUMINA	SAMEA5065825	ERP111825		Rostock University Medical Center	public	MCAT20186	MCAT20186	SAMEA5065825	Germany	Europe
ERR2868824	WGS	345	1040213438	PRJEB29515	SAMEA5065826	527591372	ROSTOCK UNIVERSITY MEDICAL CENTER	public	ERX2874775	PAIRED	RANDOM PCR	GENOMIC	Moraxella catarrhalis	ILLUMINA	SAMEA5065826	ERP111825		Rostock University Medical Center	public	MCAT20187	MCAT20187	SAMEA5065826	Germany	Europe
ERR2868825	WGS	328	1299919552	PRJEB29515	SAMEA5065827	656770576	ROSTOCK UNIVERSITY MEDICAL CENTER	public	ERX2874776	PAIRED	RANDOM PCR	GENOMIC	Moraxella catarrhalis	ILLUMINA	SAMEA5065827	ERP111825		Rostock University Medical Center	public	MCAT20188	MCAT20188	SAMEA5065827	Germany	Europe
ERR2868826	WGS	345	1010863123	PRJEB29515	SAMEA5065828	505640934	ROSTOCK UNIVERSITY MEDICAL CENTER	public	ERX2874777	PAIRED	RANDOM PCR	GENOMIC	Moraxella catarrhalis	ILLUMINA	SAMEA5065828	ERP111825		Rostock University Medical Center	public	MCAT20189	MCAT20189	SAMEA5065828	Germany	Europe
ERR2868827	WGS	333	1033957935	PRJEB29515	SAMEA5065829	506368842	ROSTOCK UNIVERSITY MEDICAL CENTER	public	ERX2874778	PAIRED	RANDOM PCR	GENOMIC	Moraxella catarrhalis	ILLUMINA	SAMEA5065829	ERP111825		Rostock University Medical Center	public	MCAT201825	MCAT201825	SAMEA5065829	Germany	Europe
ERR2868828	WGS	345	1089893452	PRJEB29515	SAMEA5065830	539105896	ROSTOCK UNIVERSITY MEDICAL CENTER	public	ERX2874779	PAIRED	RANDOM PCR	GENOMIC	Moraxella catarrhalis	ILLUMINA	SAMEA5065830	ERP111825		Rostock University Medical Center	public	MCAT201826	MCAT201826	SAMEA5065830	Germany	Europe
ERR2868829	WGS	357	1091221384	PRJEB29515	SAMEA5065831	537393408	ROSTOCK UNIVERSITY MEDICAL CENTER	public	ERX2874780	PAIRED	RANDOM PCR	GENOMIC	Moraxella catarrhalis	ILLUMINA	SAMEA5065831	ERP111825		Rostock University Medical Center	public	MCAT201827	MCAT201827	SAMEA5065831	Germany	Europe
SRR5413268	WGS	202	1303873640	PRJNA231221	SAMN06173317	892458869	UMIGS	public	SRX2705218	PAIRED	RANDOM	GENOMIC	Moraxella catarrhalis	ILLUMINA	FDAARGOS_304	SRP040661							USA	North America	1989/1992	Homo sapiens	No disease\, carrier of organism	nose of a healthy pediatric carrier in the Netherlands
SRR28243671	WGS	302	220785556	PRJNA858823	SAMN40282938	121316954	WYOMING PUBLIC HEALTH LABORATORY	public	SRX23854743	PAIRED	RANDOM	GENOMIC	Moraxella catarrhalis	ILLUMINA	WPHL-001461-24	SRP457558							USA	North America	2024-01-19	Homo sapiens	disease by infectious agent	clinical
SRR12148936	WGS	537	712570813	PRJNA644200	SAMN15454062	373830452	ROCHESTER INSTITUTE OF TECHNOLOGY	public	SRX8668965	PAIRED	PCR	GENOMIC	Moraxella catarrhalis	ILLUMINA	AR-0962	SRP270069							USA	North America	2020-04-20
SRR12148937	WGS	539	978065254	PRJNA644200	SAMN15454061	555296482	ROCHESTER INSTITUTE OF TECHNOLOGY	public	SRX8668964	PAIRED	PCR	GENOMIC	Moraxella catarrhalis	ILLUMINA	AR-0961	SRP270069							USA	North America	2020-04-20
SRR10906050	WGS	280	773347702	PRJNA553678	SAMN12251093	297036698	ARES GENETICS	public	SRX7574175	PAIRED	RANDOM	GENOMIC	Moraxella catarrhalis	ILLUMINA	AS012774	SRP240270							USA	North America	2016-05-25	Homo sapiens	Pneumonia	lung
SRR10905877	WGS	283	856216110	PRJNA553678	SAMN12251087	327707164	ARES GENETICS	public	SRX7573932	PAIRED	RANDOM	GENOMIC	Moraxella catarrhalis	ILLUMINA	AS012768	SRP240270							USA	North America	2015-12-15	Homo sapiens	Pneumonia	lung
SRR10905872	WGS	281	840224190	PRJNA553678	SAMN12251091	325439908	ARES GENETICS	public	SRX7573937	PAIRED	RANDOM	GENOMIC	Moraxella catarrhalis	ILLUMINA	AS012772	SRP240270							USA	North America	2015-12-14	Homo sapiens	Pneumonia	lung
SRR10905873	WGS	285	610189123	PRJNA553678	SAMN12251090	234388093	ARES GENETICS	public	SRX7573936	PAIRED	RANDOM	GENOMIC	Moraxella catarrhalis	ILLUMINA	AS012771	SRP240270							USA	North America	2015-12-11	Homo sapiens	Pneumonia	lung
SRR10905880	WGS	283	937178838	PRJNA553678	SAMN12251084	362698354	ARES GENETICS	public	SRX7573929	PAIRED	RANDOM	GENOMIC	Moraxella catarrhalis	ILLUMINA	AS012765	SRP240270							USA	North America	2015-10-16	Homo sapiens	Pneumonia	lung
SRR10905876	WGS	280	814884510	PRJNA553678	SAMN12251088	312501723	ARES GENETICS	public	SRX7573933	PAIRED	RANDOM	GENOMIC	Moraxella catarrhalis	ILLUMINA	AS012769	SRP240270							USA	North America	2015-09-01	Homo sapiens	Pneumonia	lung
SRR10906046	WGS	280	1059875582	PRJNA553678	SAMN12251097	406221205	ARES GENETICS	public	SRX7574179	PAIRED	RANDOM	GENOMIC	Moraxella catarrhalis	ILLUMINA	AS012778	SRP240270							USA	North America	2015-04-23	Homo sapiens	Pneumonia	lung
SRR10905879	WGS	281	727488529	PRJNA553678	SAMN12251085	279792414	ARES GENETICS	public	SRX7573930	PAIRED	RANDOM	GENOMIC	Moraxella catarrhalis	ILLUMINA	AS012766	SRP240270							USA	North America	2015-03-12	Homo sapiens	Pneumonia	lung
SRR10906048	WGS	279	836935170	PRJNA553678	SAMN12251095	322000302	ARES GENETICS	public	SRX7574177	PAIRED	RANDOM	GENOMIC	Moraxella catarrhalis	ILLUMINA	AS012776	SRP240270							USA	North America	2014-10-18	Homo sapiens	Pneumonia	lung
SRR12286939	WGS	296	1618494382	PRJNA643264	SAMN15591460	562806152	INSTITUTE FOR GENOME SCIENCES, UNIVERSITY OF MARYLAND, BALTIMORE	public	SRX8790536	PAIRED	size fractionation	GENOMIC	Moraxella catarrhalis	ILLUMINA	174p47B1	SRP273061							USA	North America	2014-06-03	Homo sapiens	chronic obstructive pulmonary disease	sputum
SRR12286964	WGS	432	9112446	PRJNA643264	SAMN15591460	5339163	INSTITUTE FOR GENOME SCIENCES, UNIVERSITY OF MARYLAND, BALTIMORE	public	SRX8790512	PAIRED	size fractionation	GENOMIC	Moraxella catarrhalis	ILLUMINA	174p47B1	SRP273061							USA	North America	2014-06-03	Homo sapiens	chronic obstructive pulmonary disease	sputum
SRR12286926	WGS	278	1470992762	PRJNA643264	SAMN15591472	498277080	INSTITUTE FOR GENOME SCIENCES, UNIVERSITY OF MARYLAND, BALTIMORE	public	SRX8790549	PAIRED	size fractionation	GENOMIC	Moraxella catarrhalis	ILLUMINA	44p263B1	SRP273061							USA	North America	2013-12-18	Homo sapiens	chronic obstructive pulmonary disease	sputum
SRR12287204	WGS	369	3391096	PRJNA643264	SAMN15591472	1691920	INSTITUTE FOR GENOME SCIENCES, UNIVERSITY OF MARYLAND, BALTIMORE	public	SRX8790272	PAIRED	size fractionation	GENOMIC	Moraxella catarrhalis	ILLUMINA	44p263B1	SRP273061							USA	North America	2013-12-18	Homo sapiens	chronic obstructive pulmonary disease	sputum
SRR12286940	WGS	297	1565824610	PRJNA643264	SAMN15591459	539689852	INSTITUTE FOR GENOME SCIENCES, UNIVERSITY OF MARYLAND, BALTIMORE	public	SRX8790535	PAIRED	size fractionation	GENOMIC	Moraxella catarrhalis	ILLUMINA	174p41B1	SRP273061							USA	North America	2013-11-18	Homo sapiens	chronic obstructive pulmonary disease	sputum
SRR12286965	WGS	432	8720267	PRJNA643264	SAMN15591459	4957144	INSTITUTE FOR GENOME SCIENCES, UNIVERSITY OF MARYLAND, BALTIMORE	public	SRX8790511	PAIRED	size fractionation	GENOMIC	Moraxella catarrhalis	ILLUMINA	174p41B1	SRP273061							USA	North America	2013-11-18	Homo sapiens	chronic obstructive pulmonary disease	sputum
SRR12287057	WGS	411	2431434825	PRJNA643264	SAMN10536195	1074641202	INSTITUTE FOR GENOME SCIENCES, UNIVERSITY OF MARYLAND, BALTIMORE	public	SRX8790419	PAIRED	size fractionation	GENOMIC	Moraxella catarrhalis	ILLUMINA	173P31B1	SRP273061							USA	North America	2013-09-16	Homo sapiens	chronic obstructive pulmonary disease	sputum
SRR12286943	WGS	293	1182524579	PRJNA643264	SAMN15591456	411836481	INSTITUTE FOR GENOME SCIENCES, UNIVERSITY OF MARYLAND, BALTIMORE	public	SRX8790532	PAIRED	size fractionation	GENOMIC	Moraxella catarrhalis	ILLUMINA	173p28B1	SRP273061							USA	North America	2013-06-03	Homo sapiens	chronic obstructive pulmonary disease	sputum
SRR12287052	WGS	408	6558208	PRJNA643264	SAMN15591456	3757594	INSTITUTE FOR GENOME SCIENCES, UNIVERSITY OF MARYLAND, BALTIMORE	public	SRX8790424	PAIRED	size fractionation	GENOMIC	Moraxella catarrhalis	ILLUMINA	173p28B1	SRP273061							USA	North America	2013-06-03	Homo sapiens	chronic obstructive pulmonary disease	sputum
SRR12287068	WGS	200	1777012792	PRJNA643264	SAMN10536194	740618695	INSTITUTE FOR GENOME SCIENCES, UNIVERSITY OF MARYLAND, BALTIMORE	public	SRX8790408	PAIRED	size fractionation	GENOMIC	Moraxella catarrhalis	ILLUMINA	173P27B1	SRP273061							USA	North America	2013-05-06	Homo sapiens	chronic obstructive pulmonary disease	sputum
SRR12287038	WGS	297	2095852706	PRJNA643264	SAMN15591401	723006154	INSTITUTE FOR GENOME SCIENCES, UNIVERSITY OF MARYLAND, BALTIMORE	public	SRX8790438	PAIRED	size fractionation	GENOMIC	Moraxella catarrhalis	ILLUMINA	115p156B1	SRP273061							USA	North America	2012-05-23	Homo sapiens	chronic obstructive pulmonary disease	sputum
SRR12286973	WGS	434	11447836	PRJNA643264	SAMN15591401	6570939	INSTITUTE FOR GENOME SCIENCES, UNIVERSITY OF MARYLAND, BALTIMORE	public	SRX8790503	PAIRED	size fractionation	GENOMIC	Moraxella catarrhalis	ILLUMINA	115p156B1	SRP273061							USA	North America	2012-05-23	Homo sapiens	chronic obstructive pulmonary disease	sputum
SRR12287039	WGS	300	1677201350	PRJNA643264	SAMN15591400	585992576	INSTITUTE FOR GENOME SCIENCES, UNIVERSITY OF MARYLAND, BALTIMORE	public	SRX8790437	PAIRED	size fractionation	GENOMIC	Moraxella catarrhalis	ILLUMINA	115p155B1	SRP273061							USA	North America	2012-05-16	Homo sapiens	chronic obstructive pulmonary disease	sputum
SRR12286974	WGS	462	9170830	PRJNA643264	SAMN15591400	5312020	INSTITUTE FOR GENOME SCIENCES, UNIVERSITY OF MARYLAND, BALTIMORE	public	SRX8790502	PAIRED	size fractionation	GENOMIC	Moraxella catarrhalis	ILLUMINA	115p155B1	SRP273061							USA	North America	2012-05-16	Homo sapiens	chronic obstructive pulmonary disease	sputum
SRR12286946	WGS	297	1608703556	PRJNA643264	SAMN15591454	555214212	INSTITUTE FOR GENOME SCIENCES, UNIVERSITY OF MARYLAND, BALTIMORE	public	SRX8790529	PAIRED	size fractionation	GENOMIC	Moraxella catarrhalis	ILLUMINA	166p24B1	SRP273061							USA	North America	2012-03-12	Homo sapiens	chronic obstructive pulmonary disease	sputum
SRR12287054	WGS	428	8410658	PRJNA643264	SAMN15591454	4821215	INSTITUTE FOR GENOME SCIENCES, UNIVERSITY OF MARYLAND, BALTIMORE	public	SRX8790422	PAIRED	size fractionation	GENOMIC	Moraxella catarrhalis	ILLUMINA	166p24B1	SRP273061							USA	North America	2012-03-12	Homo sapiens	chronic obstructive pulmonary disease	sputum
SRR12286941	WGS	296	1628499560	PRJNA643264	SAMN15591458	565108019	INSTITUTE FOR GENOME SCIENCES, UNIVERSITY OF MARYLAND, BALTIMORE	public	SRX8790534	PAIRED	size fractionation	GENOMIC	Moraxella catarrhalis	ILLUMINA	174p17B1	SRP273061							USA	North America	2012-02-13	Homo sapiens	chronic obstructive pulmonary disease	sputum
SRR12286966	WGS	427	9655699	PRJNA643264	SAMN15591458	5545261	INSTITUTE FOR GENOME SCIENCES, UNIVERSITY OF MARYLAND, BALTIMORE	public	SRX8790510	PAIRED	size fractionation	GENOMIC	Moraxella catarrhalis	ILLUMINA	174p17B1	SRP273061							USA	North America	2012-02-13	Homo sapiens	chronic obstructive pulmonary disease	sputum
SRR12286942	WGS	298	1862332754	PRJNA643264	SAMN15591457	644332040	INSTITUTE FOR GENOME SCIENCES, UNIVERSITY OF MARYLAND, BALTIMORE	public	SRX8790533	PAIRED	size fractionation	GENOMIC	Moraxella catarrhalis	ILLUMINA	174p16B1	SRP273061							USA	North America	2012-01-11	Homo sapiens	chronic obstructive pulmonary disease	sputum
SRR12286967	WGS	453	10403828	PRJNA643264	SAMN15591457	5970428	INSTITUTE FOR GENOME SCIENCES, UNIVERSITY OF MARYLAND, BALTIMORE	public	SRX8790425	PAIRED	size fractionation	GENOMIC	Moraxella catarrhalis	ILLUMINA	174p16B1	SRP273061							USA	North America	2012-01-11	Homo sapiens	chronic obstructive pulmonary disease	sputum
SRR12286927	WGS	290	1315205541	PRJNA643264	SAMN15591471	434990855	INSTITUTE FOR GENOME SCIENCES, UNIVERSITY OF MARYLAND, BALTIMORE	public	SRX8790548	PAIRED	size fractionation	GENOMIC	Moraxella catarrhalis	ILLUMINA	44p242B1	SRP273061							USA	North America	2011-12-12	Homo sapiens	chronic obstructive pulmonary disease	sputum
SRR12287206	WGS	393	2944706	PRJNA643264	SAMN15591471	1466119	INSTITUTE FOR GENOME SCIENCES, UNIVERSITY OF MARYLAND, BALTIMORE	public	SRX8790270	PAIRED	size fractionation	GENOMIC	Moraxella catarrhalis	ILLUMINA	44p242B1	SRP273061							USA	North America	2011-12-12	Homo sapiens	chronic obstructive pulmonary disease	sputum
SRR12286947	WGS	295	1651677706	PRJNA643264	SAMN15591453	566869066	INSTITUTE FOR GENOME SCIENCES, UNIVERSITY OF MARYLAND, BALTIMORE	public	SRX8790528	PAIRED	size fractionation	GENOMIC	Moraxella catarrhalis	ILLUMINA	166p22B1	SRP273061							USA	North America	2011-11-30	Homo sapiens	chronic obstructive pulmonary disease	sputum
SRR12287055	WGS	418	9526933	PRJNA643264	SAMN15591453	5399306	INSTITUTE FOR GENOME SCIENCES, UNIVERSITY OF MARYLAND, BALTIMORE	public	SRX8790421	PAIRED	size fractionation	GENOMIC	Moraxella catarrhalis	ILLUMINA	166p22B1	SRP273061							USA	North America	2011-11-30	Homo sapiens	chronic obstructive pulmonary disease	sputum
SRR12286945	WGS	299	1052493146	PRJNA643264	SAMN15591455	362714122	INSTITUTE FOR GENOME SCIENCES, UNIVERSITY OF MARYLAND, BALTIMORE	public	SRX8790530	PAIRED	size fractionation	GENOMIC	Moraxella catarrhalis	ILLUMINA	168p12B1	SRP273061							USA	North America	2010-11-16	Homo sapiens	chronic obstructive pulmonary disease	sputum
SRR12287053	WGS	441	6577976	PRJNA643264	SAMN15591455	3769634	INSTITUTE FOR GENOME SCIENCES, UNIVERSITY OF MARYLAND, BALTIMORE	public	SRX8790423	PAIRED	size fractionation	GENOMIC	Moraxella catarrhalis	ILLUMINA	168p12B1	SRP273061							USA	North America	2010-11-16	Homo sapiens	chronic obstructive pulmonary disease	sputum
SRR12287079	WGS	439	4493569833	PRJNA643264	SAMN15591371	2027733974	INSTITUTE FOR GENOME SCIENCES, UNIVERSITY OF MARYLAND, BALTIMORE	public	SRX8790313	PAIRED	size fractionation	GENOMIC	Moraxella catarrhalis	ILLUMINA	166P11B1	SRP273061							USA	North America	2010-09-07	Homo sapiens	chronic obstructive pulmonary disease	sputum
SRR12287007	WGS	295	2205009624	PRJNA643264	SAMN15591428	763814307	INSTITUTE FOR GENOME SCIENCES, UNIVERSITY OF MARYLAND, BALTIMORE	public	SRX8790469	PAIRED	size fractionation	GENOMIC	Moraxella catarrhalis	ILLUMINA	135p83B1	SRP273061							USA	North America	2010-09-07	Homo sapiens	chronic obstructive pulmonary disease	sputum
SRR12287167	WGS	423	11845290	PRJNA643264	SAMN15591428	6967041	INSTITUTE FOR GENOME SCIENCES, UNIVERSITY OF MARYLAND, BALTIMORE	public	SRX8790309	PAIRED	size fractionation	GENOMIC	Moraxella catarrhalis	ILLUMINA	135p83B1	SRP273061							USA	North America	2010-09-07	Homo sapiens	chronic obstructive pulmonary disease	sputum
SRR12286952	WGS	296	2202216887	PRJNA643264	SAMN15591448	757230810	INSTITUTE FOR GENOME SCIENCES, UNIVERSITY OF MARYLAND, BALTIMORE	public	SRX8790523	PAIRED	size fractionation	GENOMIC	Moraxella catarrhalis	ILLUMINA	156p37B1	SRP273061							USA	North America	2010-02-10	Homo sapiens	chronic obstructive pulmonary disease	sputum
SRR12287061	WGS	424	10058865	PRJNA643264	SAMN15591448	5695051	INSTITUTE FOR GENOME SCIENCES, UNIVERSITY OF MARYLAND, BALTIMORE	public	SRX8790415	PAIRED	size fractionation	GENOMIC	Moraxella catarrhalis	ILLUMINA	156p37B1	SRP273061							USA	North America	2010-02-10	Homo sapiens	chronic obstructive pulmonary disease	sputum
SRR12286953	WGS	296	1270377534	PRJNA643264	SAMN15591447	442427184	INSTITUTE FOR GENOME SCIENCES, UNIVERSITY OF MARYLAND, BALTIMORE	public	SRX8790522	PAIRED	size fractionation	GENOMIC	Moraxella catarrhalis	ILLUMINA	156p35B1	SRP273061							USA	North America	2009-12-16	Homo sapiens	chronic obstructive pulmonary disease	sputum
SRR12287062	WGS	426	8451237	PRJNA643264	SAMN15591447	4967402	INSTITUTE FOR GENOME SCIENCES, UNIVERSITY OF MARYLAND, BALTIMORE	public	SRX8790414	PAIRED	size fractionation	GENOMIC	Moraxella catarrhalis	ILLUMINA	156p35B1	SRP273061							USA	North America	2009-12-16	Homo sapiens	chronic obstructive pulmonary disease	sputum
SRR12286997	WGS	296	1755029765	PRJNA643264	SAMN15591437	604003600	INSTITUTE FOR GENOME SCIENCES, UNIVERSITY OF MARYLAND, BALTIMORE	public	SRX8790479	PAIRED	size fractionation	GENOMIC	Moraxella catarrhalis	ILLUMINA	142p77B1	SRP273061							USA	North America	2009-11-17	Homo sapiens	chronic obstructive pulmonary disease	sputum
SRR12287073	WGS	420	9524269	PRJNA643264	SAMN15591437	5416185	INSTITUTE FOR GENOME SCIENCES, UNIVERSITY OF MARYLAND, BALTIMORE	public	SRX8790403	PAIRED	size fractionation	GENOMIC	Moraxella catarrhalis	ILLUMINA	142p77B1	SRP273061							USA	North America	2009-11-17	Homo sapiens	chronic obstructive pulmonary disease	sputum
SRR12287034	WGS	295	1831546586	PRJNA643264	SAMN15591405	635311805	INSTITUTE FOR GENOME SCIENCES, UNIVERSITY OF MARYLAND, BALTIMORE	public	SRX8790442	PAIRED	size fractionation	GENOMIC	Moraxella catarrhalis	ILLUMINA	119p128B1	SRP273061							USA	North America	2009-09-22	Homo sapiens	chronic obstructive pulmonary disease	sputum
SRR12286968	WGS	424	10583313	PRJNA643264	SAMN15591405	6054636	INSTITUTE FOR GENOME SCIENCES, UNIVERSITY OF MARYLAND, BALTIMORE	public	SRX8790508	PAIRED	size fractionation	GENOMIC	Moraxella catarrhalis	ILLUMINA	119p128B1	SRP273061							USA	North America	2009-09-22	Homo sapiens	chronic obstructive pulmonary disease	sputum
SRR12287035	WGS	293	1852703937	PRJNA643264	SAMN15591404	642693631	INSTITUTE FOR GENOME SCIENCES, UNIVERSITY OF MARYLAND, BALTIMORE	public	SRX8790441	PAIRED	size fractionation	GENOMIC	Moraxella catarrhalis	ILLUMINA	119p115B1	SRP273061							USA	North America	2009-03-10	Homo sapiens	chronic obstructive pulmonary disease	sputum
SRR12286969	WGS	413	11082296	PRJNA643264	SAMN15591404	6269561	INSTITUTE FOR GENOME SCIENCES, UNIVERSITY OF MARYLAND, BALTIMORE	public	SRX8790507	PAIRED	size fractionation	GENOMIC	Moraxella catarrhalis	ILLUMINA	119p115B1	SRP273061							USA	North America	2009-03-10	Homo sapiens	chronic obstructive pulmonary disease	sputum
SRR12287218	WGS	436	4453858963	PRJNA643264	SAMN15591364	2009115170	INSTITUTE FOR GENOME SCIENCES, UNIVERSITY OF MARYLAND, BALTIMORE	public	SRX8790258	PAIRED	size fractionation	GENOMIC	Moraxella catarrhalis	ILLUMINA	115P119B1	SRP273061							USA	North America	2009-02-04	Homo sapiens	chronic obstructive pulmonary disease	sputum
SRR12287036	WGS	289	1929631176	PRJNA643264	SAMN15591403	672700063	INSTITUTE FOR GENOME SCIENCES, UNIVERSITY OF MARYLAND, BALTIMORE	public	SRX8790440	PAIRED	size fractionation	GENOMIC	Moraxella catarrhalis	ILLUMINA	119p110B1	SRP273061							USA	North America	2008-12-30	Homo sapiens	chronic obstructive pulmonary disease	sputum
SRR12286970	WGS	396	11336069	PRJNA643264	SAMN15591403	6476557	INSTITUTE FOR GENOME SCIENCES, UNIVERSITY OF MARYLAND, BALTIMORE	public	SRX8790506	PAIRED	size fractionation	GENOMIC	Moraxella catarrhalis	ILLUMINA	119p110B1	SRP273061							USA	North America	2008-12-30	Homo sapiens	chronic obstructive pulmonary disease	sputum
SRR12287037	WGS	299	1357099394	PRJNA643264	SAMN15591402	477874162	INSTITUTE FOR GENOME SCIENCES, UNIVERSITY OF MARYLAND, BALTIMORE	public	SRX8790439	PAIRED	size fractionation	GENOMIC	Moraxella catarrhalis	ILLUMINA	119p109B1	SRP273061							USA	North America	2008-12-15	Homo sapiens	chronic obstructive pulmonary disease	sputum
SRR12286971	WGS	466	6800914	PRJNA643264	SAMN15591402	3957830	INSTITUTE FOR GENOME SCIENCES, UNIVERSITY OF MARYLAND, BALTIMORE	public	SRX8790505	PAIRED	size fractionation	GENOMIC	Moraxella catarrhalis	ILLUMINA	119p109B1	SRP273061							USA	North America	2008-12-15	Homo sapiens	chronic obstructive pulmonary disease	sputum
SRR12287008	WGS	295	1744941347	PRJNA643264	SAMN15591427	604743713	INSTITUTE FOR GENOME SCIENCES, UNIVERSITY OF MARYLAND, BALTIMORE	public	SRX8790468	PAIRED	size fractionation	GENOMIC	Moraxella catarrhalis	ILLUMINA	135p54B1	SRP273061							USA	North America	2008-11-05	Homo sapiens	chronic obstructive pulmonary disease	sputum
SRR12287168	WGS	418	8752385	PRJNA643264	SAMN15591427	4981023	INSTITUTE FOR GENOME SCIENCES, UNIVERSITY OF MARYLAND, BALTIMORE	public	SRX8790308	PAIRED	size fractionation	GENOMIC	Moraxella catarrhalis	ILLUMINA	135p54B1	SRP273061							USA	North America	2008-11-05	Homo sapiens	chronic obstructive pulmonary disease	sputum
SRR12287028	WGS	294	2390528668	PRJNA643264	SAMN15591410	827695013	INSTITUTE FOR GENOME SCIENCES, UNIVERSITY OF MARYLAND, BALTIMORE	public	SRX8790448	PAIRED	size fractionation	GENOMIC	Moraxella catarrhalis	ILLUMINA	122p103B1	SRP273061							USA	North America	2008-10-14	Homo sapiens	chronic obstructive pulmonary disease	sputum
SRR12287187	WGS	412	13292813	PRJNA643264	SAMN15591410	7915101	INSTITUTE FOR GENOME SCIENCES, UNIVERSITY OF MARYLAND, BALTIMORE	public	SRX8790289	PAIRED	size fractionation	GENOMIC	Moraxella catarrhalis	ILLUMINA	122p103B1	SRP273061							USA	North America	2008-10-14	Homo sapiens	chronic obstructive pulmonary disease	sputum
SRR12286935	WGS	289	2257462878	PRJNA643264	SAMN15591464	748514339	INSTITUTE FOR GENOME SCIENCES, UNIVERSITY OF MARYLAND, BALTIMORE	public	SRX8790540	PAIRED	size fractionation	GENOMIC	Moraxella catarrhalis	ILLUMINA	19p204B1	SRP273061							USA	North America	2008-06-30	Homo sapiens	chronic obstructive pulmonary disease	sputum
SRR12287213	WGS	392	4757816	PRJNA643264	SAMN15591464	2288909	INSTITUTE FOR GENOME SCIENCES, UNIVERSITY OF MARYLAND, BALTIMORE	public	SRX8790263	PAIRED	size fractionation	GENOMIC	Moraxella catarrhalis	ILLUMINA	19p204B1	SRP273061							USA	North America	2008-06-30	Homo sapiens	chronic obstructive pulmonary disease	sputum
SRR12286936	WGS	278	1471075495	PRJNA643264	SAMN15591463	491532903	INSTITUTE FOR GENOME SCIENCES, UNIVERSITY OF MARYLAND, BALTIMORE	public	SRX8790539	PAIRED	size fractionation	GENOMIC	Moraxella catarrhalis	ILLUMINA	19p202B1	SRP273061							USA	North America	2008-05-22	Homo sapiens	chronic obstructive pulmonary disease	sputum
SRR12287214	WGS	362	3396949	PRJNA643264	SAMN15591463	1696561	INSTITUTE FOR GENOME SCIENCES, UNIVERSITY OF MARYLAND, BALTIMORE	public	SRX8790262	PAIRED	size fractionation	GENOMIC	Moraxella catarrhalis	ILLUMINA	19p202B1	SRP273061							USA	North America	2008-05-22	Homo sapiens	chronic obstructive pulmonary disease	sputum
SRR12286996	WGS	297	1827178821	PRJNA643264	SAMN15591438	631920748	INSTITUTE FOR GENOME SCIENCES, UNIVERSITY OF MARYLAND, BALTIMORE	public	SRX8790480	PAIRED	size fractionation	GENOMIC	Moraxella catarrhalis	ILLUMINA	148p21B1	SRP273061							USA	North America	2008-02-19	Homo sapiens	chronic obstructive pulmonary disease	sputum
SRR12287072	WGS	430	10358914	PRJNA643264	SAMN15591438	5912613	INSTITUTE FOR GENOME SCIENCES, UNIVERSITY OF MARYLAND, BALTIMORE	public	SRX8790404	PAIRED	size fractionation	GENOMIC	Moraxella catarrhalis	ILLUMINA	148p21B1	SRP273061							USA	North America	2008-02-19	Homo sapiens	chronic obstructive pulmonary disease	sputum
SRR12287174	WGS	417	2913848857	PRJNA643264	SAMN15591370	1315145471	INSTITUTE FOR GENOME SCIENCES, UNIVERSITY OF MARYLAND, BALTIMORE	public	SRX8790302	PAIRED	size fractionation	GENOMIC	Moraxella catarrhalis	ILLUMINA	148P19B1	SRP273061							USA	North America	2008-01-22	Homo sapiens	chronic obstructive pulmonary disease	sputum
SRR12286998	WGS	295	1738489908	PRJNA643264	SAMN15591436	599897097	INSTITUTE FOR GENOME SCIENCES, UNIVERSITY OF MARYLAND, BALTIMORE	public	SRX8790478	PAIRED	size fractionation	GENOMIC	Moraxella catarrhalis	ILLUMINA	142p36B1	SRP273061							USA	North America	2007-12-18	Homo sapiens	chronic obstructive pulmonary disease	sputum
SRR12287074	WGS	416	9771772	PRJNA643264	SAMN15591436	5644634	INSTITUTE FOR GENOME SCIENCES, UNIVERSITY OF MARYLAND, BALTIMORE	public	SRX8790402	PAIRED	size fractionation	GENOMIC	Moraxella catarrhalis	ILLUMINA	142p36B1	SRP273061							USA	North America	2007-12-18	Homo sapiens	chronic obstructive pulmonary disease	sputum
SRR12287224	WGS	271	1426190841	PRJNA643264	SAMN15591485	473147005	INSTITUTE FOR GENOME SCIENCES, UNIVERSITY OF MARYLAND, BALTIMORE	public	SRX8790563	PAIRED	size fractionation	GENOMIC	Moraxella catarrhalis	ILLUMINA	56p177B1	SRP273061							USA	North America	2007-12-11	Homo sapiens	chronic obstructive pulmonary disease	sputum
SRR12287134	WGS	339	3379560	PRJNA643264	SAMN15591485	1667005	INSTITUTE FOR GENOME SCIENCES, UNIVERSITY OF MARYLAND, BALTIMORE	public	SRX8790342	PAIRED	size fractionation	GENOMIC	Moraxella catarrhalis	ILLUMINA	56p177B1	SRP273061							USA	North America	2007-12-11	Homo sapiens	chronic obstructive pulmonary disease	sputum
SRR12287082	WGS	293	1454334566	PRJNA643264	SAMN15591386	502108960	INSTITUTE FOR GENOME SCIENCES, UNIVERSITY OF MARYLAND, BALTIMORE	public	SRX8790394	PAIRED	size fractionation	GENOMIC	Moraxella catarrhalis	ILLUMINA	103p103B1	SRP273061							USA	North America	2007-10-25	Homo sapiens	chronic obstructive pulmonary disease	sputum
SRR12286944	WGS	412	8705475	PRJNA643264	SAMN15591386	4973811	INSTITUTE FOR GENOME SCIENCES, UNIVERSITY OF MARYLAND, BALTIMORE	public	SRX8790531	PAIRED	size fractionation	GENOMIC	Moraxella catarrhalis	ILLUMINA	103p103B1	SRP273061							USA	North America	2007-10-25	Homo sapiens	chronic obstructive pulmonary disease	sputum
SRR12287217	WGS	373	8188445058	PRJNA643264	SAMN15591365	3615038520	INSTITUTE FOR GENOME SCIENCES, UNIVERSITY OF MARYLAND, BALTIMORE	public	SRX8790259	PAIRED	size fractionation	GENOMIC	Moraxella catarrhalis	ILLUMINA	119P82B1	SRP273061							USA	North America	2007-10-23	Homo sapiens	chronic obstructive pulmonary disease	sputum
SRR12287000	WGS	295	1120905547	PRJNA643264	SAMN15591435	391194852	INSTITUTE FOR GENOME SCIENCES, UNIVERSITY OF MARYLAND, BALTIMORE	public	SRX8790476	PAIRED	size fractionation	GENOMIC	Moraxella catarrhalis	ILLUMINA	142p29B1	SRP273061							USA	North America	2007-09-11	Homo sapiens	chronic obstructive pulmonary disease	sputum
SRR12287075	WGS	410	6252507	PRJNA643264	SAMN15591435	3615466	INSTITUTE FOR GENOME SCIENCES, UNIVERSITY OF MARYLAND, BALTIMORE	public	SRX8790401	PAIRED	size fractionation	GENOMIC	Moraxella catarrhalis	ILLUMINA	142p29B1	SRP273061							USA	North America	2007-09-11	Homo sapiens	chronic obstructive pulmonary disease	sputum
SRR12287029	WGS	298	1419060117	PRJNA643264	SAMN15591409	489744875	INSTITUTE FOR GENOME SCIENCES, UNIVERSITY OF MARYLAND, BALTIMORE	public	SRX8790447	PAIRED	size fractionation	GENOMIC	Moraxella catarrhalis	ILLUMINA	119p80B1	SRP273061							USA	North America	2007-08-28	Homo sapiens	chronic obstructive pulmonary disease	sputum
SRR12287188	WGS	444	8034081	PRJNA643264	SAMN15591409	4642337	INSTITUTE FOR GENOME SCIENCES, UNIVERSITY OF MARYLAND, BALTIMORE	public	SRX8790288	PAIRED	size fractionation	GENOMIC	Moraxella catarrhalis	ILLUMINA	119p80B1	SRP273061							USA	North America	2007-08-28	Homo sapiens	chronic obstructive pulmonary disease	sputum
SRR12287027	WGS	297	2177383430	PRJNA643264	SAMN15591411	752869007	INSTITUTE FOR GENOME SCIENCES, UNIVERSITY OF MARYLAND, BALTIMORE	public	SRX8790449	PAIRED	size fractionation	GENOMIC	Moraxella catarrhalis	ILLUMINA	122p75B1	SRP273061							USA	North America	2007-08-21	Homo sapiens	chronic obstructive pulmonary disease	sputum
SRR12287186	WGS	436	12655026	PRJNA643264	SAMN15591411	7544387	INSTITUTE FOR GENOME SCIENCES, UNIVERSITY OF MARYLAND, BALTIMORE	public	SRX8790290	PAIRED	size fractionation	GENOMIC	Moraxella catarrhalis	ILLUMINA	122p75B1	SRP273061							USA	North America	2007-08-21	Homo sapiens	chronic obstructive pulmonary disease	sputum
SRR12287225	WGS	290	2237070907	PRJNA643264	SAMN15591484	746195848	INSTITUTE FOR GENOME SCIENCES, UNIVERSITY OF MARYLAND, BALTIMORE	public	SRX8790562	PAIRED	size fractionation	GENOMIC	Moraxella catarrhalis	ILLUMINA	56p168B1	SRP273061							USA	North America	2007-08-07	Homo sapiens	chronic obstructive pulmonary disease	sputum
SRR12287135	WGS	393	4886819	PRJNA643264	SAMN15591484	2375576	INSTITUTE FOR GENOME SCIENCES, UNIVERSITY OF MARYLAND, BALTIMORE	public	SRX8790285	PAIRED	size fractionation	GENOMIC	Moraxella catarrhalis	ILLUMINA	56p168B1	SRP273061							USA	North America	2007-08-07	Homo sapiens	chronic obstructive pulmonary disease	sputum
SRR12287030	WGS	295	1012009609	PRJNA643264	SAMN15591408	346569560	INSTITUTE FOR GENOME SCIENCES, UNIVERSITY OF MARYLAND, BALTIMORE	public	SRX8790446	PAIRED	size fractionation	GENOMIC	Moraxella catarrhalis	ILLUMINA	119p76B1	SRP273061							USA	North America	2007-06-04	Homo sapiens	chronic obstructive pulmonary disease	sputum
SRR12287189	WGS	389	6006113	PRJNA643264	SAMN15591408	3422426	INSTITUTE FOR GENOME SCIENCES, UNIVERSITY OF MARYLAND, BALTIMORE	public	SRX8790287	PAIRED	size fractionation	GENOMIC	Moraxella catarrhalis	ILLUMINA	119p76B1	SRP273061							USA	North America	2007-06-04	Homo sapiens	chronic obstructive pulmonary disease	sputum
SRR12287081	WGS	296	1609345050	PRJNA643264	SAMN15591387	561887521	INSTITUTE FOR GENOME SCIENCES, UNIVERSITY OF MARYLAND, BALTIMORE	public	SRX8790395	PAIRED	size fractionation	GENOMIC	Moraxella catarrhalis	ILLUMINA	103p90B1	SRP273061							USA	North America	2007-04-04	Homo sapiens	chronic obstructive pulmonary disease	sputum
SRR12286933	WGS	421	9377943	PRJNA643264	SAMN15591387	5359823	INSTITUTE FOR GENOME SCIENCES, UNIVERSITY OF MARYLAND, BALTIMORE	public	SRX8790542	PAIRED	size fractionation	GENOMIC	Moraxella catarrhalis	ILLUMINA	103p90B1	SRP273061							USA	North America	2007-04-04	Homo sapiens	chronic obstructive pulmonary disease	sputum
SRR12287040	WGS	291	1646032876	PRJNA643264	SAMN15591399	569100245	INSTITUTE FOR GENOME SCIENCES, UNIVERSITY OF MARYLAND, BALTIMORE	public	SRX8790436	PAIRED	size fractionation	GENOMIC	Moraxella catarrhalis	ILLUMINA	111p95B1	SRP273061							USA	North America	2007-03-28	Homo sapiens	chronic obstructive pulmonary disease	sputum
SRR12286975	WGS	407	8675556	PRJNA643264	SAMN15591399	5031568	INSTITUTE FOR GENOME SCIENCES, UNIVERSITY OF MARYLAND, BALTIMORE	public	SRX8790501	PAIRED	size fractionation	GENOMIC	Moraxella catarrhalis	ILLUMINA	111p95B1	SRP273061							USA	North America	2007-03-28	Homo sapiens	chronic obstructive pulmonary disease	sputum
SRR12287041	WGS	298	1524119825	PRJNA643264	SAMN15591398	534919437	INSTITUTE FOR GENOME SCIENCES, UNIVERSITY OF MARYLAND, BALTIMORE	public	SRX8790435	PAIRED	size fractionation	GENOMIC	Moraxella catarrhalis	ILLUMINA	111p94B1	SRP273061							USA	North America	2007-03-14	Homo sapiens	chronic obstructive pulmonary disease	sputum
SRR12286976	WGS	446	8535322	PRJNA643264	SAMN15591398	4969848	INSTITUTE FOR GENOME SCIENCES, UNIVERSITY OF MARYLAND, BALTIMORE	public	SRX8790500	PAIRED	size fractionation	GENOMIC	Moraxella catarrhalis	ILLUMINA	111p94B1	SRP273061							USA	North America	2007-03-14	Homo sapiens	chronic obstructive pulmonary disease	sputum
SRR12287009	WGS	295	2022364672	PRJNA643264	SAMN15591426	697016094	INSTITUTE FOR GENOME SCIENCES, UNIVERSITY OF MARYLAND, BALTIMORE	public	SRX8790467	PAIRED	size fractionation	GENOMIC	Moraxella catarrhalis	ILLUMINA	135p21B1	SRP273061							USA	North America	2007-01-31	Homo sapiens	chronic obstructive pulmonary disease	sputum
SRR12287169	WGS	415	11093188	PRJNA643264	SAMN15591426	6272028	INSTITUTE FOR GENOME SCIENCES, UNIVERSITY OF MARYLAND, BALTIMORE	public	SRX8790307	PAIRED	size fractionation	GENOMIC	Moraxella catarrhalis	ILLUMINA	135p21B1	SRP273061							USA	North America	2007-01-31	Homo sapiens	chronic obstructive pulmonary disease	sputum
SRR12287011	WGS	292	1910103374	PRJNA643264	SAMN15591425	663772433	INSTITUTE FOR GENOME SCIENCES, UNIVERSITY OF MARYLAND, BALTIMORE	public	SRX8790465	PAIRED	size fractionation	GENOMIC	Moraxella catarrhalis	ILLUMINA	135p19B1	SRP273061							USA	North America	2007-01-03	Homo sapiens	chronic obstructive pulmonary disease	sputum
SRR12287170	WGS	404	10373739	PRJNA643264	SAMN15591425	5824401	INSTITUTE FOR GENOME SCIENCES, UNIVERSITY OF MARYLAND, BALTIMORE	public	SRX8790306	PAIRED	size fractionation	GENOMIC	Moraxella catarrhalis	ILLUMINA	135p19B1	SRP273061							USA	North America	2007-01-03	Homo sapiens	chronic obstructive pulmonary disease	sputum
SRR12287012	WGS	297	1875229227	PRJNA643264	SAMN15591424	644788874	INSTITUTE FOR GENOME SCIENCES, UNIVERSITY OF MARYLAND, BALTIMORE	public	SRX8790464	PAIRED	size fractionation	GENOMIC	Moraxella catarrhalis	ILLUMINA	133p31B1	SRP273061							USA	North America	2006-12-05	Homo sapiens	chronic obstructive pulmonary disease	sputum
SRR12287171	WGS	427	9662948	PRJNA643264	SAMN15591424	5464753	INSTITUTE FOR GENOME SCIENCES, UNIVERSITY OF MARYLAND, BALTIMORE	public	SRX8790305	PAIRED	size fractionation	GENOMIC	Moraxella catarrhalis	ILLUMINA	133p31B1	SRP273061							USA	North America	2006-12-05	Homo sapiens	chronic obstructive pulmonary disease	sputum
SRR12287185	WGS	325	3078793614	PRJNA643264	SAMN15591369	1306949221	INSTITUTE FOR GENOME SCIENCES, UNIVERSITY OF MARYLAND, BALTIMORE	public	SRX8790291	PAIRED	size fractionation	GENOMIC	Moraxella catarrhalis	ILLUMINA	137P24B1	SRP273061							USA	North America	2006-11-01	Homo sapiens	chronic obstructive pulmonary disease	sputum
SRR12287013	WGS	298	1583148048	PRJNA643264	SAMN15591423	551632231	INSTITUTE FOR GENOME SCIENCES, UNIVERSITY OF MARYLAND, BALTIMORE	public	SRX8790463	PAIRED	size fractionation	GENOMIC	Moraxella catarrhalis	ILLUMINA	133p28B1	SRP273061							USA	North America	2006-10-23	Homo sapiens	chronic obstructive pulmonary disease	sputum
SRR12287172	WGS	450	8919281	PRJNA643264	SAMN15591423	5088125	INSTITUTE FOR GENOME SCIENCES, UNIVERSITY OF MARYLAND, BALTIMORE	public	SRX8790304	PAIRED	size fractionation	GENOMIC	Moraxella catarrhalis	ILLUMINA	133p28B1	SRP273061							USA	North America	2006-10-23	Homo sapiens	chronic obstructive pulmonary disease	sputum
SRR12286972	WGS	339	2735505167	PRJNA643264	SAMN15591368	1151912415	INSTITUTE FOR GENOME SCIENCES, UNIVERSITY OF MARYLAND, BALTIMORE	public	SRX8790504	PAIRED	size fractionation	GENOMIC	Moraxella catarrhalis	ILLUMINA	137P16B1	SRP273061							USA	North America	2006-07-12	Homo sapiens	chronic obstructive pulmonary disease	sputum
SRR12287020	WGS	293	1809204677	PRJNA643264	SAMN15591416	647915403	INSTITUTE FOR GENOME SCIENCES, UNIVERSITY OF MARYLAND, BALTIMORE	public	SRX8790456	PAIRED	size fractionation	GENOMIC	Moraxella catarrhalis	ILLUMINA	124p40B1	SRP273061							USA	North America	2006-06-13	Homo sapiens	chronic obstructive pulmonary disease	sputum
SRR12287180	WGS	413	9288293	PRJNA643264	SAMN15591416	5471507	INSTITUTE FOR GENOME SCIENCES, UNIVERSITY OF MARYLAND, BALTIMORE	public	SRX8790296	PAIRED	size fractionation	GENOMIC	Moraxella catarrhalis	ILLUMINA	124p40B1	SRP273061							USA	North America	2006-06-13	Homo sapiens	chronic obstructive pulmonary disease	sputum
SRR12287014	WGS	294	1345669191	PRJNA643264	SAMN15591422	456961774	INSTITUTE FOR GENOME SCIENCES, UNIVERSITY OF MARYLAND, BALTIMORE	public	SRX8790462	PAIRED	size fractionation	GENOMIC	Moraxella catarrhalis	ILLUMINA	133p17B1	SRP273061							USA	North America	2006-04-03	Homo sapiens	chronic obstructive pulmonary disease	sputum
SRR12287173	WGS	394	8263099	PRJNA643264	SAMN15591422	4685537	INSTITUTE FOR GENOME SCIENCES, UNIVERSITY OF MARYLAND, BALTIMORE	public	SRX8790303	PAIRED	size fractionation	GENOMIC	Moraxella catarrhalis	ILLUMINA	133p17B1	SRP273061							USA	North America	2006-04-03	Homo sapiens	chronic obstructive pulmonary disease	sputum
SRR12287015	WGS	299	1641427720	PRJNA643264	SAMN15591421	570420141	INSTITUTE FOR GENOME SCIENCES, UNIVERSITY OF MARYLAND, BALTIMORE	public	SRX8790461	PAIRED	size fractionation	GENOMIC	Moraxella catarrhalis	ILLUMINA	133p15B1	SRP273061							USA	North America	2006-03-07	Homo sapiens	chronic obstructive pulmonary disease	sputum
SRR12287175	WGS	443	9138905	PRJNA643264	SAMN15591421	5187107	INSTITUTE FOR GENOME SCIENCES, UNIVERSITY OF MARYLAND, BALTIMORE	public	SRX8790301	PAIRED	size fractionation	GENOMIC	Moraxella catarrhalis	ILLUMINA	133p15B1	SRP273061							USA	North America	2006-03-07	Homo sapiens	chronic obstructive pulmonary disease	sputum
SRR12287023	WGS	298	1163776922	PRJNA643264	SAMN15591415	398428704	INSTITUTE FOR GENOME SCIENCES, UNIVERSITY OF MARYLAND, BALTIMORE	public	SRX8790453	PAIRED	size fractionation	GENOMIC	Moraxella catarrhalis	ILLUMINA	124p34B1	SRP273061							USA	North America	2006-02-15	Homo sapiens	chronic obstructive pulmonary disease	sputum
SRR12287181	WGS	443	7646969	PRJNA643264	SAMN15591415	4365942	INSTITUTE FOR GENOME SCIENCES, UNIVERSITY OF MARYLAND, BALTIMORE	public	SRX8790295	PAIRED	size fractionation	GENOMIC	Moraxella catarrhalis	ILLUMINA	124p34B1	SRP273061							USA	North America	2006-02-15	Homo sapiens	chronic obstructive pulmonary disease	sputum
SRR12287024	WGS	298	1736717448	PRJNA643264	SAMN15591414	616580506	INSTITUTE FOR GENOME SCIENCES, UNIVERSITY OF MARYLAND, BALTIMORE	public	SRX8790452	PAIRED	size fractionation	GENOMIC	Moraxella catarrhalis	ILLUMINA	124p32B1	SRP273061							USA	North America	2006-01-17	Homo sapiens	chronic obstructive pulmonary disease	sputum
SRR12287182	WGS	434	9661151	PRJNA643264	SAMN15591414	5628343	INSTITUTE FOR GENOME SCIENCES, UNIVERSITY OF MARYLAND, BALTIMORE	public	SRX8790294	PAIRED	size fractionation	GENOMIC	Moraxella catarrhalis	ILLUMINA	124p32B1	SRP273061							USA	North America	2006-01-17	Homo sapiens	chronic obstructive pulmonary disease	sputum
SRR12287228	WGS	291	2279739714	PRJNA643264	SAMN15591481	755367880	INSTITUTE FOR GENOME SCIENCES, UNIVERSITY OF MARYLAND, BALTIMORE	public	SRX8790559	PAIRED	size fractionation	GENOMIC	Moraxella catarrhalis	ILLUMINA	48p134B1	SRP273061							USA	North America	2006-01-04	Homo sapiens	chronic obstructive pulmonary disease	sputum
SRR12287195	WGS	393	4960616	PRJNA643264	SAMN15591481	2431708	INSTITUTE FOR GENOME SCIENCES, UNIVERSITY OF MARYLAND, BALTIMORE	public	SRX8790281	PAIRED	size fractionation	GENOMIC	Moraxella catarrhalis	ILLUMINA	48p134B1	SRP273061							USA	North America	2006-01-04	Homo sapiens	chronic obstructive pulmonary disease	sputum
SRR12287025	WGS	296	1578191648	PRJNA643264	SAMN15591413	543897425	INSTITUTE FOR GENOME SCIENCES, UNIVERSITY OF MARYLAND, BALTIMORE	public	SRX8790451	PAIRED	size fractionation	GENOMIC	Moraxella catarrhalis	ILLUMINA	124p31B1	SRP273061							USA	North America	2005-12-13	Homo sapiens	chronic obstructive pulmonary disease	sputum
SRR12287183	WGS	421	8458719	PRJNA643264	SAMN15591413	4798750	INSTITUTE FOR GENOME SCIENCES, UNIVERSITY OF MARYLAND, BALTIMORE	public	SRX8790293	PAIRED	size fractionation	GENOMIC	Moraxella catarrhalis	ILLUMINA	124p31B1	SRP273061							USA	North America	2005-12-13	Homo sapiens	chronic obstructive pulmonary disease	sputum
SRR12287229	WGS	292	2232415468	PRJNA643264	SAMN15591480	742932828	INSTITUTE FOR GENOME SCIENCES, UNIVERSITY OF MARYLAND, BALTIMORE	public	SRX8790558	PAIRED	size fractionation	GENOMIC	Moraxella catarrhalis	ILLUMINA	48p132B1	SRP273061							USA	North America	2005-11-30	Homo sapiens	chronic obstructive pulmonary disease	sputum
SRR12287196	WGS	397	5007324	PRJNA643264	SAMN15591480	2440474	INSTITUTE FOR GENOME SCIENCES, UNIVERSITY OF MARYLAND, BALTIMORE	public	SRX8790280	PAIRED	size fractionation	GENOMIC	Moraxella catarrhalis	ILLUMINA	48p132B1	SRP273061							USA	North America	2005-11-30	Homo sapiens	chronic obstructive pulmonary disease	sputum
SRR12287026	WGS	295	1807145734	PRJNA643264	SAMN15591412	620893608	INSTITUTE FOR GENOME SCIENCES, UNIVERSITY OF MARYLAND, BALTIMORE	public	SRX8790450	PAIRED	size fractionation	GENOMIC	Moraxella catarrhalis	ILLUMINA	124p30B1	SRP273061							USA	North America	2005-11-28	Homo sapiens	chronic obstructive pulmonary disease	sputum
SRR12287184	WGS	396	9500451	PRJNA643264	SAMN15591412	5483521	INSTITUTE FOR GENOME SCIENCES, UNIVERSITY OF MARYLAND, BALTIMORE	public	SRX8790292	PAIRED	size fractionation	GENOMIC	Moraxella catarrhalis	ILLUMINA	124p30B1	SRP273061							USA	North America	2005-11-28	Homo sapiens	chronic obstructive pulmonary disease	sputum
SRR12286995	WGS	372	1419804666	PRJNA643264	SAMN15591367	611844775	INSTITUTE FOR GENOME SCIENCES, UNIVERSITY OF MARYLAND, BALTIMORE	public	SRX8790341	PAIRED	size fractionation	GENOMIC	Moraxella catarrhalis	ILLUMINA	124P20B1	SRP273061							USA	North America	2005-04-13	Homo sapiens	chronic obstructive pulmonary disease	sputum
SRR12287018	WGS	294	1682515699	PRJNA643264	SAMN15591418	578819514	INSTITUTE FOR GENOME SCIENCES, UNIVERSITY OF MARYLAND, BALTIMORE	public	SRX8790458	PAIRED	size fractionation	GENOMIC	Moraxella catarrhalis	ILLUMINA	127p9B1	SRP273061							USA	North America	2005-01-26	Homo sapiens	chronic obstructive pulmonary disease	sputum
SRR12287178	WGS	414	12189787	PRJNA643264	SAMN15591418	6845782	INSTITUTE FOR GENOME SCIENCES, UNIVERSITY OF MARYLAND, BALTIMORE	public	SRX8790298	PAIRED	size fractionation	GENOMIC	Moraxella catarrhalis	ILLUMINA	127p9B1	SRP273061							USA	North America	2005-01-26	Homo sapiens	chronic obstructive pulmonary disease	sputum
SRR12287022	WGS	481	4254253987	PRJNA643264	SAMN15591366	2140584311	INSTITUTE FOR GENOME SCIENCES, UNIVERSITY OF MARYLAND, BALTIMORE	public	SRX8790454	PAIRED	size fractionation	GENOMIC	Moraxella catarrhalis	ILLUMINA	123P13B1	SRP273061							USA	North America	2004-12-06	Homo sapiens	chronic obstructive pulmonary disease	sputum
SRR12287019	WGS	295	1357007026	PRJNA643264	SAMN15591417	471510647	INSTITUTE FOR GENOME SCIENCES, UNIVERSITY OF MARYLAND, BALTIMORE	public	SRX8790457	PAIRED	size fractionation	GENOMIC	Moraxella catarrhalis	ILLUMINA	127p7B1	SRP273061							USA	North America	2004-11-30	Homo sapiens	chronic obstructive pulmonary disease	sputum
SRR12287179	WGS	416	7595754	PRJNA643264	SAMN15591417	4335271	INSTITUTE FOR GENOME SCIENCES, UNIVERSITY OF MARYLAND, BALTIMORE	public	SRX8790297	PAIRED	size fractionation	GENOMIC	Moraxella catarrhalis	ILLUMINA	127p7B1	SRP273061							USA	North America	2004-11-30	Homo sapiens	chronic obstructive pulmonary disease	sputum
SRR12287031	WGS	295	1456492834	PRJNA643264	SAMN15591407	504808092	INSTITUTE FOR GENOME SCIENCES, UNIVERSITY OF MARYLAND, BALTIMORE	public	SRX8790445	PAIRED	size fractionation	GENOMIC	Moraxella catarrhalis	ILLUMINA	119p22B1	SRP273061							USA	North America	2004-09-29	Homo sapiens	chronic obstructive pulmonary disease	sputum
SRR12287190	WGS	418	7979254	PRJNA643264	SAMN15591407	4578121	INSTITUTE FOR GENOME SCIENCES, UNIVERSITY OF MARYLAND, BALTIMORE	public	SRX8790286	PAIRED	size fractionation	GENOMIC	Moraxella catarrhalis	ILLUMINA	119p22B1	SRP273061							USA	North America	2004-09-29	Homo sapiens	chronic obstructive pulmonary disease	sputum
SRR12287032	WGS	297	2160304895	PRJNA643264	SAMN15591406	741030960	INSTITUTE FOR GENOME SCIENCES, UNIVERSITY OF MARYLAND, BALTIMORE	public	SRX8790444	PAIRED	size fractionation	GENOMIC	Moraxella catarrhalis	ILLUMINA	119p21B2	SRP273061							USA	North America	2004-08-23	Homo sapiens	chronic obstructive pulmonary disease	sputum
SRR12287191	WGS	432	10437069	PRJNA643264	SAMN15591406	5933385	INSTITUTE FOR GENOME SCIENCES, UNIVERSITY OF MARYLAND, BALTIMORE	public	SRX8790509	PAIRED	size fractionation	GENOMIC	Moraxella catarrhalis	ILLUMINA	119p21B2	SRP273061							USA	North America	2004-08-23	Homo sapiens	chronic obstructive pulmonary disease	sputum
SRR12287033	WGS	414	1783727150	PRJNA643264	SAMN15591381	784942001	INSTITUTE FOR GENOME SCIENCES, UNIVERSITY OF MARYLAND, BALTIMORE	public	SRX8790443	PAIRED	size fractionation	GENOMIC	Moraxella catarrhalis	ILLUMINA	87P67B1	SRP273061							USA	North America	2004-05-17	Homo sapiens	chronic obstructive pulmonary disease	sputum
SRR12287147	WGS	288	2795596286	PRJNA643264	SAMN15591505	931404388	INSTITUTE FOR GENOME SCIENCES, UNIVERSITY OF MARYLAND, BALTIMORE	public	SRX8790329	PAIRED	size fractionation	GENOMIC	Moraxella catarrhalis	ILLUMINA	67p86B1	SRP273061							USA	North America	2004-05-05	Homo sapiens	chronic obstructive pulmonary disease	sputum
SRR12287112	WGS	388	6089665	PRJNA643264	SAMN15591505	2932992	INSTITUTE FOR GENOME SCIENCES, UNIVERSITY OF MARYLAND, BALTIMORE	public	SRX8790364	PAIRED	size fractionation	GENOMIC	Moraxella catarrhalis	ILLUMINA	67p86B1	SRP273061							USA	North America	2004-05-05	Homo sapiens	chronic obstructive pulmonary disease	sputum
SRR12287148	WGS	272	2311625977	PRJNA643264	SAMN15591504	770217082	INSTITUTE FOR GENOME SCIENCES, UNIVERSITY OF MARYLAND, BALTIMORE	public	SRX8790328	PAIRED	size fractionation	GENOMIC	Moraxella catarrhalis	ILLUMINA	67p83B1	SRP273061							USA	North America	2003-12-08	Homo sapiens	chronic obstructive pulmonary disease	sputum
SRR12287113	WGS	338	4868658	PRJNA643264	SAMN15591504	2395468	INSTITUTE FOR GENOME SCIENCES, UNIVERSITY OF MARYLAND, BALTIMORE	public	SRX8790363	PAIRED	size fractionation	GENOMIC	Moraxella catarrhalis	ILLUMINA	67p83B1	SRP273061							USA	North America	2003-12-08	Homo sapiens	chronic obstructive pulmonary disease	sputum
SRR12287230	WGS	290	1176402512	PRJNA643264	SAMN15591479	391495749	INSTITUTE FOR GENOME SCIENCES, UNIVERSITY OF MARYLAND, BALTIMORE	public	SRX8790557	PAIRED	size fractionation	GENOMIC	Moraxella catarrhalis	ILLUMINA	47p107B1	SRP273061							USA	North America	2003-11-12	Homo sapiens	chronic obstructive pulmonary disease	sputum
SRR12287197	WGS	399	2793534	PRJNA643264	SAMN15591479	1384699	INSTITUTE FOR GENOME SCIENCES, UNIVERSITY OF MARYLAND, BALTIMORE	public	SRX8790279	PAIRED	size fractionation	GENOMIC	Moraxella catarrhalis	ILLUMINA	47p107B1	SRP273061							USA	North America	2003-11-12	Homo sapiens	chronic obstructive pulmonary disease	sputum
SRR12287231	WGS	284	1435607671	PRJNA643264	SAMN15591478	473542057	INSTITUTE FOR GENOME SCIENCES, UNIVERSITY OF MARYLAND, BALTIMORE	public	SRX8790556	PAIRED	size fractionation	GENOMIC	Moraxella catarrhalis	ILLUMINA	47p106B1	SRP273061							USA	North America	2003-10-20	Homo sapiens	chronic obstructive pulmonary disease	sputum
SRR12287198	WGS	367	3464608	PRJNA643264	SAMN15591478	1719115	INSTITUTE FOR GENOME SCIENCES, UNIVERSITY OF MARYLAND, BALTIMORE	public	SRX8790278	PAIRED	size fractionation	GENOMIC	Moraxella catarrhalis	ILLUMINA	47p106B1	SRP273061							USA	North America	2003-10-20	Homo sapiens	chronic obstructive pulmonary disease	sputum
SRR12287149	WGS	285	2642093943	PRJNA643264	SAMN15591503	880658333	INSTITUTE FOR GENOME SCIENCES, UNIVERSITY OF MARYLAND, BALTIMORE	public	SRX8790327	PAIRED	size fractionation	GENOMIC	Moraxella catarrhalis	ILLUMINA	63p87B1	SRP273061							USA	North America	2003-07-07	Homo sapiens	chronic obstructive pulmonary disease	sputum
SRR12287114	WGS	375	6094430	PRJNA643264	SAMN15591503	2961994	INSTITUTE FOR GENOME SCIENCES, UNIVERSITY OF MARYLAND, BALTIMORE	public	SRX8790362	PAIRED	size fractionation	GENOMIC	Moraxella catarrhalis	ILLUMINA	63p87B1	SRP273061							USA	North America	2003-07-07	Homo sapiens	chronic obstructive pulmonary disease	sputum
SRR12287051	WGS	295	2169638312	PRJNA643264	SAMN15591389	747943455	INSTITUTE FOR GENOME SCIENCES, UNIVERSITY OF MARYLAND, BALTIMORE	public	SRX8790397	PAIRED	size fractionation	GENOMIC	Moraxella catarrhalis	ILLUMINA	105p32B1	SRP273061							USA	North America	2003-05-14	Homo sapiens	chronic obstructive pulmonary disease	sputum
SRR12287223	WGS	423	9553448	PRJNA643264	SAMN15591389	5384545	INSTITUTE FOR GENOME SCIENCES, UNIVERSITY OF MARYLAND, BALTIMORE	public	SRX8790564	PAIRED	size fractionation	GENOMIC	Moraxella catarrhalis	ILLUMINA	105p32B1	SRP273061							USA	North America	2003-05-14	Homo sapiens	chronic obstructive pulmonary disease	sputum
SRR12287049	WGS	296	1593364373	PRJNA643264	SAMN15591391	542197312	INSTITUTE FOR GENOME SCIENCES, UNIVERSITY OF MARYLAND, BALTIMORE	public	SRX8790427	PAIRED	size fractionation	GENOMIC	Moraxella catarrhalis	ILLUMINA	106p33B1	SRP273061							USA	North America	2003-05-05	Homo sapiens	chronic obstructive pulmonary disease	sputum
SRR12287146	WGS	421	9257714	PRJNA643264	SAMN15591391	5348118	INSTITUTE FOR GENOME SCIENCES, UNIVERSITY OF MARYLAND, BALTIMORE	public	SRX8790330	PAIRED	size fractionation	GENOMIC	Moraxella catarrhalis	ILLUMINA	106p33B1	SRP273061							USA	North America	2003-05-05	Homo sapiens	chronic obstructive pulmonary disease	sputum
SRR12287050	WGS	298	1525428896	PRJNA643264	SAMN15591390	525919337	INSTITUTE FOR GENOME SCIENCES, UNIVERSITY OF MARYLAND, BALTIMORE	public	SRX8790426	PAIRED	size fractionation	GENOMIC	Moraxella catarrhalis	ILLUMINA	106p32B1	SRP273061							USA	North America	2003-04-02	Homo sapiens	chronic obstructive pulmonary disease	sputum
SRR12287157	WGS	442	8686603	PRJNA643264	SAMN15591390	4968119	INSTITUTE FOR GENOME SCIENCES, UNIVERSITY OF MARYLAND, BALTIMORE	public	SRX8790319	PAIRED	size fractionation	GENOMIC	Moraxella catarrhalis	ILLUMINA	106p32B1	SRP273061							USA	North America	2003-04-02	Homo sapiens	chronic obstructive pulmonary disease	sputum
SRR12286993	WGS	300	1321848213	PRJNA643264	SAMN15591516	459905110	INSTITUTE FOR GENOME SCIENCES, UNIVERSITY OF MARYLAND, BALTIMORE	public	SRX8790483	PAIRED	size fractionation	GENOMIC	Moraxella catarrhalis	ILLUMINA	84p42B1	SRP273061							USA	North America	2003-03-26	Homo sapiens	chronic obstructive pulmonary disease	sputum
SRR12287080	WGS	298	1747189517	PRJNA643264	SAMN15591388	605497801	INSTITUTE FOR GENOME SCIENCES, UNIVERSITY OF MARYLAND, BALTIMORE	public	SRX8790396	PAIRED	size fractionation	GENOMIC	Moraxella catarrhalis	ILLUMINA	105p30B1	SRP273061							USA	North America	2003-03-26	Homo sapiens	chronic obstructive pulmonary disease	sputum
SRR12287234	WGS	446	10046382	PRJNA643264	SAMN15591388	5814371	INSTITUTE FOR GENOME SCIENCES, UNIVERSITY OF MARYLAND, BALTIMORE	public	SRX8790553	PAIRED	size fractionation	GENOMIC	Moraxella catarrhalis	ILLUMINA	105p30B1	SRP273061							USA	North America	2003-03-26	Homo sapiens	chronic obstructive pulmonary disease	sputum
SRR12287100	WGS	461	7352164	PRJNA643264	SAMN15591516	4209596	INSTITUTE FOR GENOME SCIENCES, UNIVERSITY OF MARYLAND, BALTIMORE	public	SRX8790376	PAIRED	size fractionation	GENOMIC	Moraxella catarrhalis	ILLUMINA	84p42B1	SRP273061							USA	North America	2003-03-26	Homo sapiens	chronic obstructive pulmonary disease	sputum
SRR12287086	WGS	293	1372204490	PRJNA643264	SAMN15591383	482106619	INSTITUTE FOR GENOME SCIENCES, UNIVERSITY OF MARYLAND, BALTIMORE	public	SRX8790390	PAIRED	size fractionation	GENOMIC	Moraxella catarrhalis	ILLUMINA	100p37B1	SRP273061							USA	North America	2003-03-11	Homo sapiens	chronic obstructive pulmonary disease	sputum
SRR12287010	WGS	404	8039944	PRJNA643264	SAMN15591383	4568124	INSTITUTE FOR GENOME SCIENCES, UNIVERSITY OF MARYLAND, BALTIMORE	public	SRX8790466	PAIRED	size fractionation	GENOMIC	Moraxella catarrhalis	ILLUMINA	100p37B1	SRP273061							USA	North America	2003-03-11	Homo sapiens	chronic obstructive pulmonary disease	sputum
SRR12287136	WGS	296	1186052662	PRJNA643264	SAMN15591515	410433436	INSTITUTE FOR GENOME SCIENCES, UNIVERSITY OF MARYLAND, BALTIMORE	public	SRX8790340	PAIRED	size fractionation	GENOMIC	Moraxella catarrhalis	ILLUMINA	84p41B1	SRP273061							USA	North America	2003-02-26	Homo sapiens	chronic obstructive pulmonary disease	sputum
SRR12287101	WGS	430	6966035	PRJNA643264	SAMN15591515	3983779	INSTITUTE FOR GENOME SCIENCES, UNIVERSITY OF MARYLAND, BALTIMORE	public	SRX8790375	PAIRED	size fractionation	GENOMIC	Moraxella catarrhalis	ILLUMINA	84p41B1	SRP273061							USA	North America	2003-02-26	Homo sapiens	chronic obstructive pulmonary disease	sputum
SRR12287127	WGS	371	2652827473	PRJNA643264	SAMN15591375	1142699991	INSTITUTE FOR GENOME SCIENCES, UNIVERSITY OF MARYLAND, BALTIMORE	public	SRX8790349	PAIRED	size fractionation	GENOMIC	Moraxella catarrhalis	ILLUMINA	75P61B1	SRP273061							USA	North America	2003-02-13	Homo sapiens	chronic obstructive pulmonary disease	sputum
SRR12287222	WGS	293	2422091987	PRJNA643264	SAMN15591486	799453103	INSTITUTE FOR GENOME SCIENCES, UNIVERSITY OF MARYLAND, BALTIMORE	public	SRX8790565	PAIRED	size fractionation	GENOMIC	Moraxella catarrhalis	ILLUMINA	56p89B1	SRP273061							USA	North America	2003-02-03	Homo sapiens	chronic obstructive pulmonary disease	sputum
SRR12287133	WGS	406	4562842	PRJNA643264	SAMN15591486	2213299	INSTITUTE FOR GENOME SCIENCES, UNIVERSITY OF MARYLAND, BALTIMORE	public	SRX8790343	PAIRED	size fractionation	GENOMIC	Moraxella catarrhalis	ILLUMINA	56p89B1	SRP273061							USA	North America	2003-02-03	Homo sapiens	chronic obstructive pulmonary disease	sputum
SRR12287087	WGS	300	1708104494	PRJNA643264	SAMN15591382	600152149	INSTITUTE FOR GENOME SCIENCES, UNIVERSITY OF MARYLAND, BALTIMORE	public	SRX8790389	PAIRED	size fractionation	GENOMIC	Moraxella catarrhalis	ILLUMINA	100p35B1	SRP273061							USA	North America	2003-01-15	Homo sapiens	chronic obstructive pulmonary disease	sputum
SRR12287150	WGS	290	1273623755	PRJNA643264	SAMN15591502	421382679	INSTITUTE FOR GENOME SCIENCES, UNIVERSITY OF MARYLAND, BALTIMORE	public	SRX8790326	PAIRED	size fractionation	GENOMIC	Moraxella catarrhalis	ILLUMINA	63p81B1	SRP273061							USA	North America	2003-01-15	Homo sapiens	chronic obstructive pulmonary disease	sputum
SRR12287021	WGS	464	10691051	PRJNA643264	SAMN15591382	6154419	INSTITUTE FOR GENOME SCIENCES, UNIVERSITY OF MARYLAND, BALTIMORE	public	SRX8790455	PAIRED	size fractionation	GENOMIC	Moraxella catarrhalis	ILLUMINA	100p35B1	SRP273061							USA	North America	2003-01-15	Homo sapiens	chronic obstructive pulmonary disease	sputum
SRR12287115	WGS	388	3132153	PRJNA643264	SAMN15591502	1543364	INSTITUTE FOR GENOME SCIENCES, UNIVERSITY OF MARYLAND, BALTIMORE	public	SRX8790361	PAIRED	size fractionation	GENOMIC	Moraxella catarrhalis	ILLUMINA	63p81B1	SRP273061							USA	North America	2003-01-15	Homo sapiens	chronic obstructive pulmonary disease	sputum
SRR12287205	WGS	450	550354195	PRJNA643264	SAMN15591373	253095253	INSTITUTE FOR GENOME SCIENCES, UNIVERSITY OF MARYLAND, BALTIMORE	public	SRX8790271	PAIRED	size fractionation	GENOMIC	Moraxella catarrhalis	ILLUMINA	56P87B1	SRP273061							USA	North America	2002-12-02	Homo sapiens	chronic obstructive pulmonary disease	sputum
SRR12287047	WGS	298	1317384649	PRJNA643264	SAMN15591393	455339756	INSTITUTE FOR GENOME SCIENCES, UNIVERSITY OF MARYLAND, BALTIMORE	public	SRX8790429	PAIRED	size fractionation	GENOMIC	Moraxella catarrhalis	ILLUMINA	108p22B1	SRP273061							USA	North America	2002-10-21	Homo sapiens	chronic obstructive pulmonary disease	sputum
SRR12286983	WGS	450	6715453	PRJNA643264	SAMN15591393	3957848	INSTITUTE FOR GENOME SCIENCES, UNIVERSITY OF MARYLAND, BALTIMORE	public	SRX8790493	PAIRED	size fractionation	GENOMIC	Moraxella catarrhalis	ILLUMINA	108p22B1	SRP273061							USA	North America	2002-10-21	Homo sapiens	chronic obstructive pulmonary disease	sputum
SRR12287042	WGS	294	2006798658	PRJNA643264	SAMN15591397	667916169	INSTITUTE FOR GENOME SCIENCES, UNIVERSITY OF MARYLAND, BALTIMORE	public	SRX8790434	PAIRED	size fractionation	GENOMIC	Moraxella catarrhalis	ILLUMINA	10p98B1	SRP273061							USA	North America	2002-09-11	Homo sapiens	chronic obstructive pulmonary disease	sputum
SRR12286977	WGS	416	4248630	PRJNA643264	SAMN15591397	2065814	INSTITUTE FOR GENOME SCIENCES, UNIVERSITY OF MARYLAND, BALTIMORE	public	SRX8790499	PAIRED	size fractionation	GENOMIC	Moraxella catarrhalis	ILLUMINA	10p98B1	SRP273061							USA	North America	2002-09-11	Homo sapiens	chronic obstructive pulmonary disease	sputum
SRR12287151	WGS	286	2122754545	PRJNA643264	SAMN15591501	705731939	INSTITUTE FOR GENOME SCIENCES, UNIVERSITY OF MARYLAND, BALTIMORE	public	SRX8790325	PAIRED	size fractionation	GENOMIC	Moraxella catarrhalis	ILLUMINA	63p72B1	SRP273061							USA	North America	2002-05-08	Homo sapiens	chronic obstructive pulmonary disease	sputum
SRR12287117	WGS	376	4939440	PRJNA643264	SAMN15591501	2398529	INSTITUTE FOR GENOME SCIENCES, UNIVERSITY OF MARYLAND, BALTIMORE	public	SRX8790359	PAIRED	size fractionation	GENOMIC	Moraxella catarrhalis	ILLUMINA	63p72B1	SRP273061							USA	North America	2002-05-08	Homo sapiens	chronic obstructive pulmonary disease	sputum
SRR12287137	WGS	295	1402922712	PRJNA643264	SAMN15591514	487418255	INSTITUTE FOR GENOME SCIENCES, UNIVERSITY OF MARYLAND, BALTIMORE	public	SRX8790339	PAIRED	size fractionation	GENOMIC	Moraxella catarrhalis	ILLUMINA	80p44B1	SRP273061							USA	North America	2002-03-14	Homo sapiens	chronic obstructive pulmonary disease	sputum
SRR12287102	WGS	424	8252516	PRJNA643264	SAMN15591514	4758323	INSTITUTE FOR GENOME SCIENCES, UNIVERSITY OF MARYLAND, BALTIMORE	public	SRX8790374	PAIRED	size fractionation	GENOMIC	Moraxella catarrhalis	ILLUMINA	80p44B1	SRP273061							USA	North America	2002-03-14	Homo sapiens	chronic obstructive pulmonary disease	sputum
SRR12287094	WGS	332	2089232566	PRJNA643264	SAMN15591378	882082881	INSTITUTE FOR GENOME SCIENCES, UNIVERSITY OF MARYLAND, BALTIMORE	public	SRX8790382	PAIRED	size fractionation	GENOMIC	Moraxella catarrhalis	ILLUMINA	80P43B1	SRP273061							USA	North America	2002-02-21	Homo sapiens	chronic obstructive pulmonary disease	sputum
SRR12287152	WGS	289	1921052673	PRJNA643264	SAMN15591500	636936435	INSTITUTE FOR GENOME SCIENCES, UNIVERSITY OF MARYLAND, BALTIMORE	public	SRX8790324	PAIRED	size fractionation	GENOMIC	Moraxella catarrhalis	ILLUMINA	63p69B1	SRP273061							USA	North America	2002-02-11	Homo sapiens	chronic obstructive pulmonary disease	sputum
SRR12287118	WGS	387	4560877	PRJNA643264	SAMN15591500	2210133	INSTITUTE FOR GENOME SCIENCES, UNIVERSITY OF MARYLAND, BALTIMORE	public	SRX8790358	PAIRED	size fractionation	GENOMIC	Moraxella catarrhalis	ILLUMINA	63p69B1	SRP273061							USA	North America	2002-02-11	Homo sapiens	chronic obstructive pulmonary disease	sputum
SRR12287048	WGS	294	2266394229	PRJNA643264	SAMN15591392	775845268	INSTITUTE FOR GENOME SCIENCES, UNIVERSITY OF MARYLAND, BALTIMORE	public	SRX8790428	PAIRED	size fractionation	GENOMIC	Moraxella catarrhalis	ILLUMINA	108p13B1	SRP273061							USA	North America	2002-01-28	Homo sapiens	chronic obstructive pulmonary disease	sputum
SRR12286994	WGS	409	14473117	PRJNA643264	SAMN15591392	8210021	INSTITUTE FOR GENOME SCIENCES, UNIVERSITY OF MARYLAND, BALTIMORE	public	SRX8790482	PAIRED	size fractionation	GENOMIC	Moraxella catarrhalis	ILLUMINA	108p13B1	SRP273061							USA	North America	2002-01-28	Homo sapiens	chronic obstructive pulmonary disease	sputum
SRR12286992	WGS	299	1622169316	PRJNA643264	SAMN15591517	558078922	INSTITUTE FOR GENOME SCIENCES, UNIVERSITY OF MARYLAND, BALTIMORE	public	SRX8790484	PAIRED	size fractionation	GENOMIC	Moraxella catarrhalis	ILLUMINA	87p34B1	SRP273061							USA	North America	2001-12-11	Homo sapiens	chronic obstructive pulmonary disease	sputum
SRR12287099	WGS	459	8212860	PRJNA643264	SAMN15591517	4641616	INSTITUTE FOR GENOME SCIENCES, UNIVERSITY OF MARYLAND, BALTIMORE	public	SRX8790377	PAIRED	size fractionation	GENOMIC	Moraxella catarrhalis	ILLUMINA	87p34B1	SRP273061							USA	North America	2001-12-11	Homo sapiens	chronic obstructive pulmonary disease	sputum
SRR12287084	WGS	297	1454163837	PRJNA643264	SAMN15591385	500783351	INSTITUTE FOR GENOME SCIENCES, UNIVERSITY OF MARYLAND, BALTIMORE	public	SRX8790392	PAIRED	size fractionation	GENOMIC	Moraxella catarrhalis	ILLUMINA	102p19B1	SRP273061							USA	North America	2001-12-05	Homo sapiens	chronic obstructive pulmonary disease	sputum
SRR12286955	WGS	431	7978741	PRJNA643264	SAMN15591385	4559660	INSTITUTE FOR GENOME SCIENCES, UNIVERSITY OF MARYLAND, BALTIMORE	public	SRX8790520	PAIRED	size fractionation	GENOMIC	Moraxella catarrhalis	ILLUMINA	102p19B1	SRP273061							USA	North America	2001-12-05	Homo sapiens	chronic obstructive pulmonary disease	sputum
SRR12287153	WGS	286	819232659	PRJNA643264	SAMN15591499	273403012	INSTITUTE FOR GENOME SCIENCES, UNIVERSITY OF MARYLAND, BALTIMORE	public	SRX8790323	PAIRED	size fractionation	GENOMIC	Moraxella catarrhalis	ILLUMINA	63p66B1	SRP273061							USA	North America	2001-11-05	Homo sapiens	chronic obstructive pulmonary disease	sputum
SRR12287226	WGS	283	2406478248	PRJNA643264	SAMN15591483	797713217	INSTITUTE FOR GENOME SCIENCES, UNIVERSITY OF MARYLAND, BALTIMORE	public	SRX8790561	PAIRED	size fractionation	GENOMIC	Moraxella catarrhalis	ILLUMINA	48p74B1	SRP273061							USA	North America	2001-04-23	Homo sapiens	chronic obstructive pulmonary disease	sputum
SRR12287192	WGS	368	5143113	PRJNA643264	SAMN15591483	2521542	INSTITUTE FOR GENOME SCIENCES, UNIVERSITY OF MARYLAND, BALTIMORE	public	SRX8790284	PAIRED	size fractionation	GENOMIC	Moraxella catarrhalis	ILLUMINA	48p74B1	SRP273061							USA	North America	2001-04-23	Homo sapiens	chronic obstructive pulmonary disease	sputum
SRR12287085	WGS	298	1446489110	PRJNA643264	SAMN15591384	495679678	INSTITUTE FOR GENOME SCIENCES, UNIVERSITY OF MARYLAND, BALTIMORE	public	SRX8790391	PAIRED	size fractionation	GENOMIC	Moraxella catarrhalis	ILLUMINA	102p12B1	SRP273061							USA	North America	2001-04-18	Homo sapiens	chronic obstructive pulmonary disease	sputum
SRR12286999	WGS	423	7398910	PRJNA643264	SAMN15591384	4194193	INSTITUTE FOR GENOME SCIENCES, UNIVERSITY OF MARYLAND, BALTIMORE	public	SRX8790477	PAIRED	size fractionation	GENOMIC	Moraxella catarrhalis	ILLUMINA	102p12B1	SRP273061							USA	North America	2001-04-18	Homo sapiens	chronic obstructive pulmonary disease	sputum
SRR12286984	WGS	295	2300245156	PRJNA643264	SAMN15591525	794569953	INSTITUTE FOR GENOME SCIENCES, UNIVERSITY OF MARYLAND, BALTIMORE	public	SRX8790492	PAIRED	size fractionation	GENOMIC	Moraxella catarrhalis	ILLUMINA	99p13B1	SRP273061							USA	North America	2001-03-12	Homo sapiens	chronic obstructive pulmonary disease	sputum
SRR12287232	WGS	287	3163224352	PRJNA643264	SAMN15591477	1038244661	INSTITUTE FOR GENOME SCIENCES, UNIVERSITY OF MARYLAND, BALTIMORE	public	SRX8790555	PAIRED	size fractionation	GENOMIC	Moraxella catarrhalis	ILLUMINA	46p73B1	SRP273061							USA	North America	2001-03-12	Homo sapiens	chronic obstructive pulmonary disease	sputum
SRR12287090	WGS	421	12540262	PRJNA643264	SAMN15591525	7088157	INSTITUTE FOR GENOME SCIENCES, UNIVERSITY OF MARYLAND, BALTIMORE	public	SRX8790386	PAIRED	size fractionation	GENOMIC	Moraxella catarrhalis	ILLUMINA	99p13B1	SRP273061							USA	North America	2001-03-12	Homo sapiens	chronic obstructive pulmonary disease	sputum
SRR12287199	WGS	379	7189104	PRJNA643264	SAMN15591477	3489245	INSTITUTE FOR GENOME SCIENCES, UNIVERSITY OF MARYLAND, BALTIMORE	public	SRX8790277	PAIRED	size fractionation	GENOMIC	Moraxella catarrhalis	ILLUMINA	46p73B1	SRP273061							USA	North America	2001-03-12	Homo sapiens	chronic obstructive pulmonary disease	sputum
SRR12286985	WGS	298	1524420595	PRJNA643264	SAMN15591524	530078575	INSTITUTE FOR GENOME SCIENCES, UNIVERSITY OF MARYLAND, BALTIMORE	public	SRX8790491	PAIRED	size fractionation	GENOMIC	Moraxella catarrhalis	ILLUMINA	99p12B1	SRP273061							USA	North America	2001-03-05	Homo sapiens	chronic obstructive pulmonary disease	sputum
SRR12287091	WGS	450	7728940	PRJNA643264	SAMN15591524	4406328	INSTITUTE FOR GENOME SCIENCES, UNIVERSITY OF MARYLAND, BALTIMORE	public	SRX8790385	PAIRED	size fractionation	GENOMIC	Moraxella catarrhalis	ILLUMINA	99p12B1	SRP273061							USA	North America	2001-03-05	Homo sapiens	chronic obstructive pulmonary disease	sputum
SRR12287154	WGS	278	815136757	PRJNA643264	SAMN15591498	272225720	INSTITUTE FOR GENOME SCIENCES, UNIVERSITY OF MARYLAND, BALTIMORE	public	SRX8790322	PAIRED	size fractionation	GENOMIC	Moraxella catarrhalis	ILLUMINA	63p58B1	SRP273061							USA	North America	2001-02-21	Homo sapiens	chronic obstructive pulmonary disease	sputum
SRR12287120	WGS	351	1917523	PRJNA643264	SAMN15591498	996569	INSTITUTE FOR GENOME SCIENCES, UNIVERSITY OF MARYLAND, BALTIMORE	public	SRX8790356	PAIRED	size fractionation	GENOMIC	Moraxella catarrhalis	ILLUMINA	63p58B1	SRP273061							USA	North America	2001-02-21	Homo sapiens	chronic obstructive pulmonary disease	sputum
SRR12286990	WGS	295	1552726050	PRJNA643264	SAMN15591519	538349700	INSTITUTE FOR GENOME SCIENCES, UNIVERSITY OF MARYLAND, BALTIMORE	public	SRX8790486	PAIRED	size fractionation	GENOMIC	Moraxella catarrhalis	ILLUMINA	93p18B1	SRP273061							USA	North America	2001-02-05	Homo sapiens	chronic obstructive pulmonary disease	sputum
SRR12287097	WGS	423	8452424	PRJNA643264	SAMN15591519	4957429	INSTITUTE FOR GENOME SCIENCES, UNIVERSITY OF MARYLAND, BALTIMORE	public	SRX8790379	PAIRED	size fractionation	GENOMIC	Moraxella catarrhalis	ILLUMINA	93p18B1	SRP273061							USA	North America	2001-02-05	Homo sapiens	chronic obstructive pulmonary disease	sputum
SRR12287083	WGS	474	1200429927	PRJNA643264	SAMN15591379	585697304	INSTITUTE FOR GENOME SCIENCES, UNIVERSITY OF MARYLAND, BALTIMORE	public	SRX8790393	PAIRED	size fractionation	GENOMIC	Moraxella catarrhalis	ILLUMINA	81P26B1	SRP273061							USA	North America	2001-01-10	Homo sapiens	chronic obstructive pulmonary disease	sputum
SRR12287227	WGS	288	2782705733	PRJNA643264	SAMN15591482	936960909	INSTITUTE FOR GENOME SCIENCES, UNIVERSITY OF MARYLAND, BALTIMORE	public	SRX8790560	PAIRED	size fractionation	GENOMIC	Moraxella catarrhalis	ILLUMINA	48p70B2	SRP273061							USA	North America	2000-12-18	Homo sapiens	chronic obstructive pulmonary disease	sputum
SRR12287193	WGS	392	6279350	PRJNA643264	SAMN15591482	3073347	INSTITUTE FOR GENOME SCIENCES, UNIVERSITY OF MARYLAND, BALTIMORE	public	SRX8790283	PAIRED	size fractionation	GENOMIC	Moraxella catarrhalis	ILLUMINA	48p70B2	SRP273061							USA	North America	2000-12-18	Homo sapiens	chronic obstructive pulmonary disease	sputum
SRR12286991	WGS	299	1616296277	PRJNA643264	SAMN15591518	574026269	INSTITUTE FOR GENOME SCIENCES, UNIVERSITY OF MARYLAND, BALTIMORE	public	SRX8790485	PAIRED	size fractionation	GENOMIC	Moraxella catarrhalis	ILLUMINA	93p16B1	SRP273061							USA	North America	2000-11-20	Homo sapiens	chronic obstructive pulmonary disease	sputum
SRR12287098	WGS	453	9019384	PRJNA643264	SAMN15591518	5206390	INSTITUTE FOR GENOME SCIENCES, UNIVERSITY OF MARYLAND, BALTIMORE	public	SRX8790378	PAIRED	size fractionation	GENOMIC	Moraxella catarrhalis	ILLUMINA	93p16B1	SRP273061							USA	North America	2000-11-20	Homo sapiens	chronic obstructive pulmonary disease	sputum
SRR12286986	WGS	296	1316744272	PRJNA643264	SAMN15591523	452944961	INSTITUTE FOR GENOME SCIENCES, UNIVERSITY OF MARYLAND, BALTIMORE	public	SRX8790490	PAIRED	size fractionation	GENOMIC	Moraxella catarrhalis	ILLUMINA	96p9B1	SRP273061							USA	North America	2000-09-25	Homo sapiens	chronic obstructive pulmonary disease	sputum
SRR12287092	WGS	418	6320287	PRJNA643264	SAMN15591523	3626025	INSTITUTE FOR GENOME SCIENCES, UNIVERSITY OF MARYLAND, BALTIMORE	public	SRX8790384	PAIRED	size fractionation	GENOMIC	Moraxella catarrhalis	ILLUMINA	96p9B1	SRP273061							USA	North America	2000-09-25	Homo sapiens	chronic obstructive pulmonary disease	sputum
SRR12287155	WGS	294	2711816201	PRJNA643264	SAMN15591497	897336444	INSTITUTE FOR GENOME SCIENCES, UNIVERSITY OF MARYLAND, BALTIMORE	public	SRX8790321	PAIRED	size fractionation	GENOMIC	Moraxella catarrhalis	ILLUMINA	63p49B1	SRP273061							USA	North America	2000-06-19	Homo sapiens	chronic obstructive pulmonary disease	sputum
SRR12287121	WGS	409	6043099	PRJNA643264	SAMN15591497	2929334	INSTITUTE FOR GENOME SCIENCES, UNIVERSITY OF MARYLAND, BALTIMORE	public	SRX8790355	PAIRED	size fractionation	GENOMIC	Moraxella catarrhalis	ILLUMINA	63p49B1	SRP273061							USA	North America	2000-06-19	Homo sapiens	chronic obstructive pulmonary disease	sputum
SRR12286981	WGS	289	1586262969	PRJNA643264	SAMN15591788	550998676	INSTITUTE FOR GENOME SCIENCES, UNIVERSITY OF MARYLAND, BALTIMORE	public	SRX8790495	PAIRED	size fractionation	GENOMIC	Moraxella catarrhalis	ILLUMINA	99p3B1	SRP273061							USA	North America	2000-06-05	Homo sapiens	chronic obstructive pulmonary disease	missing
SRR12287088	WGS	400	9064631	PRJNA643264	SAMN15591788	5251556	INSTITUTE FOR GENOME SCIENCES, UNIVERSITY OF MARYLAND, BALTIMORE	public	SRX8790388	PAIRED	size fractionation	GENOMIC	Moraxella catarrhalis	ILLUMINA	99p3B1	SRP273061							USA	North America	2000-06-05	Homo sapiens	chronic obstructive pulmonary disease	missing
SRR12287044	WGS	364	4104489868	PRJNA643264	SAMN15591380	1797152041	INSTITUTE FOR GENOME SCIENCES, UNIVERSITY OF MARYLAND, BALTIMORE	public	SRX8790432	PAIRED	size fractionation	GENOMIC	Moraxella catarrhalis	ILLUMINA	87P15B2	SRP273061							USA	North America	2000-05-30	Homo sapiens	chronic obstructive pulmonary disease	sputum
SRR12287138	WGS	296	1648832608	PRJNA643264	SAMN15591513	563433039	INSTITUTE FOR GENOME SCIENCES, UNIVERSITY OF MARYLAND, BALTIMORE	public	SRX8790338	PAIRED	size fractionation	GENOMIC	Moraxella catarrhalis	ILLUMINA	80p20B2	SRP273061							USA	North America	2000-05-24	Homo sapiens	chronic obstructive pulmonary disease	sputum
SRR12287194	WGS	335	3571270863	PRJNA643264	SAMN15591374	1510390562	INSTITUTE FOR GENOME SCIENCES, UNIVERSITY OF MARYLAND, BALTIMORE	public	SRX8790282	PAIRED	size fractionation	GENOMIC	Moraxella catarrhalis	ILLUMINA	63P48B1	SRP273061							USA	North America	2000-05-24	Homo sapiens	chronic obstructive pulmonary disease	sputum
SRR12287103	WGS	420	9010473	PRJNA643264	SAMN15591513	5128862	INSTITUTE FOR GENOME SCIENCES, UNIVERSITY OF MARYLAND, BALTIMORE	public	SRX8790373	PAIRED	size fractionation	GENOMIC	Moraxella catarrhalis	ILLUMINA	80p20B2	SRP273061							USA	North America	2000-05-24	Homo sapiens	chronic obstructive pulmonary disease	sputum
SRR12286982	WGS	299	1270568666	PRJNA643264	SAMN15591526	438465802	INSTITUTE FOR GENOME SCIENCES, UNIVERSITY OF MARYLAND, BALTIMORE	public	SRX8790494	PAIRED	size fractionation	GENOMIC	Moraxella catarrhalis	ILLUMINA	99p2B1	SRP273061							USA	North America	2000-05-01	Homo sapiens	chronic obstructive pulmonary disease	sputum
SRR12287089	WGS	439	7010692	PRJNA643264	SAMN15591526	4028009	INSTITUTE FOR GENOME SCIENCES, UNIVERSITY OF MARYLAND, BALTIMORE	public	SRX8790387	PAIRED	size fractionation	GENOMIC	Moraxella catarrhalis	ILLUMINA	99p2B1	SRP273061							USA	North America	2000-05-01	Homo sapiens	chronic obstructive pulmonary disease	sputum
SRR12286987	WGS	297	1576327888	PRJNA643264	SAMN15591522	541238125	INSTITUTE FOR GENOME SCIENCES, UNIVERSITY OF MARYLAND, BALTIMORE	public	SRX8790489	PAIRED	size fractionation	GENOMIC	Moraxella catarrhalis	ILLUMINA	96p3B1	SRP273061							USA	North America	2000-02-02	Homo sapiens	chronic obstructive pulmonary disease	sputum
SRR12287093	WGS	432	8388666	PRJNA643264	SAMN15591522	4770979	INSTITUTE FOR GENOME SCIENCES, UNIVERSITY OF MARYLAND, BALTIMORE	public	SRX8790383	PAIRED	size fractionation	GENOMIC	Moraxella catarrhalis	ILLUMINA	96p3B1	SRP273061							USA	North America	2000-02-02	Homo sapiens	chronic obstructive pulmonary disease	sputum
SRR12287105	WGS	472	3565903526	PRJNA643264	SAMN15591377	1726325990	INSTITUTE FOR GENOME SCIENCES, UNIVERSITY OF MARYLAND, BALTIMORE	public	SRX8790371	PAIRED	size fractionation	GENOMIC	Moraxella catarrhalis	ILLUMINA	76P18B1	SRP273061							USA	North America	2000-01-31	Homo sapiens	chronic obstructive pulmonary disease	sputum
SRR12286988	WGS	295	2334246103	PRJNA643264	SAMN15591521	806705018	INSTITUTE FOR GENOME SCIENCES, UNIVERSITY OF MARYLAND, BALTIMORE	public	SRX8790488	PAIRED	size fractionation	GENOMIC	Moraxella catarrhalis	ILLUMINA	93p5B2	SRP273061							USA	North America	2000-01-31	Homo sapiens	chronic obstructive pulmonary disease	sputum
SRR12287095	WGS	424	11074499	PRJNA643264	SAMN15591521	6292706	INSTITUTE FOR GENOME SCIENCES, UNIVERSITY OF MARYLAND, BALTIMORE	public	SRX8790381	PAIRED	size fractionation	GENOMIC	Moraxella catarrhalis	ILLUMINA	93p5B2	SRP273061							USA	North America	2000-01-31	Homo sapiens	chronic obstructive pulmonary disease	sputum
SRR12287139	WGS	294	2402260458	PRJNA643264	SAMN15591512	826732195	INSTITUTE FOR GENOME SCIENCES, UNIVERSITY OF MARYLAND, BALTIMORE	public	SRX8790337	PAIRED	size fractionation	GENOMIC	Moraxella catarrhalis	ILLUMINA	80p16B1	SRP273061							USA	North America	2000-01-18	Homo sapiens	chronic obstructive pulmonary disease	sputum
SRR12287104	WGS	413	13732305	PRJNA643264	SAMN15591512	7876234	INSTITUTE FOR GENOME SCIENCES, UNIVERSITY OF MARYLAND, BALTIMORE	public	SRX8790372	PAIRED	size fractionation	GENOMIC	Moraxella catarrhalis	ILLUMINA	80p16B1	SRP273061							USA	North America	2000-01-18	Homo sapiens	chronic obstructive pulmonary disease	sputum
SRR12286989	WGS	298	1262105954	PRJNA643264	SAMN15591520	436223017	INSTITUTE FOR GENOME SCIENCES, UNIVERSITY OF MARYLAND, BALTIMORE	public	SRX8790487	PAIRED	size fractionation	GENOMIC	Moraxella catarrhalis	ILLUMINA	93p1B1	SRP273061							USA	North America	1999-10-04	Homo sapiens	chronic obstructive pulmonary disease	sputum
SRR12287096	WGS	447	7337295	PRJNA643264	SAMN15591520	4227712	INSTITUTE FOR GENOME SCIENCES, UNIVERSITY OF MARYLAND, BALTIMORE	public	SRX8790380	PAIRED	size fractionation	GENOMIC	Moraxella catarrhalis	ILLUMINA	93p1B1	SRP273061							USA	North America	1999-10-04	Homo sapiens	chronic obstructive pulmonary disease	sputum
SRR12287016	WGS	291	1913543920	PRJNA643264	SAMN15591420	633296065	INSTITUTE FOR GENOME SCIENCES, UNIVERSITY OF MARYLAND, BALTIMORE	public	SRX8790460	PAIRED	size fractionation	GENOMIC	Moraxella catarrhalis	ILLUMINA	12p74B1	SRP273061							USA	North America	1999-07-27	Homo sapiens	chronic obstructive pulmonary disease	sputum
SRR12287176	WGS	398	4035417	PRJNA643264	SAMN15591420	1969491	INSTITUTE FOR GENOME SCIENCES, UNIVERSITY OF MARYLAND, BALTIMORE	public	SRX8790300	PAIRED	size fractionation	GENOMIC	Moraxella catarrhalis	ILLUMINA	12p74B1	SRP273061							USA	North America	1999-07-27	Homo sapiens	chronic obstructive pulmonary disease	sputum
SRR12287017	WGS	284	1226743343	PRJNA643264	SAMN15591419	401219494	INSTITUTE FOR GENOME SCIENCES, UNIVERSITY OF MARYLAND, BALTIMORE	public	SRX8790459	PAIRED	size fractionation	GENOMIC	Moraxella catarrhalis	ILLUMINA	12p73B1	SRP273061							USA	North America	1999-07-22	Homo sapiens	chronic obstructive pulmonary disease	sputum
SRR12287177	WGS	366	2639477	PRJNA643264	SAMN15591419	1306884	INSTITUTE FOR GENOME SCIENCES, UNIVERSITY OF MARYLAND, BALTIMORE	public	SRX8790299	PAIRED	size fractionation	GENOMIC	Moraxella catarrhalis	ILLUMINA	12p73B1	SRP273061							USA	North America	1999-07-22	Homo sapiens	chronic obstructive pulmonary disease	sputum
SRR12286954	WGS	280	2505616412	PRJNA643264	SAMN15591446	832929735	INSTITUTE FOR GENOME SCIENCES, UNIVERSITY OF MARYLAND, BALTIMORE	public	SRX8790521	PAIRED	size fractionation	GENOMIC	Moraxella catarrhalis	ILLUMINA	14p45B1	SRP273061							USA	North America	1999-05-27	Homo sapiens	chronic obstructive pulmonary disease	sputum
SRR12287063	WGS	361	5926466	PRJNA643264	SAMN15591446	2870527	INSTITUTE FOR GENOME SCIENCES, UNIVERSITY OF MARYLAND, BALTIMORE	public	SRX8790413	PAIRED	size fractionation	GENOMIC	Moraxella catarrhalis	ILLUMINA	14p45B1	SRP273061							USA	North America	1999-05-27	Homo sapiens	chronic obstructive pulmonary disease	sputum
SRR12287116	WGS	294	3200072533	PRJNA643264	SAMN15591376	1358610226	INSTITUTE FOR GENOME SCIENCES, UNIVERSITY OF MARYLAND, BALTIMORE	public	SRX8790360	PAIRED	size fractionation	GENOMIC	Moraxella catarrhalis	ILLUMINA	76P10B1	SRP273061							USA	North America	1999-04-26	Homo sapiens	chronic obstructive pulmonary disease	sputum
SRR12287043	WGS	260	1353075589	PRJNA643264	SAMN15591396	446390081	INSTITUTE FOR GENOME SCIENCES, UNIVERSITY OF MARYLAND, BALTIMORE	public	SRX8790433	PAIRED	size fractionation	GENOMIC	Moraxella catarrhalis	ILLUMINA	10p58B1	SRP273061							USA	North America	1999-03-29	Homo sapiens	chronic obstructive pulmonary disease	sputum
SRR12286978	WGS	318	3060015	PRJNA643264	SAMN15591396	1525484	INSTITUTE FOR GENOME SCIENCES, UNIVERSITY OF MARYLAND, BALTIMORE	public	SRX8790498	PAIRED	size fractionation	GENOMIC	Moraxella catarrhalis	ILLUMINA	10p58B1	SRP273061							USA	North America	1999-03-29	Homo sapiens	chronic obstructive pulmonary disease	sputum
SRR12287233	WGS	298	983375559	PRJNA643264	SAMN15591476	326918433	INSTITUTE FOR GENOME SCIENCES, UNIVERSITY OF MARYLAND, BALTIMORE	public	SRX8790554	PAIRED	size fractionation	GENOMIC	Moraxella catarrhalis	ILLUMINA	46p48B2	SRP273061							USA	North America	1999-03-04	Homo sapiens	chronic obstructive pulmonary disease	sputum
SRR12287200	WGS	440	2237915	PRJNA643264	SAMN15591476	1123382	INSTITUTE FOR GENOME SCIENCES, UNIVERSITY OF MARYLAND, BALTIMORE	public	SRX8790276	PAIRED	size fractionation	GENOMIC	Moraxella catarrhalis	ILLUMINA	46p48B2	SRP273061							USA	North America	1999-03-04	Homo sapiens	chronic obstructive pulmonary disease	sputum
SRR12287235	WGS	292	2347059814	PRJNA643264	SAMN15591475	776517994	INSTITUTE FOR GENOME SCIENCES, UNIVERSITY OF MARYLAND, BALTIMORE	public	SRX8790552	PAIRED	size fractionation	GENOMIC	Moraxella catarrhalis	ILLUMINA	46p47B3	SRP273061							USA	North America	1999-01-28	Homo sapiens	chronic obstructive pulmonary disease	sputum
SRR12287201	WGS	400	4148013	PRJNA643264	SAMN15591475	2006566	INSTITUTE FOR GENOME SCIENCES, UNIVERSITY OF MARYLAND, BALTIMORE	public	SRX8790275	PAIRED	size fractionation	GENOMIC	Moraxella catarrhalis	ILLUMINA	46p47B3	SRP273061							USA	North America	1999-01-28	Homo sapiens	chronic obstructive pulmonary disease	sputum
SRR12287142	WGS	290	1985234328	PRJNA643264	SAMN15591509	687997437	INSTITUTE FOR GENOME SCIENCES, UNIVERSITY OF MARYLAND, BALTIMORE	public	SRX8790334	PAIRED	size fractionation	GENOMIC	Moraxella catarrhalis	ILLUMINA	72p19B1	SRP273061							USA	North America	1999-01-19	Homo sapiens	chronic obstructive pulmonary disease	sputum
SRR12287108	WGS	407	10145183	PRJNA643264	SAMN15591509	5793847	INSTITUTE FOR GENOME SCIENCES, UNIVERSITY OF MARYLAND, BALTIMORE	public	SRX8790368	PAIRED	size fractionation	GENOMIC	Moraxella catarrhalis	ILLUMINA	72p19B1	SRP273061							USA	North America	1999-01-19	Homo sapiens	chronic obstructive pulmonary disease	sputum
SRR12286956	WGS	271	1387850449	PRJNA643264	SAMN15591445	467234721	INSTITUTE FOR GENOME SCIENCES, UNIVERSITY OF MARYLAND, BALTIMORE	public	SRX8790519	PAIRED	size fractionation	GENOMIC	Moraxella catarrhalis	ILLUMINA	14p40B1	SRP273061							USA	North America	1998-12-10	Homo sapiens	chronic obstructive pulmonary disease	sputum
SRR12287064	WGS	343	3266285	PRJNA643264	SAMN15591445	1617314	INSTITUTE FOR GENOME SCIENCES, UNIVERSITY OF MARYLAND, BALTIMORE	public	SRX8790412	PAIRED	size fractionation	GENOMIC	Moraxella catarrhalis	ILLUMINA	14p40B1	SRP273061							USA	North America	1998-12-10	Homo sapiens	chronic obstructive pulmonary disease	sputum
SRR12287143	WGS	279	2511977599	PRJNA643264	SAMN15591508	859389753	INSTITUTE FOR GENOME SCIENCES, UNIVERSITY OF MARYLAND, BALTIMORE	public	SRX8790333	PAIRED	size fractionation	GENOMIC	Moraxella catarrhalis	ILLUMINA	72p18B2	SRP273061							USA	North America	1998-12-07	Homo sapiens	chronic obstructive pulmonary disease	sputum
SRR12287109	WGS	361	5499900	PRJNA643264	SAMN15591508	2720254	INSTITUTE FOR GENOME SCIENCES, UNIVERSITY OF MARYLAND, BALTIMORE	public	SRX8790367	PAIRED	size fractionation	GENOMIC	Moraxella catarrhalis	ILLUMINA	72p18B2	SRP273061							USA	North America	1998-12-07	Homo sapiens	chronic obstructive pulmonary disease	sputum
SRR12286957	WGS	294	1722060658	PRJNA643264	SAMN15591444	571197598	INSTITUTE FOR GENOME SCIENCES, UNIVERSITY OF MARYLAND, BALTIMORE	public	SRX8790518	PAIRED	size fractionation	GENOMIC	Moraxella catarrhalis	ILLUMINA	14p37B1	SRP273061							USA	North America	1998-09-28	Homo sapiens	chronic obstructive pulmonary disease	sputum
SRR12287065	WGS	413	3981220	PRJNA643264	SAMN15591444	1933385	INSTITUTE FOR GENOME SCIENCES, UNIVERSITY OF MARYLAND, BALTIMORE	public	SRX8790411	PAIRED	size fractionation	GENOMIC	Moraxella catarrhalis	ILLUMINA	14p37B1	SRP273061							USA	North America	1998-09-28	Homo sapiens	chronic obstructive pulmonary disease	sputum
SRR12286958	WGS	291	1501945434	PRJNA643264	SAMN15591443	497407145	INSTITUTE FOR GENOME SCIENCES, UNIVERSITY OF MARYLAND, BALTIMORE	public	SRX8790517	PAIRED	size fractionation	GENOMIC	Moraxella catarrhalis	ILLUMINA	14p35B1	SRP273061							USA	North America	1998-07-09	Homo sapiens	chronic obstructive pulmonary disease	sputum
SRR12287066	WGS	396	3456127	PRJNA643264	SAMN15591443	1694533	INSTITUTE FOR GENOME SCIENCES, UNIVERSITY OF MARYLAND, BALTIMORE	public	SRX8790410	PAIRED	size fractionation	GENOMIC	Moraxella catarrhalis	ILLUMINA	14p35B1	SRP273061							USA	North America	1998-07-09	Homo sapiens	chronic obstructive pulmonary disease	sputum
SRR12287140	WGS	296	1540868949	PRJNA643264	SAMN15591511	525517687	INSTITUTE FOR GENOME SCIENCES, UNIVERSITY OF MARYLAND, BALTIMORE	public	SRX8790336	PAIRED	size fractionation	GENOMIC	Moraxella catarrhalis	ILLUMINA	74p11B2	SRP273061							USA	North America	1998-05-11	Homo sapiens	chronic obstructive pulmonary disease	sputum
SRR12287106	WGS	422	8458015	PRJNA643264	SAMN15591511	4818982	INSTITUTE FOR GENOME SCIENCES, UNIVERSITY OF MARYLAND, BALTIMORE	public	SRX8790370	PAIRED	size fractionation	GENOMIC	Moraxella catarrhalis	ILLUMINA	74p11B2	SRP273061							USA	North America	1998-05-11	Homo sapiens	chronic obstructive pulmonary disease	sputum
SRR12287141	WGS	298	1519135201	PRJNA643264	SAMN15591510	525004230	INSTITUTE FOR GENOME SCIENCES, UNIVERSITY OF MARYLAND, BALTIMORE	public	SRX8790335	PAIRED	size fractionation	GENOMIC	Moraxella catarrhalis	ILLUMINA	74p10B1	SRP273061							USA	North America	1998-05-04	Homo sapiens	chronic obstructive pulmonary disease	sputum
SRR12287107	WGS	451	8290733	PRJNA643264	SAMN15591510	4717852	INSTITUTE FOR GENOME SCIENCES, UNIVERSITY OF MARYLAND, BALTIMORE	public	SRX8790369	PAIRED	size fractionation	GENOMIC	Moraxella catarrhalis	ILLUMINA	74p10B1	SRP273061							USA	North America	1998-05-04	Homo sapiens	chronic obstructive pulmonary disease	sputum
SRR12286959	WGS	287	1400049699	PRJNA643264	SAMN15591442	467305299	INSTITUTE FOR GENOME SCIENCES, UNIVERSITY OF MARYLAND, BALTIMORE	public	SRX8790516	PAIRED	size fractionation	GENOMIC	Moraxella catarrhalis	ILLUMINA	14p30B1	SRP273061							USA	North America	1998-02-19	Homo sapiens	chronic obstructive pulmonary disease	sputum
SRR12287067	WGS	383	3275733	PRJNA643264	SAMN15591442	1624013	INSTITUTE FOR GENOME SCIENCES, UNIVERSITY OF MARYLAND, BALTIMORE	public	SRX8790409	PAIRED	size fractionation	GENOMIC	Moraxella catarrhalis	ILLUMINA	14p30B1	SRP273061							USA	North America	1998-02-19	Homo sapiens	chronic obstructive pulmonary disease	sputum
SRR12287160	WGS	290	2847994454	PRJNA643264	SAMN15591493	940092193	INSTITUTE FOR GENOME SCIENCES, UNIVERSITY OF MARYLAND, BALTIMORE	public	SRX8790316	PAIRED	size fractionation	GENOMIC	Moraxella catarrhalis	ILLUMINA	5p35B1	SRP273061							USA	North America	1998-01-15	Homo sapiens	chronic obstructive pulmonary disease	sputum
SRR12287125	WGS	391	6372451	PRJNA643264	SAMN15591493	3067753	INSTITUTE FOR GENOME SCIENCES, UNIVERSITY OF MARYLAND, BALTIMORE	public	SRX8790351	PAIRED	size fractionation	GENOMIC	Moraxella catarrhalis	ILLUMINA	5p35B1	SRP273061							USA	North America	1998-01-15	Homo sapiens	chronic obstructive pulmonary disease	sputum
SRR12286932	WGS	278	1741541614	PRJNA643264	SAMN15591466	581147026	INSTITUTE FOR GENOME SCIENCES, UNIVERSITY OF MARYLAND, BALTIMORE	public	SRX8790543	PAIRED	size fractionation	GENOMIC	Moraxella catarrhalis	ILLUMINA	1p44B2	SRP273061							USA	North America	1998-01-12	Homo sapiens	chronic obstructive pulmonary disease	sputum
SRR12287211	WGS	350	4005048	PRJNA643264	SAMN15591466	2010198	INSTITUTE FOR GENOME SCIENCES, UNIVERSITY OF MARYLAND, BALTIMORE	public	SRX8790265	PAIRED	size fractionation	GENOMIC	Moraxella catarrhalis	ILLUMINA	1p44B2	SRP273061							USA	North America	1998-01-12	Homo sapiens	chronic obstructive pulmonary disease	sputum
SRR12287161	WGS	285	2554209937	PRJNA643264	SAMN15591492	842886688	INSTITUTE FOR GENOME SCIENCES, UNIVERSITY OF MARYLAND, BALTIMORE	public	SRX8790315	PAIRED	size fractionation	GENOMIC	Moraxella catarrhalis	ILLUMINA	5p34B2	SRP273061							USA	North America	1997-12-15	Homo sapiens	chronic obstructive pulmonary disease	sputum
SRR12287126	WGS	369	5850453	PRJNA643264	SAMN15591492	2818846	INSTITUTE FOR GENOME SCIENCES, UNIVERSITY OF MARYLAND, BALTIMORE	public	SRX8790350	PAIRED	size fractionation	GENOMIC	Moraxella catarrhalis	ILLUMINA	5p34B2	SRP273061							USA	North America	1997-12-15	Homo sapiens	chronic obstructive pulmonary disease	sputum
SRR12286934	WGS	274	1335991863	PRJNA643264	SAMN15591465	443688313	INSTITUTE FOR GENOME SCIENCES, UNIVERSITY OF MARYLAND, BALTIMORE	public	SRX8790541	PAIRED	size fractionation	GENOMIC	Moraxella catarrhalis	ILLUMINA	1p42B2	SRP273061							USA	North America	1997-11-06	Homo sapiens	chronic obstructive pulmonary disease	sputum
SRR12287212	WGS	342	2953275	PRJNA643264	SAMN15591465	1470299	INSTITUTE FOR GENOME SCIENCES, UNIVERSITY OF MARYLAND, BALTIMORE	public	SRX8790264	PAIRED	size fractionation	GENOMIC	Moraxella catarrhalis	ILLUMINA	1p42B2	SRP273061							USA	North America	1997-11-06	Homo sapiens	chronic obstructive pulmonary disease	sputum
SRR12286960	WGS	280	1775777685	PRJNA643264	SAMN15591441	587887670	INSTITUTE FOR GENOME SCIENCES, UNIVERSITY OF MARYLAND, BALTIMORE	public	SRX8790515	PAIRED	size fractionation	GENOMIC	Moraxella catarrhalis	ILLUMINA	14p24B1	SRP273061							USA	North America	1997-07-10	Homo sapiens	chronic obstructive pulmonary disease	sputum
SRR12287069	WGS	367	3864655	PRJNA643264	SAMN15591441	1891562	INSTITUTE FOR GENOME SCIENCES, UNIVERSITY OF MARYLAND, BALTIMORE	public	SRX8790407	PAIRED	size fractionation	GENOMIC	Moraxella catarrhalis	ILLUMINA	14p24B1	SRP273061							USA	North America	1997-07-10	Homo sapiens	chronic obstructive pulmonary disease	sputum
SRR12287162	WGS	289	1933569626	PRJNA643264	SAMN15591491	641567260	INSTITUTE FOR GENOME SCIENCES, UNIVERSITY OF MARYLAND, BALTIMORE	public	SRX8790314	PAIRED	size fractionation	GENOMIC	Moraxella catarrhalis	ILLUMINA	5p28B1	SRP273061							USA	North America	1997-06-26	Homo sapiens	chronic obstructive pulmonary disease	sputum
SRR12287128	WGS	389	4596665	PRJNA643264	SAMN15591491	2221786	INSTITUTE FOR GENOME SCIENCES, UNIVERSITY OF MARYLAND, BALTIMORE	public	SRX8790348	PAIRED	size fractionation	GENOMIC	Moraxella catarrhalis	ILLUMINA	5p28B1	SRP273061							USA	North America	1997-06-26	Homo sapiens	chronic obstructive pulmonary disease	sputum
SRR12287144	WGS	288	1826253284	PRJNA643264	SAMN15591507	600718814	INSTITUTE FOR GENOME SCIENCES, UNIVERSITY OF MARYLAND, BALTIMORE	public	SRX8790332	PAIRED	size fractionation	GENOMIC	Moraxella catarrhalis	ILLUMINA	6p32B1	SRP273061							USA	North America	1997-03-31	Homo sapiens	chronic obstructive pulmonary disease	sputum
SRR12287110	WGS	387	3981902	PRJNA643264	SAMN15591507	1943739	INSTITUTE FOR GENOME SCIENCES, UNIVERSITY OF MARYLAND, BALTIMORE	public	SRX8790366	PAIRED	size fractionation	GENOMIC	Moraxella catarrhalis	ILLUMINA	6p32B1	SRP273061							USA	North America	1997-03-31	Homo sapiens	chronic obstructive pulmonary disease	sputum
SRR12287145	WGS	287	1292802313	PRJNA643264	SAMN15591506	433306555	INSTITUTE FOR GENOME SCIENCES, UNIVERSITY OF MARYLAND, BALTIMORE	public	SRX8790331	PAIRED	size fractionation	GENOMIC	Moraxella catarrhalis	ILLUMINA	6p31B2	SRP273061							USA	North America	1997-02-24	Homo sapiens	chronic obstructive pulmonary disease	sputum
SRR12287111	WGS	383	2840164	PRJNA643264	SAMN15591506	1437983	INSTITUTE FOR GENOME SCIENCES, UNIVERSITY OF MARYLAND, BALTIMORE	public	SRX8790365	PAIRED	size fractionation	GENOMIC	Moraxella catarrhalis	ILLUMINA	6p31B2	SRP273061							USA	North America	1997-02-24	Homo sapiens	chronic obstructive pulmonary disease	sputum
SRR12287163	WGS	262	2008032307	PRJNA643264	SAMN15591490	674649144	INSTITUTE FOR GENOME SCIENCES, UNIVERSITY OF MARYLAND, BALTIMORE	public	SRX8790569	PAIRED	size fractionation	GENOMIC	Moraxella catarrhalis	ILLUMINA	5p26B2	SRP273061							USA	North America	1997-02-20	Homo sapiens	chronic obstructive pulmonary disease	sputum
SRR12287129	WGS	323	4047777	PRJNA643264	SAMN15591490	1981530	INSTITUTE FOR GENOME SCIENCES, UNIVERSITY OF MARYLAND, BALTIMORE	public	SRX8790347	PAIRED	size fractionation	GENOMIC	Moraxella catarrhalis	ILLUMINA	5p26B2	SRP273061							USA	North America	1997-02-20	Homo sapiens	chronic obstructive pulmonary disease	sputum
SRR12287236	WGS	289	2104441984	PRJNA643264	SAMN15591474	698769623	INSTITUTE FOR GENOME SCIENCES, UNIVERSITY OF MARYLAND, BALTIMORE	public	SRX8790551	PAIRED	size fractionation	GENOMIC	Moraxella catarrhalis	ILLUMINA	46p22B7	SRP273061							USA	North America	1997-02-10	Homo sapiens	chronic obstructive pulmonary disease	sputum
SRR12287202	WGS	391	4950757	PRJNA643264	SAMN15591474	2425041	INSTITUTE FOR GENOME SCIENCES, UNIVERSITY OF MARYLAND, BALTIMORE	public	SRX8790274	PAIRED	size fractionation	GENOMIC	Moraxella catarrhalis	ILLUMINA	46p22B7	SRP273061							USA	North America	1997-02-10	Homo sapiens	chronic obstructive pulmonary disease	sputum
SRR12286930	WGS	286	1772356466	PRJNA643264	SAMN15591468	597402052	INSTITUTE FOR GENOME SCIENCES, UNIVERSITY OF MARYLAND, BALTIMORE	public	SRX8790545	PAIRED	size fractionation	GENOMIC	Moraxella catarrhalis	ILLUMINA	25p24B1	SRP273061							USA	North America	1997-02-06	Homo sapiens	chronic obstructive pulmonary disease	sputum
SRR12287209	WGS	383	4443449	PRJNA643264	SAMN15591468	2186712	INSTITUTE FOR GENOME SCIENCES, UNIVERSITY OF MARYLAND, BALTIMORE	public	SRX8790267	PAIRED	size fractionation	GENOMIC	Moraxella catarrhalis	ILLUMINA	25p24B1	SRP273061							USA	North America	1997-02-06	Homo sapiens	chronic obstructive pulmonary disease	sputum
SRR12286925	WGS	298	1029484377	PRJNA643264	SAMN15591473	340530631	INSTITUTE FOR GENOME SCIENCES, UNIVERSITY OF MARYLAND, BALTIMORE	public	SRX8790550	PAIRED	size fractionation	GENOMIC	Moraxella catarrhalis	ILLUMINA	46p21B2	SRP273061							USA	North America	1997-01-09	Homo sapiens	chronic obstructive pulmonary disease	sputum
SRR12286931	WGS	291	1299373150	PRJNA643264	SAMN15591467	428528435	INSTITUTE FOR GENOME SCIENCES, UNIVERSITY OF MARYLAND, BALTIMORE	public	SRX8790544	PAIRED	size fractionation	GENOMIC	Moraxella catarrhalis	ILLUMINA	25p23B2	SRP273061							USA	North America	1997-01-09	Homo sapiens	chronic obstructive pulmonary disease	sputum
SRR12287210	WGS	389	2818860	PRJNA643264	SAMN15591467	1392633	INSTITUTE FOR GENOME SCIENCES, UNIVERSITY OF MARYLAND, BALTIMORE	public	SRX8790266	PAIRED	size fractionation	GENOMIC	Moraxella catarrhalis	ILLUMINA	25p23B2	SRP273061							USA	North America	1997-01-09	Homo sapiens	chronic obstructive pulmonary disease	sputum
SRR12287203	WGS	442	2271192	PRJNA643264	SAMN15591473	1140008	INSTITUTE FOR GENOME SCIENCES, UNIVERSITY OF MARYLAND, BALTIMORE	public	SRX8790273	PAIRED	size fractionation	GENOMIC	Moraxella catarrhalis	ILLUMINA	46p21B2	SRP273061							USA	North America	1997-01-09	Homo sapiens	chronic obstructive pulmonary disease	sputum
SRR12287045	WGS	284	1665229780	PRJNA643264	SAMN15591395	555839181	INSTITUTE FOR GENOME SCIENCES, UNIVERSITY OF MARYLAND, BALTIMORE	public	SRX8790431	PAIRED	size fractionation	GENOMIC	Moraxella catarrhalis	ILLUMINA	10p28B1	SRP273061							USA	North America	1996-11-12	Homo sapiens	chronic obstructive pulmonary disease	sputum
SRR12286979	WGS	380	3685094	PRJNA643264	SAMN15591395	1827074	INSTITUTE FOR GENOME SCIENCES, UNIVERSITY OF MARYLAND, BALTIMORE	public	SRX8790497	PAIRED	size fractionation	GENOMIC	Moraxella catarrhalis	ILLUMINA	10p28B1	SRP273061							USA	North America	1996-11-12	Homo sapiens	chronic obstructive pulmonary disease	sputum
SRR12286961	WGS	295	982550517	PRJNA643264	SAMN15591440	327270454	INSTITUTE FOR GENOME SCIENCES, UNIVERSITY OF MARYLAND, BALTIMORE	public	SRX8790514	PAIRED	size fractionation	GENOMIC	Moraxella catarrhalis	ILLUMINA	14p23B1	SRP273061							USA	North America	1996-07-29	Homo sapiens	chronic obstructive pulmonary disease	sputum
SRR12287070	WGS	410	2198041	PRJNA643264	SAMN15591440	1130904	INSTITUTE FOR GENOME SCIENCES, UNIVERSITY OF MARYLAND, BALTIMORE	public	SRX8790406	PAIRED	size fractionation	GENOMIC	Moraxella catarrhalis	ILLUMINA	14p23B1	SRP273061							USA	North America	1996-07-29	Homo sapiens	chronic obstructive pulmonary disease	sputum
SRR12287046	WGS	290	1831467729	PRJNA643264	SAMN15591394	600720462	INSTITUTE FOR GENOME SCIENCES, UNIVERSITY OF MARYLAND, BALTIMORE	public	SRX8790430	PAIRED	size fractionation	GENOMIC	Moraxella catarrhalis	ILLUMINA	10p23B1	SRP273061							USA	North America	1996-06-17	Homo sapiens	chronic obstructive pulmonary disease	sputum
SRR12287003	WGS	270	1931721887	PRJNA643264	SAMN15591432	641340425	INSTITUTE FOR GENOME SCIENCES, UNIVERSITY OF MARYLAND, BALTIMORE	public	SRX8790473	PAIRED	size fractionation	GENOMIC	Moraxella catarrhalis	ILLUMINA	13p23B1	SRP273061							USA	North America	1996-06-17	Homo sapiens	chronic obstructive pulmonary disease	sputum
SRR12286980	WGS	387	4731906	PRJNA643264	SAMN15591394	2294039	INSTITUTE FOR GENOME SCIENCES, UNIVERSITY OF MARYLAND, BALTIMORE	public	SRX8790496	PAIRED	size fractionation	GENOMIC	Moraxella catarrhalis	ILLUMINA	10p23B1	SRP273061							USA	North America	1996-06-17	Homo sapiens	chronic obstructive pulmonary disease	sputum
SRR12287078	WGS	341	4461046	PRJNA643264	SAMN15591432	2182351	INSTITUTE FOR GENOME SCIENCES, UNIVERSITY OF MARYLAND, BALTIMORE	public	SRX8790398	PAIRED	size fractionation	GENOMIC	Moraxella catarrhalis	ILLUMINA	13p23B1	SRP273061							USA	North America	1996-06-17	Homo sapiens	chronic obstructive pulmonary disease	sputum
SRR12287004	WGS	283	1600138858	PRJNA643264	SAMN15591431	530689670	INSTITUTE FOR GENOME SCIENCES, UNIVERSITY OF MARYLAND, BALTIMORE	public	SRX8790472	PAIRED	size fractionation	GENOMIC	Moraxella catarrhalis	ILLUMINA	13p22B1	SRP273061							USA	North America	1996-05-09	Homo sapiens	chronic obstructive pulmonary disease	sputum
SRR12287164	WGS	376	3309899	PRJNA643264	SAMN15591431	1633958	INSTITUTE FOR GENOME SCIENCES, UNIVERSITY OF MARYLAND, BALTIMORE	public	SRX8790312	PAIRED	size fractionation	GENOMIC	Moraxella catarrhalis	ILLUMINA	13p22B1	SRP273061							USA	North America	1996-05-09	Homo sapiens	chronic obstructive pulmonary disease	sputum
SRR12287219	WGS	281	1505017169	PRJNA643264	SAMN15591489	499489735	INSTITUTE FOR GENOME SCIENCES, UNIVERSITY OF MARYLAND, BALTIMORE	public	SRX8790568	PAIRED	size fractionation	GENOMIC	Moraxella catarrhalis	ILLUMINA	5p18B1	SRP273061							USA	North America	1996-01-08	Homo sapiens	chronic obstructive pulmonary disease	sputum
SRR12287130	WGS	358	3261512	PRJNA643264	SAMN15591489	1619437	INSTITUTE FOR GENOME SCIENCES, UNIVERSITY OF MARYLAND, BALTIMORE	public	SRX8790346	PAIRED	size fractionation	GENOMIC	Moraxella catarrhalis	ILLUMINA	5p18B1	SRP273061							USA	North America	1996-01-08	Homo sapiens	chronic obstructive pulmonary disease	sputum
SRR12287005	WGS	278	1687576492	PRJNA643264	SAMN15591430	566319632	INSTITUTE FOR GENOME SCIENCES, UNIVERSITY OF MARYLAND, BALTIMORE	public	SRX8790471	PAIRED	size fractionation	GENOMIC	Moraxella catarrhalis	ILLUMINA	13p19B1	SRP273061							USA	North America	1996-01-04	Homo sapiens	chronic obstructive pulmonary disease	sputum
SRR12287165	WGS	358	4057289	PRJNA643264	SAMN15591430	2012815	INSTITUTE FOR GENOME SCIENCES, UNIVERSITY OF MARYLAND, BALTIMORE	public	SRX8790311	PAIRED	size fractionation	GENOMIC	Moraxella catarrhalis	ILLUMINA	13p19B1	SRP273061							USA	North America	1996-01-04	Homo sapiens	chronic obstructive pulmonary disease	sputum
SRR12287006	WGS	287	2476880881	PRJNA643264	SAMN15591429	826940419	INSTITUTE FOR GENOME SCIENCES, UNIVERSITY OF MARYLAND, BALTIMORE	public	SRX8790470	PAIRED	size fractionation	GENOMIC	Moraxella catarrhalis	ILLUMINA	13p18B1	SRP273061							USA	North America	1995-12-04	Homo sapiens	chronic obstructive pulmonary disease	sputum
SRR12287166	WGS	380	5584539	PRJNA643264	SAMN15591429	2724830	INSTITUTE FOR GENOME SCIENCES, UNIVERSITY OF MARYLAND, BALTIMORE	public	SRX8790310	PAIRED	size fractionation	GENOMIC	Moraxella catarrhalis	ILLUMINA	13p18B1	SRP273061							USA	North America	1995-12-04	Homo sapiens	chronic obstructive pulmonary disease	sputum
SRR12287216	WGS	345	3002159875	PRJNA643264	SAMN15591372	1302673991	INSTITUTE FOR GENOME SCIENCES, UNIVERSITY OF MARYLAND, BALTIMORE	public	SRX8790260	PAIRED	size fractionation	GENOMIC	Moraxella catarrhalis	ILLUMINA	51P9B1	SRP273061							USA	North America	1995-11-30	Homo sapiens	chronic obstructive pulmonary disease	sputum
SRR12286963	WGS	291	1057114453	PRJNA643264	SAMN15591439	346854254	INSTITUTE FOR GENOME SCIENCES, UNIVERSITY OF MARYLAND, BALTIMORE	public	SRX8790481	PAIRED	size fractionation	GENOMIC	Moraxella catarrhalis	ILLUMINA	14p15B1	SRP273061							USA	North America	1995-11-16	Homo sapiens	chronic obstructive pulmonary disease	sputum
SRR12287071	WGS	398	2336434	PRJNA643264	SAMN15591439	1173793	INSTITUTE FOR GENOME SCIENCES, UNIVERSITY OF MARYLAND, BALTIMORE	public	SRX8790405	PAIRED	size fractionation	GENOMIC	Moraxella catarrhalis	ILLUMINA	14p15B1	SRP273061							USA	North America	1995-11-16	Homo sapiens	chronic obstructive pulmonary disease	sputum
SRR12287220	WGS	285	1711987414	PRJNA643264	SAMN15591488	567942190	INSTITUTE FOR GENOME SCIENCES, UNIVERSITY OF MARYLAND, BALTIMORE	public	SRX8790567	PAIRED	size fractionation	GENOMIC	Moraxella catarrhalis	ILLUMINA	5p15B1	SRP273061							USA	North America	1995-09-21	Homo sapiens	chronic obstructive pulmonary disease	sputum
SRR12287131	WGS	369	3720559	PRJNA643264	SAMN15591488	1828110	INSTITUTE FOR GENOME SCIENCES, UNIVERSITY OF MARYLAND, BALTIMORE	public	SRX8790345	PAIRED	size fractionation	GENOMIC	Moraxella catarrhalis	ILLUMINA	5p15B1	SRP273061							USA	North America	1995-09-21	Homo sapiens	chronic obstructive pulmonary disease	sputum
SRR12286951	WGS	284	1019516481	PRJNA643264	SAMN15591449	337472878	INSTITUTE FOR GENOME SCIENCES, UNIVERSITY OF MARYLAND, BALTIMORE	public	SRX8790524	PAIRED	size fractionation	GENOMIC	Moraxella catarrhalis	ILLUMINA	15p12B1	SRP273061							USA	North America	1995-06-19	Homo sapiens	chronic obstructive pulmonary disease	sputum
SRR12287060	WGS	370	2194518	PRJNA643264	SAMN15591449	1109656	INSTITUTE FOR GENOME SCIENCES, UNIVERSITY OF MARYLAND, BALTIMORE	public	SRX8790416	PAIRED	size fractionation	GENOMIC	Moraxella catarrhalis	ILLUMINA	15p12B1	SRP273061							USA	North America	1995-06-19	Homo sapiens	chronic obstructive pulmonary disease	sputum
SRR12286937	WGS	287	2738315628	PRJNA643264	SAMN15591462	908946371	INSTITUTE FOR GENOME SCIENCES, UNIVERSITY OF MARYLAND, BALTIMORE	public	SRX8790538	PAIRED	size fractionation	GENOMIC	Moraxella catarrhalis	ILLUMINA	18p9B1	SRP273061							USA	North America	1995-05-01	Homo sapiens	chronic obstructive pulmonary disease	sputum
SRR12287215	WGS	395	6255242	PRJNA643264	SAMN15591462	3025012	INSTITUTE FOR GENOME SCIENCES, UNIVERSITY OF MARYLAND, BALTIMORE	public	SRX8790261	PAIRED	size fractionation	GENOMIC	Moraxella catarrhalis	ILLUMINA	18p9B1	SRP273061							USA	North America	1995-05-01	Homo sapiens	chronic obstructive pulmonary disease	sputum
SRR12286948	WGS	286	2702690250	PRJNA643264	SAMN15591452	902084108	INSTITUTE FOR GENOME SCIENCES, UNIVERSITY OF MARYLAND, BALTIMORE	public	SRX8790527	PAIRED	size fractionation	GENOMIC	Moraxella catarrhalis	ILLUMINA	15p9B1	SRP273061							USA	North America	1995-03-09	Homo sapiens	chronic obstructive pulmonary disease	sputum
SRR12287056	WGS	385	5982411	PRJNA643264	SAMN15591452	2938490	INSTITUTE FOR GENOME SCIENCES, UNIVERSITY OF MARYLAND, BALTIMORE	public	SRX8790420	PAIRED	size fractionation	GENOMIC	Moraxella catarrhalis	ILLUMINA	15p9B1	SRP273061							USA	North America	1995-03-09	Homo sapiens	chronic obstructive pulmonary disease	sputum
SRR12287221	WGS	290	2308183357	PRJNA643264	SAMN15591487	760802806	INSTITUTE FOR GENOME SCIENCES, UNIVERSITY OF MARYLAND, BALTIMORE	public	SRX8790566	PAIRED	size fractionation	GENOMIC	Moraxella catarrhalis	ILLUMINA	5p10B1	SRP273061							USA	North America	1995-03-06	Homo sapiens	chronic obstructive pulmonary disease	sputum
SRR12287132	WGS	397	4868709	PRJNA643264	SAMN15591487	2380659	INSTITUTE FOR GENOME SCIENCES, UNIVERSITY OF MARYLAND, BALTIMORE	public	SRX8790344	PAIRED	size fractionation	GENOMIC	Moraxella catarrhalis	ILLUMINA	5p10B1	SRP273061							USA	North America	1995-03-06	Homo sapiens	chronic obstructive pulmonary disease	sputum
SRR12286938	WGS	291	1618432356	PRJNA643264	SAMN15591461	534472545	INSTITUTE FOR GENOME SCIENCES, UNIVERSITY OF MARYLAND, BALTIMORE	public	SRX8790537	PAIRED	size fractionation	GENOMIC	Moraxella catarrhalis	ILLUMINA	18p7B1	SRP273061							USA	North America	1995-02-23	Homo sapiens	chronic obstructive pulmonary disease	sputum
SRR12286962	WGS	391	3101644	PRJNA643264	SAMN15591461	1526699	INSTITUTE FOR GENOME SCIENCES, UNIVERSITY OF MARYLAND, BALTIMORE	public	SRX8790513	PAIRED	size fractionation	GENOMIC	Moraxella catarrhalis	ILLUMINA	18p7B1	SRP273061							USA	North America	1995-02-23	Homo sapiens	chronic obstructive pulmonary disease	sputum
SRR12287001	WGS	286	1646367468	PRJNA643264	SAMN15591434	546080465	INSTITUTE FOR GENOME SCIENCES, UNIVERSITY OF MARYLAND, BALTIMORE	public	SRX8790475	PAIRED	size fractionation	GENOMIC	Moraxella catarrhalis	ILLUMINA	13p7B2	SRP273061							USA	North America	1995-01-09	Homo sapiens	chronic obstructive pulmonary disease	sputum
SRR12287076	WGS	380	3511207	PRJNA643264	SAMN15591434	1761714	INSTITUTE FOR GENOME SCIENCES, UNIVERSITY OF MARYLAND, BALTIMORE	public	SRX8790400	PAIRED	size fractionation	GENOMIC	Moraxella catarrhalis	ILLUMINA	13p7B2	SRP273061							USA	North America	1995-01-09	Homo sapiens	chronic obstructive pulmonary disease	sputum
SRR12286928	WGS	278	1370642683	PRJNA643264	SAMN15591470	456212866	INSTITUTE FOR GENOME SCIENCES, UNIVERSITY OF MARYLAND, BALTIMORE	public	SRX8790547	PAIRED	size fractionation	GENOMIC	Moraxella catarrhalis	ILLUMINA	31p2B1	SRP273061							USA	North America	1994-12-15	Homo sapiens	chronic obstructive pulmonary disease	sputum
SRR12287207	WGS	357	2779143	PRJNA643264	SAMN15591470	1385872	INSTITUTE FOR GENOME SCIENCES, UNIVERSITY OF MARYLAND, BALTIMORE	public	SRX8790269	PAIRED	size fractionation	GENOMIC	Moraxella catarrhalis	ILLUMINA	31p2B1	SRP273061							USA	North America	1994-12-15	Homo sapiens	chronic obstructive pulmonary disease	sputum
SRR12286929	WGS	289	1310261399	PRJNA643264	SAMN15591469	444439598	INSTITUTE FOR GENOME SCIENCES, UNIVERSITY OF MARYLAND, BALTIMORE	public	SRX8790546	PAIRED	size fractionation	GENOMIC	Moraxella catarrhalis	ILLUMINA	31p1B1	SRP273061							USA	North America	1994-11-17	Homo sapiens	chronic obstructive pulmonary disease	sputum
SRR12287208	WGS	394	3085111	PRJNA643264	SAMN15591469	1528052	INSTITUTE FOR GENOME SCIENCES, UNIVERSITY OF MARYLAND, BALTIMORE	public	SRX8790268	PAIRED	size fractionation	GENOMIC	Moraxella catarrhalis	ILLUMINA	31p1B1	SRP273061							USA	North America	1994-11-17	Homo sapiens	chronic obstructive pulmonary disease	sputum
SRR12287156	WGS	287	2756508067	PRJNA643264	SAMN15591496	906276422	INSTITUTE FOR GENOME SCIENCES, UNIVERSITY OF MARYLAND, BALTIMORE	public	SRX8790320	PAIRED	size fractionation	GENOMIC	Moraxella catarrhalis	ILLUMINA	5p6B1	SRP273061							USA	North America	1994-10-24	Homo sapiens	chronic obstructive pulmonary disease	sputum
SRR12287122	WGS	382	5703707	PRJNA643264	SAMN15591496	2720376	INSTITUTE FOR GENOME SCIENCES, UNIVERSITY OF MARYLAND, BALTIMORE	public	SRX8790354	PAIRED	size fractionation	GENOMIC	Moraxella catarrhalis	ILLUMINA	5p6B1	SRP273061							USA	North America	1994-10-24	Homo sapiens	chronic obstructive pulmonary disease	sputum
SRR12287158	WGS	293	2147333638	PRJNA643264	SAMN15591495	710158677	INSTITUTE FOR GENOME SCIENCES, UNIVERSITY OF MARYLAND, BALTIMORE	public	SRX8790318	PAIRED	size fractionation	GENOMIC	Moraxella catarrhalis	ILLUMINA	5p5B1	SRP273061							USA	North America	1994-09-22	Homo sapiens	chronic obstructive pulmonary disease	sputum
SRR12287123	WGS	400	4619861	PRJNA643264	SAMN15591495	2237293	INSTITUTE FOR GENOME SCIENCES, UNIVERSITY OF MARYLAND, BALTIMORE	public	SRX8790353	PAIRED	size fractionation	GENOMIC	Moraxella catarrhalis	ILLUMINA	5p5B1	SRP273061							USA	North America	1994-09-22	Homo sapiens	chronic obstructive pulmonary disease	sputum
SRR12286949	WGS	298	1691940847	PRJNA643264	SAMN15591451	572192695	INSTITUTE FOR GENOME SCIENCES, UNIVERSITY OF MARYLAND, BALTIMORE	public	SRX8790526	PAIRED	size fractionation	GENOMIC	Moraxella catarrhalis	ILLUMINA	15p4B2	SRP273061							USA	North America	1994-09-15	Homo sapiens	chronic obstructive pulmonary disease	sputum
SRR12287002	WGS	287	1927055891	PRJNA643264	SAMN15591433	632928391	INSTITUTE FOR GENOME SCIENCES, UNIVERSITY OF MARYLAND, BALTIMORE	public	SRX8790474	PAIRED	size fractionation	GENOMIC	Moraxella catarrhalis	ILLUMINA	13p3B1	SRP273061							USA	North America	1994-09-15	Homo sapiens	chronic obstructive pulmonary disease	sputum
SRR12287058	WGS	443	3608113	PRJNA643264	SAMN15591451	1762389	INSTITUTE FOR GENOME SCIENCES, UNIVERSITY OF MARYLAND, BALTIMORE	public	SRX8790418	PAIRED	size fractionation	GENOMIC	Moraxella catarrhalis	ILLUMINA	15p4B2	SRP273061							USA	North America	1994-09-15	Homo sapiens	chronic obstructive pulmonary disease	sputum
SRR12287077	WGS	379	4703595	PRJNA643264	SAMN15591433	2277454	INSTITUTE FOR GENOME SCIENCES, UNIVERSITY OF MARYLAND, BALTIMORE	public	SRX8790399	PAIRED	size fractionation	GENOMIC	Moraxella catarrhalis	ILLUMINA	13p3B1	SRP273061							USA	North America	1994-09-15	Homo sapiens	chronic obstructive pulmonary disease	sputum
SRR12287159	WGS	281	1863685697	PRJNA643264	SAMN15591494	628812148	INSTITUTE FOR GENOME SCIENCES, UNIVERSITY OF MARYLAND, BALTIMORE	public	SRX8790317	PAIRED	size fractionation	GENOMIC	Moraxella catarrhalis	ILLUMINA	5p3B4	SRP273061							USA	North America	1994-07-18	Homo sapiens	chronic obstructive pulmonary disease	sputum
SRR12287124	WGS	359	4061604	PRJNA643264	SAMN15591494	1987730	INSTITUTE FOR GENOME SCIENCES, UNIVERSITY OF MARYLAND, BALTIMORE	public	SRX8790352	PAIRED	size fractionation	GENOMIC	Moraxella catarrhalis	ILLUMINA	5p3B4	SRP273061							USA	North America	1994-07-18	Homo sapiens	chronic obstructive pulmonary disease	sputum
SRR12286950	WGS	275	2032112660	PRJNA643264	SAMN15591450	675557557	INSTITUTE FOR GENOME SCIENCES, UNIVERSITY OF MARYLAND, BALTIMORE	public	SRX8790525	PAIRED	size fractionation	GENOMIC	Moraxella catarrhalis	ILLUMINA	15p1B1	SRP273061							USA	North America	1994-06-30	Homo sapiens	chronic obstructive pulmonary disease	sputum
SRR12287059	WGS	350	3894874	PRJNA643264	SAMN15591450	1914535	INSTITUTE FOR GENOME SCIENCES, UNIVERSITY OF MARYLAND, BALTIMORE	public	SRX8790417	PAIRED	size fractionation	GENOMIC	Moraxella catarrhalis	ILLUMINA	15p1B1	SRP273061							USA	North America	1994-06-30	Homo sapiens	chronic obstructive pulmonary disease	sputum
SRR10389223	WGS	302	129739804	PRJNA552603	SAMN12880592	75453076	THE JACKSON LABORATORY	public	SRX7089585	PAIRED	RANDOM	GENOMIC	Moraxella catarrhalis	ILLUMINA	DIAZ_W_PB_T0_B0_BHB5LAADXX_Moraxella_catarrhalis_ATCC_25240	SRP219106							USA	North America	2015			missing
SRR4272103	WGS	202	997010390	PRJNA231221	SAMN04875550	744846568	UMIGS	public	SRX2179312	PAIRED	RANDOM	GENOMIC	Moraxella catarrhalis	ILLUMINA	FDAARGOS_213	SRP040661							USA	North America	1972	Homo sapiens	Normal flora	resident flora of the nasopharynx
SRR4272104	WGS	202	236585228	PRJNA231221	SAMN04875550	157179424	UMIGS	public	SRX2179313	PAIRED	RANDOM	GENOMIC	Moraxella catarrhalis	ILLUMINA	FDAARGOS_213	SRP040661							USA	North America	1972	Homo sapiens	Normal flora	resident flora of the nasopharynx
SRR1656044	WGS	189	72599234	PRJNA267549	SAMN03197812	46400844	UNIVERSITY OF WASHINGTON	public	SRX762510	PAIRED	RANDOM	GENOMIC	Moraxella catarrhalis	ILLUMINA	611_MCAT	SRP049998							USA	North America		Homo sapiens	missing	missing
SRR4114371	WGS	405	377364320	PRJNA341407	SAMN05721781	237272574	CALIFORNIA DEPARTMENT OF PUBLIC HEALTH	public	SRX2088162	PAIRED	RANDOM	GENOMIC	Moraxella catarrhalis	ILLUMINA	CDPH_C53	SRP083957							USA	North America
SRR5481491	WGS	383	431442799	PRJNA341407	SAMN05721781	264119585	CALIFORNIA DEPARTMENT OF PUBLIC HEALTH	public	SRX2764942	PAIRED	RANDOM	GENOMIC	Moraxella catarrhalis	ILLUMINA	CDPH_C53	SRP083957							USA	North America
SRR5481492	WGS	411	416136877	PRJNA341407	SAMN05721781	280306469	CALIFORNIA DEPARTMENT OF PUBLIC HEALTH	public	SRX2764943	PAIRED	RANDOM	GENOMIC	Moraxella catarrhalis	ILLUMINA	CDPH_C53	SRP083957							USA	North America
SRR5481493	WGS	413	491704989	PRJNA341407	SAMN05721781	324483872	CALIFORNIA DEPARTMENT OF PUBLIC HEALTH	public	SRX2764944	PAIRED	RANDOM	GENOMIC	Moraxella catarrhalis	ILLUMINA	CDPH_C53	SRP083957							USA	North America
SRR5481494	WGS	424	352386694	PRJNA341407	SAMN05721781	236854459	CALIFORNIA DEPARTMENT OF PUBLIC HEALTH	public	SRX2764945	PAIRED	RANDOM	GENOMIC	Moraxella catarrhalis	ILLUMINA	CDPH_C53	SRP083957							USA	North America
SRR1655579	WGS	169	72834755	PRJNA267549	SAMN03197347	48045260	UNIVERSITY OF WASHINGTON	public	SRX762045	PAIRED	RANDOM	GENOMIC	Moraxella catarrhalis	ILLUMINA	157.rep1_MCAT	SRP049998							USA	North America		Homo sapiens	missing	missing
SRR1655580	WGS	171	90083006	PRJNA267549	SAMN03197348	58830736	UNIVERSITY OF WASHINGTON	public	SRX762046	PAIRED	RANDOM	GENOMIC	Moraxella catarrhalis	ILLUMINA	157.rep2_MCAT	SRP049998							USA	North America		Homo sapiens	missing	missing
SRR1655762	WGS	191	76694460	PRJNA267549	SAMN03197530	50729251	UNIVERSITY OF WASHINGTON	public	SRX762228	PAIRED	RANDOM	GENOMIC	Moraxella catarrhalis	ILLUMINA	339_MCAT	SRP049998							USA	North America		Homo sapiens	missing	missing
SRR1655764	WGS	190	53730660	PRJNA267549	SAMN03197532	35863303	UNIVERSITY OF WASHINGTON	public	SRX762230	PAIRED	RANDOM	GENOMIC	Moraxella catarrhalis	ILLUMINA	340_MCAT	SRP049998							USA	North America		Homo sapiens	missing	missing
SRR1655913	WGS	187	41928259	PRJNA267549	SAMN03197681	30244491	UNIVERSITY OF WASHINGTON	public	SRX762379	PAIRED	RANDOM	GENOMIC	Moraxella catarrhalis	ILLUMINA	489_MCAT	SRP049998							USA	North America		Homo sapiens	missing	missing
SRR1656046	WGS	183	45069750	PRJNA267549	SAMN03197814	28620879	UNIVERSITY OF WASHINGTON	public	SRX762512	PAIRED	RANDOM	GENOMIC	Moraxella catarrhalis	ILLUMINA	613_MCAT	SRP049998							USA	North America		Homo sapiens	missing	missing
ERR3411042	WGS	302	338014406	PRJEB25371	SAMEA4619739	147567910	WELLCOME SANGER INSTITUTE	public	ERX3434688	PAIRED	RANDOM	GENOMIC	Moraxella catarrhalis	ILLUMINA	SAMEA4619739	ERP107281	DrakHMS7373019	SC	public	34a3af58-207f-11e8-9200-3c4a9275d6c8	34a3af58-207f-11e8-9200-3c4a9275d6c8	SAMEA4619739
ERR3411571	WGS	302	334628684	PRJEB25371	SAMEA4620270	145714494	WELLCOME SANGER INSTITUTE	public	ERX3435217	PAIRED	RANDOM	GENOMIC	Moraxella catarrhalis	ILLUMINA	SAMEA4620270	ERP107281	DrakHMS7373550	SC	public	5762e2c0-207f-11e8-9200-3c4a9275d6c8	5762e2c0-207f-11e8-9200-3c4a9275d6c8	SAMEA4620270
ERR3411572	WGS	302	355293638	PRJEB25371	SAMEA4620271	150089326	WELLCOME SANGER INSTITUTE	public	ERX3435218	PAIRED	RANDOM	GENOMIC	Moraxella catarrhalis	ILLUMINA	SAMEA4620271	ERP107281	DrakHMS7373551	SC	public	576fad84-207f-11e8-9200-3c4a9275d6c8	576fad84-207f-11e8-9200-3c4a9275d6c8	SAMEA4620271
ERR3411573	WGS	302	307885678	PRJEB25371	SAMEA4620272	130741919	WELLCOME SANGER INSTITUTE	public	ERX3435219	PAIRED	RANDOM	GENOMIC	Moraxella catarrhalis	ILLUMINA	SAMEA4620272	ERP107281	DrakHMS7373552	SC	public	577da68c-207f-11e8-9200-3c4a9275d6c8	577da68c-207f-11e8-9200-3c4a9275d6c8	SAMEA4620272
ERR3411574	WGS	302	318945824	PRJEB25371	SAMEA4620273	136618410	WELLCOME SANGER INSTITUTE	public	ERX3435220	PAIRED	RANDOM	GENOMIC	Moraxella catarrhalis	ILLUMINA	SAMEA4620273	ERP107281	DrakHMS7373553	SC	public	5789ceb2-207f-11e8-9200-3c4a9275d6c8	5789ceb2-207f-11e8-9200-3c4a9275d6c8	SAMEA4620273
ERR3411575	WGS	302	334362018	PRJEB25371	SAMEA4620274	143877776	WELLCOME SANGER INSTITUTE	public	ERX3435221	PAIRED	RANDOM	GENOMIC	Moraxella catarrhalis	ILLUMINA	SAMEA4620274	ERP107281	DrakHMS7373554	SC	public	5798e406-207f-11e8-9200-3c4a9275d6c8	5798e406-207f-11e8-9200-3c4a9275d6c8	SAMEA4620274
ERR3411576	WGS	302	314333982	PRJEB25371	SAMEA4620275	135817520	WELLCOME SANGER INSTITUTE	public	ERX3435222	PAIRED	RANDOM	GENOMIC	Moraxella catarrhalis	ILLUMINA	SAMEA4620275	ERP107281	DrakHMS7373555	SC	public	57a4415c-207f-11e8-9200-3c4a9275d6c8	57a4415c-207f-11e8-9200-3c4a9275d6c8	SAMEA4620275
ERR3411577	WGS	302	310673440	PRJEB25371	SAMEA4620276	134093195	WELLCOME SANGER INSTITUTE	public	ERX3435223	PAIRED	RANDOM	GENOMIC	Moraxella catarrhalis	ILLUMINA	SAMEA4620276	ERP107281	DrakHMS7373556	SC	public	57b1d2d6-207f-11e8-9200-3c4a9275d6c8	57b1d2d6-207f-11e8-9200-3c4a9275d6c8	SAMEA4620276
ERR3411578	WGS	302	308268312	PRJEB25371	SAMEA4620277	135709782	WELLCOME SANGER INSTITUTE	public	ERX3435224	PAIRED	RANDOM	GENOMIC	Moraxella catarrhalis	ILLUMINA	SAMEA4620277	ERP107281	DrakHMS7373557	SC	public	57bf835e-207f-11e8-9200-3c4a9275d6c8	57bf835e-207f-11e8-9200-3c4a9275d6c8	SAMEA4620277
ERR3411579	WGS	302	337059784	PRJEB25371	SAMEA4620278	143979275	WELLCOME SANGER INSTITUTE	public	ERX3435225	PAIRED	RANDOM	GENOMIC	Moraxella catarrhalis	ILLUMINA	SAMEA4620278	ERP107281	DrakHMS7373558	SC	public	57cb9e82-207f-11e8-9200-3c4a9275d6c8	57cb9e82-207f-11e8-9200-3c4a9275d6c8	SAMEA4620278
ERR3411580	WGS	302	378068666	PRJEB25371	SAMEA4620279	160532517	WELLCOME SANGER INSTITUTE	public	ERX3435226	PAIRED	RANDOM	GENOMIC	Moraxella catarrhalis	ILLUMINA	SAMEA4620279	ERP107281	DrakHMS7373559	SC	public	57d768ac-207f-11e8-9200-3c4a9275d6c8	57d768ac-207f-11e8-9200-3c4a9275d6c8	SAMEA4620279
ERR3411581	WGS	302	362304568	PRJEB25371	SAMEA4620280	153484104	WELLCOME SANGER INSTITUTE	public	ERX3435227	PAIRED	RANDOM	GENOMIC	Moraxella catarrhalis	ILLUMINA	SAMEA4620280	ERP107281	DrakHMS7373560	SC	public	57e44504-207f-11e8-9200-3c4a9275d6c8	57e44504-207f-11e8-9200-3c4a9275d6c8	SAMEA4620280
ERR3411582	WGS	302	334399768	PRJEB25371	SAMEA4620281	143782378	WELLCOME SANGER INSTITUTE	public	ERX3435228	PAIRED	RANDOM	GENOMIC	Moraxella catarrhalis	ILLUMINA	SAMEA4620281	ERP107281	DrakHMS7373561	SC	public	57f5c63a-207f-11e8-9200-3c4a9275d6c8	57f5c63a-207f-11e8-9200-3c4a9275d6c8	SAMEA4620281
ERR3411583	WGS	302	346637714	PRJEB25371	SAMEA4620282	151286167	WELLCOME SANGER INSTITUTE	public	ERX3435229	PAIRED	RANDOM	GENOMIC	Moraxella catarrhalis	ILLUMINA	SAMEA4620282	ERP107281	DrakHMS7373562	SC	public	5807bcf0-207f-11e8-9200-3c4a9275d6c8	5807bcf0-207f-11e8-9200-3c4a9275d6c8	SAMEA4620282
ERR3411584	WGS	302	308353476	PRJEB25371	SAMEA4620283	132776106	WELLCOME SANGER INSTITUTE	public	ERX3435230	PAIRED	RANDOM	GENOMIC	Moraxella catarrhalis	ILLUMINA	SAMEA4620283	ERP107281	DrakHMS7373563	SC	public	58129008-207f-11e8-9200-3c4a9275d6c8	58129008-207f-11e8-9200-3c4a9275d6c8	SAMEA4620283
ERR3411585	WGS	302	273394862	PRJEB25371	SAMEA4620284	117837759	WELLCOME SANGER INSTITUTE	public	ERX3435231	PAIRED	RANDOM	GENOMIC	Moraxella catarrhalis	ILLUMINA	SAMEA4620284	ERP107281	DrakHMS7373564	SC	public	581d7e8c-207f-11e8-9200-3c4a9275d6c8	581d7e8c-207f-11e8-9200-3c4a9275d6c8	SAMEA4620284
ERR3411586	WGS	302	300480940	PRJEB25371	SAMEA4620285	130275278	WELLCOME SANGER INSTITUTE	public	ERX3435232	PAIRED	RANDOM	GENOMIC	Moraxella catarrhalis	ILLUMINA	SAMEA4620285	ERP107281	DrakHMS7373565	SC	public	582b7276-207f-11e8-9200-3c4a9275d6c8	582b7276-207f-11e8-9200-3c4a9275d6c8	SAMEA4620285
ERR3411587	WGS	302	302301698	PRJEB25371	SAMEA4620286	130980798	WELLCOME SANGER INSTITUTE	public	ERX3435233	PAIRED	RANDOM	GENOMIC	Moraxella catarrhalis	ILLUMINA	SAMEA4620286	ERP107281	DrakHMS7373566	SC	public	583b4796-207f-11e8-9200-3c4a9275d6c8	583b4796-207f-11e8-9200-3c4a9275d6c8	SAMEA4620286
ERR3448858	WGS	302	710499998	PRJEB25371	SAMEA4620287	283669813	WELLCOME SANGER INSTITUTE	public	ERX3470857	PAIRED	RANDOM	GENOMIC	Moraxella catarrhalis	ILLUMINA	SAMEA4620287	ERP107281	DrakHMS7373567	SC	public	5848a3a0-207f-11e8-9200-3c4a9275d6c8	5848a3a0-207f-11e8-9200-3c4a9275d6c8	SAMEA4620287
ERR3411588	WGS	302	397894362	PRJEB25371	SAMEA4620288	169753594	WELLCOME SANGER INSTITUTE	public	ERX3435234	PAIRED	RANDOM	GENOMIC	Moraxella catarrhalis	ILLUMINA	SAMEA4620288	ERP107281	DrakHMS7373568	SC	public	585624b2-207f-11e8-9200-3c4a9275d6c8	585624b2-207f-11e8-9200-3c4a9275d6c8	SAMEA4620288
ERR3411589	WGS	302	323176844	PRJEB25371	SAMEA4620289	139672049	WELLCOME SANGER INSTITUTE	public	ERX3435235	PAIRED	RANDOM	GENOMIC	Moraxella catarrhalis	ILLUMINA	SAMEA4620289	ERP107281	DrakHMS7373569	SC	public	5867087c-207f-11e8-9200-3c4a9275d6c8	5867087c-207f-11e8-9200-3c4a9275d6c8	SAMEA4620289
ERR3411590	WGS	302	346269878	PRJEB25371	SAMEA4620290	148646005	WELLCOME SANGER INSTITUTE	public	ERX3435236	PAIRED	RANDOM	GENOMIC	Moraxella catarrhalis	ILLUMINA	SAMEA4620290	ERP107281	DrakHMS7373570	SC	public	58738a70-207f-11e8-9200-3c4a9275d6c8	58738a70-207f-11e8-9200-3c4a9275d6c8	SAMEA4620290
ERR3411591	WGS	302	319914338	PRJEB25371	SAMEA4620291	136926101	WELLCOME SANGER INSTITUTE	public	ERX3435237	PAIRED	RANDOM	GENOMIC	Moraxella catarrhalis	ILLUMINA	SAMEA4620291	ERP107281	DrakHMS7373571	SC	public	587ef02c-207f-11e8-9200-3c4a9275d6c8	587ef02c-207f-11e8-9200-3c4a9275d6c8	SAMEA4620291
ERR3411592	WGS	302	286587128	PRJEB25371	SAMEA4620292	123978526	WELLCOME SANGER INSTITUTE	public	ERX3435238	PAIRED	RANDOM	GENOMIC	Moraxella catarrhalis	ILLUMINA	SAMEA4620292	ERP107281	DrakHMS7373572	SC	public	588dff72-207f-11e8-9200-3c4a9275d6c8	588dff72-207f-11e8-9200-3c4a9275d6c8	SAMEA4620292
ERR3411593	WGS	302	312723416	PRJEB25371	SAMEA4620293	134407678	WELLCOME SANGER INSTITUTE	public	ERX3435239	PAIRED	RANDOM	GENOMIC	Moraxella catarrhalis	ILLUMINA	SAMEA4620293	ERP107281	DrakHMS7373573	SC	public	589a2ec8-207f-11e8-9200-3c4a9275d6c8	589a2ec8-207f-11e8-9200-3c4a9275d6c8	SAMEA4620293
ERR3411594	WGS	302	320600180	PRJEB25371	SAMEA4620294	136868202	WELLCOME SANGER INSTITUTE	public	ERX3435240	PAIRED	RANDOM	GENOMIC	Moraxella catarrhalis	ILLUMINA	SAMEA4620294	ERP107281	DrakHMS7373574	SC	public	58a5d386-207f-11e8-9200-3c4a9275d6c8	58a5d386-207f-11e8-9200-3c4a9275d6c8	SAMEA4620294
ERR3411595	WGS	302	294591336	PRJEB25371	SAMEA4620295	128702404	WELLCOME SANGER INSTITUTE	public	ERX3435241	PAIRED	RANDOM	GENOMIC	Moraxella catarrhalis	ILLUMINA	SAMEA4620295	ERP107281	DrakHMS7373575	SC	public	58b05fe0-207f-11e8-9200-3c4a9275d6c8	58b05fe0-207f-11e8-9200-3c4a9275d6c8	SAMEA4620295
ERR3411596	WGS	302	314467164	PRJEB25371	SAMEA4620296	134885543	WELLCOME SANGER INSTITUTE	public	ERX3435242	PAIRED	RANDOM	GENOMIC	Moraxella catarrhalis	ILLUMINA	SAMEA4620296	ERP107281	DrakHMS7373576	SC	public	58bbebda-207f-11e8-9200-3c4a9275d6c8	58bbebda-207f-11e8-9200-3c4a9275d6c8	SAMEA4620296
ERR3411597	WGS	302	260744082	PRJEB25371	SAMEA4620297	113176632	WELLCOME SANGER INSTITUTE	public	ERX3435243	PAIRED	RANDOM	GENOMIC	Moraxella catarrhalis	ILLUMINA	SAMEA4620297	ERP107281	DrakHMS7373577	SC	public	58c66d3a-207f-11e8-9200-3c4a9275d6c8	58c66d3a-207f-11e8-9200-3c4a9275d6c8	SAMEA4620297
ERR3411598	WGS	302	270531298	PRJEB25371	SAMEA4620298	117618583	WELLCOME SANGER INSTITUTE	public	ERX3435244	PAIRED	RANDOM	GENOMIC	Moraxella catarrhalis	ILLUMINA	SAMEA4620298	ERP107281	DrakHMS7373578	SC	public	58d0b3da-207f-11e8-9200-3c4a9275d6c8	58d0b3da-207f-11e8-9200-3c4a9275d6c8	SAMEA4620298
ERR3411599	WGS	302	296720134	PRJEB25371	SAMEA4620299	127250992	WELLCOME SANGER INSTITUTE	public	ERX3435245	PAIRED	RANDOM	GENOMIC	Moraxella catarrhalis	ILLUMINA	SAMEA4620299	ERP107281	DrakHMS7373579	SC	public	58df3248-207f-11e8-9200-3c4a9275d6c8	58df3248-207f-11e8-9200-3c4a9275d6c8	SAMEA4620299
ERR3411600	WGS	302	280795674	PRJEB25371	SAMEA4620300	121555056	WELLCOME SANGER INSTITUTE	public	ERX3435246	PAIRED	RANDOM	GENOMIC	Moraxella catarrhalis	ILLUMINA	SAMEA4620300	ERP107281	DrakHMS7373580	SC	public	58e85530-207f-11e8-9200-3c4a9275d6c8	58e85530-207f-11e8-9200-3c4a9275d6c8	SAMEA4620300
ERR3411601	WGS	302	312343500	PRJEB25371	SAMEA4620301	135261264	WELLCOME SANGER INSTITUTE	public	ERX3435247	PAIRED	RANDOM	GENOMIC	Moraxella catarrhalis	ILLUMINA	SAMEA4620301	ERP107281	DrakHMS7373581	SC	public	58eff5ba-207f-11e8-9200-3c4a9275d6c8	58eff5ba-207f-11e8-9200-3c4a9275d6c8	SAMEA4620301
ERR3411602	WGS	302	299367164	PRJEB25371	SAMEA4620302	128623566	WELLCOME SANGER INSTITUTE	public	ERX3435248	PAIRED	RANDOM	GENOMIC	Moraxella catarrhalis	ILLUMINA	SAMEA4620302	ERP107281	DrakHMS7373582	SC	public	58f9b578-207f-11e8-9200-3c4a9275d6c8	58f9b578-207f-11e8-9200-3c4a9275d6c8	SAMEA4620302
ERR3411603	WGS	302	329042288	PRJEB25371	SAMEA4620303	141118622	WELLCOME SANGER INSTITUTE	public	ERX3435249	PAIRED	RANDOM	GENOMIC	Moraxella catarrhalis	ILLUMINA	SAMEA4620303	ERP107281	DrakHMS7373583	SC	public	5903f128-207f-11e8-9200-3c4a9275d6c8	5903f128-207f-11e8-9200-3c4a9275d6c8	SAMEA4620303
ERR3411604	WGS	302	317623064	PRJEB25371	SAMEA4620304	138402658	WELLCOME SANGER INSTITUTE	public	ERX3435250	PAIRED	RANDOM	GENOMIC	Moraxella catarrhalis	ILLUMINA	SAMEA4620304	ERP107281	DrakHMS7373584	SC	public	590d2ee6-207f-11e8-9200-3c4a9275d6c8	590d2ee6-207f-11e8-9200-3c4a9275d6c8	SAMEA4620304
ERR3411605	WGS	302	288952996	PRJEB25371	SAMEA4620305	123626139	WELLCOME SANGER INSTITUTE	public	ERX3435251	PAIRED	RANDOM	GENOMIC	Moraxella catarrhalis	ILLUMINA	SAMEA4620305	ERP107281	DrakHMS7373585	SC	public	5b0788ea-207f-11e8-9200-3c4a9275d6c8	5b0788ea-207f-11e8-9200-3c4a9275d6c8	SAMEA4620305
ERR3411606	WGS	302	299060332	PRJEB25371	SAMEA4620306	129323707	WELLCOME SANGER INSTITUTE	public	ERX3435252	PAIRED	RANDOM	GENOMIC	Moraxella catarrhalis	ILLUMINA	SAMEA4620306	ERP107281	DrakHMS7373586	SC	public	5b122e26-207f-11e8-9200-3c4a9275d6c8	5b122e26-207f-11e8-9200-3c4a9275d6c8	SAMEA4620306
ERR3411607	WGS	302	362357418	PRJEB25371	SAMEA4620307	155304254	WELLCOME SANGER INSTITUTE	public	ERX3435253	PAIRED	RANDOM	GENOMIC	Moraxella catarrhalis	ILLUMINA	SAMEA4620307	ERP107281	DrakHMS7373587	SC	public	5b19b326-207f-11e8-9200-3c4a9275d6c8	5b19b326-207f-11e8-9200-3c4a9275d6c8	SAMEA4620307
ERR3411608	WGS	302	290273038	PRJEB25371	SAMEA4620308	124107272	WELLCOME SANGER INSTITUTE	public	ERX3435254	PAIRED	RANDOM	GENOMIC	Moraxella catarrhalis	ILLUMINA	SAMEA4620308	ERP107281	DrakHMS7373588	SC	public	5b2132d6-207f-11e8-9200-3c4a9275d6c8	5b2132d6-207f-11e8-9200-3c4a9275d6c8	SAMEA4620308
ERR3411609	WGS	302	323954192	PRJEB25371	SAMEA4620309	140363597	WELLCOME SANGER INSTITUTE	public	ERX3435255	PAIRED	RANDOM	GENOMIC	Moraxella catarrhalis	ILLUMINA	SAMEA4620309	ERP107281	DrakHMS7373589	SC	public	5b28f516-207f-11e8-9200-3c4a9275d6c8	5b28f516-207f-11e8-9200-3c4a9275d6c8	SAMEA4620309
ERR3411610	WGS	302	275227096	PRJEB25371	SAMEA4620310	118452016	WELLCOME SANGER INSTITUTE	public	ERX3435256	PAIRED	RANDOM	GENOMIC	Moraxella catarrhalis	ILLUMINA	SAMEA4620310	ERP107281	DrakHMS7373590	SC	public	5b350bf8-207f-11e8-9200-3c4a9275d6c8	5b350bf8-207f-11e8-9200-3c4a9275d6c8	SAMEA4620310
ERR3411611	WGS	302	317964324	PRJEB25371	SAMEA4620311	136678451	WELLCOME SANGER INSTITUTE	public	ERX3435257	PAIRED	RANDOM	GENOMIC	Moraxella catarrhalis	ILLUMINA	SAMEA4620311	ERP107281	DrakHMS7373591	SC	public	5b3ce7ce-207f-11e8-9200-3c4a9275d6c8	5b3ce7ce-207f-11e8-9200-3c4a9275d6c8	SAMEA4620311
ERR3411612	WGS	302	257910416	PRJEB25371	SAMEA4620312	110643336	WELLCOME SANGER INSTITUTE	public	ERX3435258	PAIRED	RANDOM	GENOMIC	Moraxella catarrhalis	ILLUMINA	SAMEA4620312	ERP107281	DrakHMS7373592	SC	public	5b470e02-207f-11e8-9200-3c4a9275d6c8	5b470e02-207f-11e8-9200-3c4a9275d6c8	SAMEA4620312
ERR3411613	WGS	302	251237424	PRJEB25371	SAMEA4620313	109460477	WELLCOME SANGER INSTITUTE	public	ERX3435259	PAIRED	RANDOM	GENOMIC	Moraxella catarrhalis	ILLUMINA	SAMEA4620313	ERP107281	DrakHMS7373593	SC	public	5b4ee1fe-207f-11e8-9200-3c4a9275d6c8	5b4ee1fe-207f-11e8-9200-3c4a9275d6c8	SAMEA4620313
ERR3411614	WGS	302	314773392	PRJEB25371	SAMEA4620314	133509185	WELLCOME SANGER INSTITUTE	public	ERX3435260	PAIRED	RANDOM	GENOMIC	Moraxella catarrhalis	ILLUMINA	SAMEA4620314	ERP107281	DrakHMS7373594	SC	public	5b58ce3a-207f-11e8-9200-3c4a9275d6c8	5b58ce3a-207f-11e8-9200-3c4a9275d6c8	SAMEA4620314
ERR3411615	WGS	302	328331380	PRJEB25371	SAMEA4620315	141698371	WELLCOME SANGER INSTITUTE	public	ERX3435261	PAIRED	RANDOM	GENOMIC	Moraxella catarrhalis	ILLUMINA	SAMEA4620315	ERP107281	DrakHMS7373595	SC	public	5b60c946-207f-11e8-9200-3c4a9275d6c8	5b60c946-207f-11e8-9200-3c4a9275d6c8	SAMEA4620315
ERR3411616	WGS	302	317190298	PRJEB25371	SAMEA4620316	136611462	WELLCOME SANGER INSTITUTE	public	ERX3435262	PAIRED	RANDOM	GENOMIC	Moraxella catarrhalis	ILLUMINA	SAMEA4620316	ERP107281	DrakHMS7373596	SC	public	5b6b6068-207f-11e8-9200-3c4a9275d6c8	5b6b6068-207f-11e8-9200-3c4a9275d6c8	SAMEA4620316
ERR3411617	WGS	302	373249652	PRJEB25371	SAMEA4620317	158456106	WELLCOME SANGER INSTITUTE	public	ERX3435263	PAIRED	RANDOM	GENOMIC	Moraxella catarrhalis	ILLUMINA	SAMEA4620317	ERP107281	DrakHMS7373597	SC	public	5b77d6c2-207f-11e8-9200-3c4a9275d6c8	5b77d6c2-207f-11e8-9200-3c4a9275d6c8	SAMEA4620317
ERR3411618	WGS	302	370437126	PRJEB25371	SAMEA4620318	159556853	WELLCOME SANGER INSTITUTE	public	ERX3435264	PAIRED	RANDOM	GENOMIC	Moraxella catarrhalis	ILLUMINA	SAMEA4620318	ERP107281	DrakHMS7373598	SC	public	5b85de34-207f-11e8-9200-3c4a9275d6c8	5b85de34-207f-11e8-9200-3c4a9275d6c8	SAMEA4620318
ERR3411619	WGS	302	359879810	PRJEB25371	SAMEA4620319	155415416	WELLCOME SANGER INSTITUTE	public	ERX3435265	PAIRED	RANDOM	GENOMIC	Moraxella catarrhalis	ILLUMINA	SAMEA4620319	ERP107281	DrakHMS7373599	SC	public	5b92d3f0-207f-11e8-9200-3c4a9275d6c8	5b92d3f0-207f-11e8-9200-3c4a9275d6c8	SAMEA4620319
ERR3411620	WGS	302	402364264	PRJEB25371	SAMEA4620320	170547576	WELLCOME SANGER INSTITUTE	public	ERX3435266	PAIRED	RANDOM	GENOMIC	Moraxella catarrhalis	ILLUMINA	SAMEA4620320	ERP107281	DrakHMS7373600	SC	public	5b9fb39a-207f-11e8-9200-3c4a9275d6c8	5b9fb39a-207f-11e8-9200-3c4a9275d6c8	SAMEA4620320
ERR3411621	WGS	302	338909836	PRJEB25371	SAMEA4620321	145635156	WELLCOME SANGER INSTITUTE	public	ERX3435267	PAIRED	RANDOM	GENOMIC	Moraxella catarrhalis	ILLUMINA	SAMEA4620321	ERP107281	DrakHMS7373601	SC	public	5bb1591a-207f-11e8-9200-3c4a9275d6c8	5bb1591a-207f-11e8-9200-3c4a9275d6c8	SAMEA4620321
ERR3411622	WGS	302	310115042	PRJEB25371	SAMEA4620322	134299742	WELLCOME SANGER INSTITUTE	public	ERX3435268	PAIRED	RANDOM	GENOMIC	Moraxella catarrhalis	ILLUMINA	SAMEA4620322	ERP107281	DrakHMS7373602	SC	public	5bc0a4ce-207f-11e8-9200-3c4a9275d6c8	5bc0a4ce-207f-11e8-9200-3c4a9275d6c8	SAMEA4620322
ERR3411623	WGS	302	355070762	PRJEB25371	SAMEA4620323	151701259	WELLCOME SANGER INSTITUTE	public	ERX3435269	PAIRED	RANDOM	GENOMIC	Moraxella catarrhalis	ILLUMINA	SAMEA4620323	ERP107281	DrakHMS7373603	SC	public	5bc7d636-207f-11e8-9200-3c4a9275d6c8	5bc7d636-207f-11e8-9200-3c4a9275d6c8	SAMEA4620323
ERR3411624	WGS	302	317456964	PRJEB25371	SAMEA4620324	137028827	WELLCOME SANGER INSTITUTE	public	ERX3435270	PAIRED	RANDOM	GENOMIC	Moraxella catarrhalis	ILLUMINA	SAMEA4620324	ERP107281	DrakHMS7373604	SC	public	5bcf7562-207f-11e8-9200-3c4a9275d6c8	5bcf7562-207f-11e8-9200-3c4a9275d6c8	SAMEA4620324
ERR3411625	WGS	302	337549930	PRJEB25371	SAMEA4620325	146257844	WELLCOME SANGER INSTITUTE	public	ERX3435271	PAIRED	RANDOM	GENOMIC	Moraxella catarrhalis	ILLUMINA	SAMEA4620325	ERP107281	DrakHMS7373605	SC	public	5bda87a4-207f-11e8-9200-3c4a9275d6c8	5bda87a4-207f-11e8-9200-3c4a9275d6c8	SAMEA4620325
ERR3411626	WGS	302	313028738	PRJEB25371	SAMEA4620326	133856501	WELLCOME SANGER INSTITUTE	public	ERX3435272	PAIRED	RANDOM	GENOMIC	Moraxella catarrhalis	ILLUMINA	SAMEA4620326	ERP107281	DrakHMS7373606	SC	public	5be1d964-207f-11e8-9200-3c4a9275d6c8	5be1d964-207f-11e8-9200-3c4a9275d6c8	SAMEA4620326
ERR3411627	WGS	302	273387614	PRJEB25371	SAMEA4620327	119464114	WELLCOME SANGER INSTITUTE	public	ERX3435273	PAIRED	RANDOM	GENOMIC	Moraxella catarrhalis	ILLUMINA	SAMEA4620327	ERP107281	DrakHMS7373607	SC	public	5bf0d2c0-207f-11e8-9200-3c4a9275d6c8	5bf0d2c0-207f-11e8-9200-3c4a9275d6c8	SAMEA4620327
ERR3411628	WGS	302	317851376	PRJEB25371	SAMEA4620328	135861528	WELLCOME SANGER INSTITUTE	public	ERX3435274	PAIRED	RANDOM	GENOMIC	Moraxella catarrhalis	ILLUMINA	SAMEA4620328	ERP107281	DrakHMS7373608	SC	public	5bfec9b6-207f-11e8-9200-3c4a9275d6c8	5bfec9b6-207f-11e8-9200-3c4a9275d6c8	SAMEA4620328
ERR3411629	WGS	302	307137926	PRJEB25371	SAMEA4620329	132536970	WELLCOME SANGER INSTITUTE	public	ERX3435275	PAIRED	RANDOM	GENOMIC	Moraxella catarrhalis	ILLUMINA	SAMEA4620329	ERP107281	DrakHMS7373609	SC	public	5c07f66c-207f-11e8-9200-3c4a9275d6c8	5c07f66c-207f-11e8-9200-3c4a9275d6c8	SAMEA4620329
ERR3411630	WGS	302	329280566	PRJEB25371	SAMEA4620330	141289586	WELLCOME SANGER INSTITUTE	public	ERX3435276	PAIRED	RANDOM	GENOMIC	Moraxella catarrhalis	ILLUMINA	SAMEA4620330	ERP107281	DrakHMS7373610	SC	public	5c13712c-207f-11e8-9200-3c4a9275d6c8	5c13712c-207f-11e8-9200-3c4a9275d6c8	SAMEA4620330
ERR3411631	WGS	302	343569394	PRJEB25371	SAMEA4620331	147402847	WELLCOME SANGER INSTITUTE	public	ERX3435277	PAIRED	RANDOM	GENOMIC	Moraxella catarrhalis	ILLUMINA	SAMEA4620331	ERP107281	DrakHMS7373611	SC	public	5c1fc1fc-207f-11e8-9200-3c4a9275d6c8	5c1fc1fc-207f-11e8-9200-3c4a9275d6c8	SAMEA4620331
ERR3411632	WGS	302	347058400	PRJEB25371	SAMEA4620332	147970808	WELLCOME SANGER INSTITUTE	public	ERX3435278	PAIRED	RANDOM	GENOMIC	Moraxella catarrhalis	ILLUMINA	SAMEA4620332	ERP107281	DrakHMS7373612	SC	public	5c2815c8-207f-11e8-9200-3c4a9275d6c8	5c2815c8-207f-11e8-9200-3c4a9275d6c8	SAMEA4620332
ERR3411633	WGS	302	350332080	PRJEB25371	SAMEA4620333	150380307	WELLCOME SANGER INSTITUTE	public	ERX3435279	PAIRED	RANDOM	GENOMIC	Moraxella catarrhalis	ILLUMINA	SAMEA4620333	ERP107281	DrakHMS7373613	SC	public	5c35f486-207f-11e8-9200-3c4a9275d6c8	5c35f486-207f-11e8-9200-3c4a9275d6c8	SAMEA4620333
ERR3411634	WGS	302	328501406	PRJEB25371	SAMEA4620334	140567293	WELLCOME SANGER INSTITUTE	public	ERX3435280	PAIRED	RANDOM	GENOMIC	Moraxella catarrhalis	ILLUMINA	SAMEA4620334	ERP107281	DrakHMS7373614	SC	public	5c3df582-207f-11e8-9200-3c4a9275d6c8	5c3df582-207f-11e8-9200-3c4a9275d6c8	SAMEA4620334
ERR3411635	WGS	302	267038970	PRJEB25371	SAMEA4620335	115509461	WELLCOME SANGER INSTITUTE	public	ERX3435281	PAIRED	RANDOM	GENOMIC	Moraxella catarrhalis	ILLUMINA	SAMEA4620335	ERP107281	DrakHMS7373615	SC	public	5c467bee-207f-11e8-9200-3c4a9275d6c8	5c467bee-207f-11e8-9200-3c4a9275d6c8	SAMEA4620335
ERR3411636	WGS	302	292490322	PRJEB25371	SAMEA4620336	125314416	WELLCOME SANGER INSTITUTE	public	ERX3435282	PAIRED	RANDOM	GENOMIC	Moraxella catarrhalis	ILLUMINA	SAMEA4620336	ERP107281	DrakHMS7373616	SC	public	5c4f9cb0-207f-11e8-9200-3c4a9275d6c8	5c4f9cb0-207f-11e8-9200-3c4a9275d6c8	SAMEA4620336
ERR3411637	WGS	302	297178570	PRJEB25371	SAMEA4620337	128109152	WELLCOME SANGER INSTITUTE	public	ERX3435283	PAIRED	RANDOM	GENOMIC	Moraxella catarrhalis	ILLUMINA	SAMEA4620337	ERP107281	DrakHMS7373617	SC	public	5c57ef82-207f-11e8-9200-3c4a9275d6c8	5c57ef82-207f-11e8-9200-3c4a9275d6c8	SAMEA4620337
ERR3411638	WGS	302	307939434	PRJEB25371	SAMEA4620338	132914892	WELLCOME SANGER INSTITUTE	public	ERX3435284	PAIRED	RANDOM	GENOMIC	Moraxella catarrhalis	ILLUMINA	SAMEA4620338	ERP107281	DrakHMS7373618	SC	public	5c5ff628-207f-11e8-9200-3c4a9275d6c8	5c5ff628-207f-11e8-9200-3c4a9275d6c8	SAMEA4620338
ERR3411639	WGS	302	301114234	PRJEB25371	SAMEA4620339	130290450	WELLCOME SANGER INSTITUTE	public	ERX3435285	PAIRED	RANDOM	GENOMIC	Moraxella catarrhalis	ILLUMINA	SAMEA4620339	ERP107281	DrakHMS7373619	SC	public	5c68ce10-207f-11e8-9200-3c4a9275d6c8	5c68ce10-207f-11e8-9200-3c4a9275d6c8	SAMEA4620339
ERR3411640	WGS	302	298165204	PRJEB25371	SAMEA4620340	128219674	WELLCOME SANGER INSTITUTE	public	ERX3435286	PAIRED	RANDOM	GENOMIC	Moraxella catarrhalis	ILLUMINA	SAMEA4620340	ERP107281	DrakHMS7373620	SC	public	5c71068e-207f-11e8-9200-3c4a9275d6c8	5c71068e-207f-11e8-9200-3c4a9275d6c8	SAMEA4620340
ERR3411641	WGS	302	335113092	PRJEB25371	SAMEA4620341	143519232	WELLCOME SANGER INSTITUTE	public	ERX3435287	PAIRED	RANDOM	GENOMIC	Moraxella catarrhalis	ILLUMINA	SAMEA4620341	ERP107281	DrakHMS7373621	SC	public	5c7a7408-207f-11e8-9200-3c4a9275d6c8	5c7a7408-207f-11e8-9200-3c4a9275d6c8	SAMEA4620341
ERR3411642	WGS	302	322916822	PRJEB25371	SAMEA4620342	139681432	WELLCOME SANGER INSTITUTE	public	ERX3435288	PAIRED	RANDOM	GENOMIC	Moraxella catarrhalis	ILLUMINA	SAMEA4620342	ERP107281	DrakHMS7373622	SC	public	5c84bdfa-207f-11e8-9200-3c4a9275d6c8	5c84bdfa-207f-11e8-9200-3c4a9275d6c8	SAMEA4620342
ERR3411643	WGS	302	300973804	PRJEB25371	SAMEA4620343	129690409	WELLCOME SANGER INSTITUTE	public	ERX3435289	PAIRED	RANDOM	GENOMIC	Moraxella catarrhalis	ILLUMINA	SAMEA4620343	ERP107281	DrakHMS7373623	SC	public	5c8db4d2-207f-11e8-9200-3c4a9275d6c8	5c8db4d2-207f-11e8-9200-3c4a9275d6c8	SAMEA4620343
ERR3411644	WGS	302	303477988	PRJEB25371	SAMEA4620344	128850768	WELLCOME SANGER INSTITUTE	public	ERX3435290	PAIRED	RANDOM	GENOMIC	Moraxella catarrhalis	ILLUMINA	SAMEA4620344	ERP107281	DrakHMS7373624	SC	public	5c952168-207f-11e8-9200-3c4a9275d6c8	5c952168-207f-11e8-9200-3c4a9275d6c8	SAMEA4620344
ERR3411645	WGS	302	322603648	PRJEB25371	SAMEA4620345	138627346	WELLCOME SANGER INSTITUTE	public	ERX3435291	PAIRED	RANDOM	GENOMIC	Moraxella catarrhalis	ILLUMINA	SAMEA4620345	ERP107281	DrakHMS7373625	SC	public	5c9e8406-207f-11e8-9200-3c4a9275d6c8	5c9e8406-207f-11e8-9200-3c4a9275d6c8	SAMEA4620345
ERR3411646	WGS	302	258842992	PRJEB25371	SAMEA4620346	113264284	WELLCOME SANGER INSTITUTE	public	ERX3435292	PAIRED	RANDOM	GENOMIC	Moraxella catarrhalis	ILLUMINA	SAMEA4620346	ERP107281	DrakHMS7373626	SC	public	5caae3a4-207f-11e8-9200-3c4a9275d6c8	5caae3a4-207f-11e8-9200-3c4a9275d6c8	SAMEA4620346
ERR3411647	WGS	302	308093756	PRJEB25371	SAMEA4620347	131948806	WELLCOME SANGER INSTITUTE	public	ERX3435293	PAIRED	RANDOM	GENOMIC	Moraxella catarrhalis	ILLUMINA	SAMEA4620347	ERP107281	DrakHMS7373627	SC	public	5cb1ce44-207f-11e8-9200-3c4a9275d6c8	5cb1ce44-207f-11e8-9200-3c4a9275d6c8	SAMEA4620347
ERR3411648	WGS	302	288478554	PRJEB25371	SAMEA4620348	125417721	WELLCOME SANGER INSTITUTE	public	ERX3435294	PAIRED	RANDOM	GENOMIC	Moraxella catarrhalis	ILLUMINA	SAMEA4620348	ERP107281	DrakHMS7373628	SC	public	5cc14c3e-207f-11e8-9200-3c4a9275d6c8	5cc14c3e-207f-11e8-9200-3c4a9275d6c8	SAMEA4620348
ERR3411649	WGS	302	329239192	PRJEB25371	SAMEA4620349	141640269	WELLCOME SANGER INSTITUTE	public	ERX3435295	PAIRED	RANDOM	GENOMIC	Moraxella catarrhalis	ILLUMINA	SAMEA4620349	ERP107281	DrakHMS7373629	SC	public	5ccf4320-207f-11e8-9200-3c4a9275d6c8	5ccf4320-207f-11e8-9200-3c4a9275d6c8	SAMEA4620349
ERR3411650	WGS	302	283992344	PRJEB25371	SAMEA4620350	122260594	WELLCOME SANGER INSTITUTE	public	ERX3435296	PAIRED	RANDOM	GENOMIC	Moraxella catarrhalis	ILLUMINA	SAMEA4620350	ERP107281	DrakHMS7373630	SC	public	5cdb39dc-207f-11e8-9200-3c4a9275d6c8	5cdb39dc-207f-11e8-9200-3c4a9275d6c8	SAMEA4620350
ERR3411651	WGS	302	310324026	PRJEB25371	SAMEA4620351	132683853	WELLCOME SANGER INSTITUTE	public	ERX3435297	PAIRED	RANDOM	GENOMIC	Moraxella catarrhalis	ILLUMINA	SAMEA4620351	ERP107281	DrakHMS7373631	SC	public	5cef143e-207f-11e8-9200-3c4a9275d6c8	5cef143e-207f-11e8-9200-3c4a9275d6c8	SAMEA4620351
ERR3411652	WGS	302	311017720	PRJEB25371	SAMEA4620352	133133732	WELLCOME SANGER INSTITUTE	public	ERX3435298	PAIRED	RANDOM	GENOMIC	Moraxella catarrhalis	ILLUMINA	SAMEA4620352	ERP107281	DrakHMS7373632	SC	public	5d00b1bc-207f-11e8-9200-3c4a9275d6c8	5d00b1bc-207f-11e8-9200-3c4a9275d6c8	SAMEA4620352
ERR3411653	WGS	302	282710656	PRJEB25371	SAMEA4620353	121792473	WELLCOME SANGER INSTITUTE	public	ERX3435299	PAIRED	RANDOM	GENOMIC	Moraxella catarrhalis	ILLUMINA	SAMEA4620353	ERP107281	DrakHMS7373633	SC	public	5d0fa3f2-207f-11e8-9200-3c4a9275d6c8	5d0fa3f2-207f-11e8-9200-3c4a9275d6c8	SAMEA4620353
ERR3411654	WGS	302	283593100	PRJEB25371	SAMEA4620354	123912043	WELLCOME SANGER INSTITUTE	public	ERX3435300	PAIRED	RANDOM	GENOMIC	Moraxella catarrhalis	ILLUMINA	SAMEA4620354	ERP107281	DrakHMS7373634	SC	public	5d1a25a2-207f-11e8-9200-3c4a9275d6c8	5d1a25a2-207f-11e8-9200-3c4a9275d6c8	SAMEA4620354
ERR3411655	WGS	302	311025572	PRJEB25371	SAMEA4620355	134264913	WELLCOME SANGER INSTITUTE	public	ERX3435301	PAIRED	RANDOM	GENOMIC	Moraxella catarrhalis	ILLUMINA	SAMEA4620355	ERP107281	DrakHMS7373635	SC	public	5d23c2d8-207f-11e8-9200-3c4a9275d6c8	5d23c2d8-207f-11e8-9200-3c4a9275d6c8	SAMEA4620355
ERR3411656	WGS	302	295635652	PRJEB25371	SAMEA4620356	128213362	WELLCOME SANGER INSTITUTE	public	ERX3435302	PAIRED	RANDOM	GENOMIC	Moraxella catarrhalis	ILLUMINA	SAMEA4620356	ERP107281	DrakHMS7373636	SC	public	5d30249c-207f-11e8-9200-3c4a9275d6c8	5d30249c-207f-11e8-9200-3c4a9275d6c8	SAMEA4620356
ERR3411657	WGS	302	289547332	PRJEB25371	SAMEA4620357	126443022	WELLCOME SANGER INSTITUTE	public	ERX3435303	PAIRED	RANDOM	GENOMIC	Moraxella catarrhalis	ILLUMINA	SAMEA4620357	ERP107281	DrakHMS7373637	SC	public	5d4220a2-207f-11e8-9200-3c4a9275d6c8	5d4220a2-207f-11e8-9200-3c4a9275d6c8	SAMEA4620357
ERR3411658	WGS	302	269800760	PRJEB25371	SAMEA4620358	116724573	WELLCOME SANGER INSTITUTE	public	ERX3435304	PAIRED	RANDOM	GENOMIC	Moraxella catarrhalis	ILLUMINA	SAMEA4620358	ERP107281	DrakHMS7373638	SC	public	5d4efc8c-207f-11e8-9200-3c4a9275d6c8	5d4efc8c-207f-11e8-9200-3c4a9275d6c8	SAMEA4620358
ERR3411659	WGS	302	302629972	PRJEB25371	SAMEA4620359	130519014	WELLCOME SANGER INSTITUTE	public	ERX3435305	PAIRED	RANDOM	GENOMIC	Moraxella catarrhalis	ILLUMINA	SAMEA4620359	ERP107281	DrakHMS7373639	SC	public	5d5821b8-207f-11e8-9200-3c4a9275d6c8	5d5821b8-207f-11e8-9200-3c4a9275d6c8	SAMEA4620359
ERR3411660	WGS	302	316618612	PRJEB25371	SAMEA4620360	135904555	WELLCOME SANGER INSTITUTE	public	ERX3435306	PAIRED	RANDOM	GENOMIC	Moraxella catarrhalis	ILLUMINA	SAMEA4620360	ERP107281	DrakHMS7373640	SC	public	5d61270e-207f-11e8-9200-3c4a9275d6c8	5d61270e-207f-11e8-9200-3c4a9275d6c8	SAMEA4620360
ERR3411661	WGS	302	310171516	PRJEB25371	SAMEA4620361	133985360	WELLCOME SANGER INSTITUTE	public	ERX3435307	PAIRED	RANDOM	GENOMIC	Moraxella catarrhalis	ILLUMINA	SAMEA4620361	ERP107281	DrakHMS7373641	SC	public	5d726190-207f-11e8-9200-3c4a9275d6c8	5d726190-207f-11e8-9200-3c4a9275d6c8	SAMEA4620361
ERR3411662	WGS	302	294209004	PRJEB25371	SAMEA4620362	127456190	WELLCOME SANGER INSTITUTE	public	ERX3435308	PAIRED	RANDOM	GENOMIC	Moraxella catarrhalis	ILLUMINA	SAMEA4620362	ERP107281	DrakHMS7373642	SC	public	5d814b9c-207f-11e8-9200-3c4a9275d6c8	5d814b9c-207f-11e8-9200-3c4a9275d6c8	SAMEA4620362
ERR3411663	WGS	302	307082358	PRJEB25371	SAMEA4620363	132927204	WELLCOME SANGER INSTITUTE	public	ERX3435309	PAIRED	RANDOM	GENOMIC	Moraxella catarrhalis	ILLUMINA	SAMEA4620363	ERP107281	DrakHMS7373643	SC	public	5d8833f8-207f-11e8-9200-3c4a9275d6c8	5d8833f8-207f-11e8-9200-3c4a9275d6c8	SAMEA4620363
ERR3411664	WGS	302	293530108	PRJEB25371	SAMEA4620364	126921871	WELLCOME SANGER INSTITUTE	public	ERX3435310	PAIRED	RANDOM	GENOMIC	Moraxella catarrhalis	ILLUMINA	SAMEA4620364	ERP107281	DrakHMS7373644	SC	public	5d9029fa-207f-11e8-9200-3c4a9275d6c8	5d9029fa-207f-11e8-9200-3c4a9275d6c8	SAMEA4620364
ERR3411665	WGS	302	235512586	PRJEB25371	SAMEA4620365	102839507	WELLCOME SANGER INSTITUTE	public	ERX3435311	PAIRED	RANDOM	GENOMIC	Moraxella catarrhalis	ILLUMINA	SAMEA4620365	ERP107281	DrakHMS7373645	SC	public	5d97bd3c-207f-11e8-9200-3c4a9275d6c8	5d97bd3c-207f-11e8-9200-3c4a9275d6c8	SAMEA4620365
ERR3411666	WGS	302	268997742	PRJEB25371	SAMEA4620366	119300993	WELLCOME SANGER INSTITUTE	public	ERX3435312	PAIRED	RANDOM	GENOMIC	Moraxella catarrhalis	ILLUMINA	SAMEA4620366	ERP107281	DrakHMS7373646	SC	public	5da0f230-207f-11e8-9200-3c4a9275d6c8	5da0f230-207f-11e8-9200-3c4a9275d6c8	SAMEA4620366
ERR3411667	WGS	302	284614162	PRJEB25371	SAMEA4620367	122938100	WELLCOME SANGER INSTITUTE	public	ERX3435313	PAIRED	RANDOM	GENOMIC	Moraxella catarrhalis	ILLUMINA	SAMEA4620367	ERP107281	DrakHMS7373647	SC	public	5daa233c-207f-11e8-9200-3c4a9275d6c8	5daa233c-207f-11e8-9200-3c4a9275d6c8	SAMEA4620367
ERR3411668	WGS	302	268375622	PRJEB25371	SAMEA4620368	114852353	WELLCOME SANGER INSTITUTE	public	ERX3435314	PAIRED	RANDOM	GENOMIC	Moraxella catarrhalis	ILLUMINA	SAMEA4620368	ERP107281	DrakHMS7373648	SC	public	5db2d8b0-207f-11e8-9200-3c4a9275d6c8	5db2d8b0-207f-11e8-9200-3c4a9275d6c8	SAMEA4620368
ERR3411669	WGS	302	299185662	PRJEB25371	SAMEA4620369	128485899	WELLCOME SANGER INSTITUTE	public	ERX3435315	PAIRED	RANDOM	GENOMIC	Moraxella catarrhalis	ILLUMINA	SAMEA4620369	ERP107281	DrakHMS7373649	SC	public	5dbda11e-207f-11e8-9200-3c4a9275d6c8	5dbda11e-207f-11e8-9200-3c4a9275d6c8	SAMEA4620369
ERR3411670	WGS	302	300352288	PRJEB25371	SAMEA4620370	129633220	WELLCOME SANGER INSTITUTE	public	ERX3435316	PAIRED	RANDOM	GENOMIC	Moraxella catarrhalis	ILLUMINA	SAMEA4620370	ERP107281	DrakHMS7373650	SC	public	5dc69f4e-207f-11e8-9200-3c4a9275d6c8	5dc69f4e-207f-11e8-9200-3c4a9275d6c8	SAMEA4620370
ERR3411671	WGS	302	277784130	PRJEB25371	SAMEA4620371	121451816	WELLCOME SANGER INSTITUTE	public	ERX3435317	PAIRED	RANDOM	GENOMIC	Moraxella catarrhalis	ILLUMINA	SAMEA4620371	ERP107281	DrakHMS7373651	SC	public	5dceb1fc-207f-11e8-9200-3c4a9275d6c8	5dceb1fc-207f-11e8-9200-3c4a9275d6c8	SAMEA4620371
ERR3411672	WGS	302	269579998	PRJEB25371	SAMEA4620372	117403518	WELLCOME SANGER INSTITUTE	public	ERX3435318	PAIRED	RANDOM	GENOMIC	Moraxella catarrhalis	ILLUMINA	SAMEA4620372	ERP107281	DrakHMS7373652	SC	public	5dd6e214-207f-11e8-9200-3c4a9275d6c8	5dd6e214-207f-11e8-9200-3c4a9275d6c8	SAMEA4620372
ERR3411673	WGS	302	288769682	PRJEB25371	SAMEA4620373	127725231	WELLCOME SANGER INSTITUTE	public	ERX3435319	PAIRED	RANDOM	GENOMIC	Moraxella catarrhalis	ILLUMINA	SAMEA4620373	ERP107281	DrakHMS7373653	SC	public	5de132f0-207f-11e8-9200-3c4a9275d6c8	5de132f0-207f-11e8-9200-3c4a9275d6c8	SAMEA4620373
ERR3411674	WGS	302	295198960	PRJEB25371	SAMEA4620374	128007824	WELLCOME SANGER INSTITUTE	public	ERX3435320	PAIRED	RANDOM	GENOMIC	Moraxella catarrhalis	ILLUMINA	SAMEA4620374	ERP107281	DrakHMS7373654	SC	public	5dea40de-207f-11e8-9200-3c4a9275d6c8	5dea40de-207f-11e8-9200-3c4a9275d6c8	SAMEA4620374
ERR3411675	WGS	302	326565888	PRJEB25371	SAMEA4620375	139257213	WELLCOME SANGER INSTITUTE	public	ERX3435321	PAIRED	RANDOM	GENOMIC	Moraxella catarrhalis	ILLUMINA	SAMEA4620375	ERP107281	DrakHMS7373655	SC	public	5df24d88-207f-11e8-9200-3c4a9275d6c8	5df24d88-207f-11e8-9200-3c4a9275d6c8	SAMEA4620375
ERR3411676	WGS	302	290080664	PRJEB25371	SAMEA4620376	125463363	WELLCOME SANGER INSTITUTE	public	ERX3435322	PAIRED	RANDOM	GENOMIC	Moraxella catarrhalis	ILLUMINA	SAMEA4620376	ERP107281	DrakHMS7373656	SC	public	5dfa37fa-207f-11e8-9200-3c4a9275d6c8	5dfa37fa-207f-11e8-9200-3c4a9275d6c8	SAMEA4620376
ERR3411677	WGS	302	281256828	PRJEB25371	SAMEA4620377	122072834	WELLCOME SANGER INSTITUTE	public	ERX3435323	PAIRED	RANDOM	GENOMIC	Moraxella catarrhalis	ILLUMINA	SAMEA4620377	ERP107281	DrakHMS7373657	SC	public	5e0ad9fc-207f-11e8-9200-3c4a9275d6c8	5e0ad9fc-207f-11e8-9200-3c4a9275d6c8	SAMEA4620377
ERR3411678	WGS	302	280000206	PRJEB25371	SAMEA4620378	123417310	WELLCOME SANGER INSTITUTE	public	ERX3435324	PAIRED	RANDOM	GENOMIC	Moraxella catarrhalis	ILLUMINA	SAMEA4620378	ERP107281	DrakHMS7373658	SC	public	5e141f80-207f-11e8-9200-3c4a9275d6c8	5e141f80-207f-11e8-9200-3c4a9275d6c8	SAMEA4620378
ERR3411679	WGS	302	280269288	PRJEB25371	SAMEA4620379	121292478	WELLCOME SANGER INSTITUTE	public	ERX3435325	PAIRED	RANDOM	GENOMIC	Moraxella catarrhalis	ILLUMINA	SAMEA4620379	ERP107281	DrakHMS7373659	SC	public	5e1dd746-207f-11e8-9200-3c4a9275d6c8	5e1dd746-207f-11e8-9200-3c4a9275d6c8	SAMEA4620379
ERR3411680	WGS	302	236570190	PRJEB25371	SAMEA4620380	102856630	WELLCOME SANGER INSTITUTE	public	ERX3435326	PAIRED	RANDOM	GENOMIC	Moraxella catarrhalis	ILLUMINA	SAMEA4620380	ERP107281	DrakHMS7373660	SC	public	5e27e3bc-207f-11e8-9200-3c4a9275d6c8	5e27e3bc-207f-11e8-9200-3c4a9275d6c8	SAMEA4620380
ERR3411681	WGS	302	271445150	PRJEB25371	SAMEA4620381	118445399	WELLCOME SANGER INSTITUTE	public	ERX3435327	PAIRED	RANDOM	GENOMIC	Moraxella catarrhalis	ILLUMINA	SAMEA4620381	ERP107281	DrakHMS7373661	SC	public	5e3372cc-207f-11e8-9200-3c4a9275d6c8	5e3372cc-207f-11e8-9200-3c4a9275d6c8	SAMEA4620381
ERR3411682	WGS	302	254233868	PRJEB25371	SAMEA4620382	111093720	WELLCOME SANGER INSTITUTE	public	ERX3435328	PAIRED	RANDOM	GENOMIC	Moraxella catarrhalis	ILLUMINA	SAMEA4620382	ERP107281	DrakHMS7373662	SC	public	5e3dfa44-207f-11e8-9200-3c4a9275d6c8	5e3dfa44-207f-11e8-9200-3c4a9275d6c8	SAMEA4620382
ERR3411683	WGS	302	290807276	PRJEB25371	SAMEA4620383	124474320	WELLCOME SANGER INSTITUTE	public	ERX3435329	PAIRED	RANDOM	GENOMIC	Moraxella catarrhalis	ILLUMINA	SAMEA4620383	ERP107281	DrakHMS7373663	SC	public	5e49538a-207f-11e8-9200-3c4a9275d6c8	5e49538a-207f-11e8-9200-3c4a9275d6c8	SAMEA4620383
ERR3411684	WGS	302	313575056	PRJEB25371	SAMEA4620384	135231643	WELLCOME SANGER INSTITUTE	public	ERX3435330	PAIRED	RANDOM	GENOMIC	Moraxella catarrhalis	ILLUMINA	SAMEA4620384	ERP107281	DrakHMS7373664	SC	public	5e54e132-207f-11e8-9200-3c4a9275d6c8	5e54e132-207f-11e8-9200-3c4a9275d6c8	SAMEA4620384
ERR3411685	WGS	302	269993738	PRJEB25371	SAMEA4620385	118639597	WELLCOME SANGER INSTITUTE	public	ERX3435331	PAIRED	RANDOM	GENOMIC	Moraxella catarrhalis	ILLUMINA	SAMEA4620385	ERP107281	DrakHMS7373665	SC	public	5e613f5e-207f-11e8-9200-3c4a9275d6c8	5e613f5e-207f-11e8-9200-3c4a9275d6c8	SAMEA4620385
ERR3411686	WGS	302	302912040	PRJEB25371	SAMEA4620386	130829924	WELLCOME SANGER INSTITUTE	public	ERX3435332	PAIRED	RANDOM	GENOMIC	Moraxella catarrhalis	ILLUMINA	SAMEA4620386	ERP107281	DrakHMS7373666	SC	public	5e6ddc14-207f-11e8-9200-3c4a9275d6c8	5e6ddc14-207f-11e8-9200-3c4a9275d6c8	SAMEA4620386
ERR3411687	WGS	302	271642960	PRJEB25371	SAMEA4620387	117206912	WELLCOME SANGER INSTITUTE	public	ERX3435333	PAIRED	RANDOM	GENOMIC	Moraxella catarrhalis	ILLUMINA	SAMEA4620387	ERP107281	DrakHMS7373667	SC	public	5e797ab0-207f-11e8-9200-3c4a9275d6c8	5e797ab0-207f-11e8-9200-3c4a9275d6c8	SAMEA4620387
ERR3411688	WGS	302	269537416	PRJEB25371	SAMEA4620388	116490166	WELLCOME SANGER INSTITUTE	public	ERX3435334	PAIRED	RANDOM	GENOMIC	Moraxella catarrhalis	ILLUMINA	SAMEA4620388	ERP107281	DrakHMS7373668	SC	public	5e83fa80-207f-11e8-9200-3c4a9275d6c8	5e83fa80-207f-11e8-9200-3c4a9275d6c8	SAMEA4620388
ERR3411689	WGS	302	268994118	PRJEB25371	SAMEA4620389	116552426	WELLCOME SANGER INSTITUTE	public	ERX3435335	PAIRED	RANDOM	GENOMIC	Moraxella catarrhalis	ILLUMINA	SAMEA4620389	ERP107281	DrakHMS7373669	SC	public	5e8e9fe4-207f-11e8-9200-3c4a9275d6c8	5e8e9fe4-207f-11e8-9200-3c4a9275d6c8	SAMEA4620389
ERR3411690	WGS	302	268617826	PRJEB25371	SAMEA4620390	116643363	WELLCOME SANGER INSTITUTE	public	ERX3435336	PAIRED	RANDOM	GENOMIC	Moraxella catarrhalis	ILLUMINA	SAMEA4620390	ERP107281	DrakHMS7373670	SC	public	5e95909c-207f-11e8-9200-3c4a9275d6c8	5e95909c-207f-11e8-9200-3c4a9275d6c8	SAMEA4620390
ERR3411691	WGS	302	269254442	PRJEB25371	SAMEA4620391	118073367	WELLCOME SANGER INSTITUTE	public	ERX3435337	PAIRED	RANDOM	GENOMIC	Moraxella catarrhalis	ILLUMINA	SAMEA4620391	ERP107281	DrakHMS7373671	SC	public	5e9e2112-207f-11e8-9200-3c4a9275d6c8	5e9e2112-207f-11e8-9200-3c4a9275d6c8	SAMEA4620391
ERR3411692	WGS	302	257043978	PRJEB25371	SAMEA4620392	111379614	WELLCOME SANGER INSTITUTE	public	ERX3435338	PAIRED	RANDOM	GENOMIC	Moraxella catarrhalis	ILLUMINA	SAMEA4620392	ERP107281	DrakHMS7373672	SC	public	5eaace62-207f-11e8-9200-3c4a9275d6c8	5eaace62-207f-11e8-9200-3c4a9275d6c8	SAMEA4620392
ERR3411693	WGS	302	252739874	PRJEB25371	SAMEA4620393	109632649	WELLCOME SANGER INSTITUTE	public	ERX3435339	PAIRED	RANDOM	GENOMIC	Moraxella catarrhalis	ILLUMINA	SAMEA4620393	ERP107281	DrakHMS7373673	SC	public	5eb8a294-207f-11e8-9200-3c4a9275d6c8	5eb8a294-207f-11e8-9200-3c4a9275d6c8	SAMEA4620393
ERR3411694	WGS	302	264955774	PRJEB25371	SAMEA4620394	114719338	WELLCOME SANGER INSTITUTE	public	ERX3435340	PAIRED	RANDOM	GENOMIC	Moraxella catarrhalis	ILLUMINA	SAMEA4620394	ERP107281	DrakHMS7373674	SC	public	5ec2c04e-207f-11e8-9200-3c4a9275d6c8	5ec2c04e-207f-11e8-9200-3c4a9275d6c8	SAMEA4620394
ERR3411695	WGS	302	236627570	PRJEB25371	SAMEA4620395	103787418	WELLCOME SANGER INSTITUTE	public	ERX3435341	PAIRED	RANDOM	GENOMIC	Moraxella catarrhalis	ILLUMINA	SAMEA4620395	ERP107281	DrakHMS7373675	SC	public	5ecc8a84-207f-11e8-9200-3c4a9275d6c8	5ecc8a84-207f-11e8-9200-3c4a9275d6c8	SAMEA4620395
ERR3411696	WGS	302	257979876	PRJEB25371	SAMEA4620396	111728864	WELLCOME SANGER INSTITUTE	public	ERX3435342	PAIRED	RANDOM	GENOMIC	Moraxella catarrhalis	ILLUMINA	SAMEA4620396	ERP107281	DrakHMS7373676	SC	public	5ed67616-207f-11e8-9200-3c4a9275d6c8	5ed67616-207f-11e8-9200-3c4a9275d6c8	SAMEA4620396
ERR3411697	WGS	302	262276430	PRJEB25371	SAMEA4620397	114077579	WELLCOME SANGER INSTITUTE	public	ERX3435343	PAIRED	RANDOM	GENOMIC	Moraxella catarrhalis	ILLUMINA	SAMEA4620397	ERP107281	DrakHMS7373677	SC	public	5ee213ae-207f-11e8-9200-3c4a9275d6c8	5ee213ae-207f-11e8-9200-3c4a9275d6c8	SAMEA4620397
ERR3411698	WGS	302	256545678	PRJEB25371	SAMEA4620398	111413248	WELLCOME SANGER INSTITUTE	public	ERX3435344	PAIRED	RANDOM	GENOMIC	Moraxella catarrhalis	ILLUMINA	SAMEA4620398	ERP107281	DrakHMS7373678	SC	public	5eed9e36-207f-11e8-9200-3c4a9275d6c8	5eed9e36-207f-11e8-9200-3c4a9275d6c8	SAMEA4620398
ERR3411699	WGS	302	256288072	PRJEB25371	SAMEA4620399	111123414	WELLCOME SANGER INSTITUTE	public	ERX3435345	PAIRED	RANDOM	GENOMIC	Moraxella catarrhalis	ILLUMINA	SAMEA4620399	ERP107281	DrakHMS7373679	SC	public	5efab896-207f-11e8-9200-3c4a9275d6c8	5efab896-207f-11e8-9200-3c4a9275d6c8	SAMEA4620399
ERR3411700	WGS	302	281630704	PRJEB25371	SAMEA4620400	122575910	WELLCOME SANGER INSTITUTE	public	ERX3435346	PAIRED	RANDOM	GENOMIC	Moraxella catarrhalis	ILLUMINA	SAMEA4620400	ERP107281	DrakHMS7373680	SC	public	5f12e420-207f-11e8-9200-3c4a9275d6c8	5f12e420-207f-11e8-9200-3c4a9275d6c8	SAMEA4620400
ERR3411701	WGS	302	357282308	PRJEB25371	SAMEA4620401	152827182	WELLCOME SANGER INSTITUTE	public	ERX3435347	PAIRED	RANDOM	GENOMIC	Moraxella catarrhalis	ILLUMINA	SAMEA4620401	ERP107281	DrakHMS7373681	SC	public	61dfb886-207f-11e8-9200-3c4a9275d6c8	61dfb886-207f-11e8-9200-3c4a9275d6c8	SAMEA4620401
ERR3411702	WGS	302	343325680	PRJEB25371	SAMEA4620402	146068342	WELLCOME SANGER INSTITUTE	public	ERX3435348	PAIRED	RANDOM	GENOMIC	Moraxella catarrhalis	ILLUMINA	SAMEA4620402	ERP107281	DrakHMS7373682	SC	public	61ec0794-207f-11e8-9200-3c4a9275d6c8	61ec0794-207f-11e8-9200-3c4a9275d6c8	SAMEA4620402
ERR3411703	WGS	302	370632218	PRJEB25371	SAMEA4620403	158904219	WELLCOME SANGER INSTITUTE	public	ERX3435349	PAIRED	RANDOM	GENOMIC	Moraxella catarrhalis	ILLUMINA	SAMEA4620403	ERP107281	DrakHMS7373683	SC	public	61f5f25e-207f-11e8-9200-3c4a9275d6c8	61f5f25e-207f-11e8-9200-3c4a9275d6c8	SAMEA4620403
ERR3411704	WGS	302	370792580	PRJEB25371	SAMEA4620404	157249626	WELLCOME SANGER INSTITUTE	public	ERX3435350	PAIRED	RANDOM	GENOMIC	Moraxella catarrhalis	ILLUMINA	SAMEA4620404	ERP107281	DrakHMS7373684	SC	public	620117d8-207f-11e8-9200-3c4a9275d6c8	620117d8-207f-11e8-9200-3c4a9275d6c8	SAMEA4620404
ERR3411705	WGS	302	358929416	PRJEB25371	SAMEA4620405	153242087	WELLCOME SANGER INSTITUTE	public	ERX3435351	PAIRED	RANDOM	GENOMIC	Moraxella catarrhalis	ILLUMINA	SAMEA4620405	ERP107281	DrakHMS7373685	SC	public	620f655e-207f-11e8-9200-3c4a9275d6c8	620f655e-207f-11e8-9200-3c4a9275d6c8	SAMEA4620405
ERR3411706	WGS	302	369541696	PRJEB25371	SAMEA4620406	157143430	WELLCOME SANGER INSTITUTE	public	ERX3435352	PAIRED	RANDOM	GENOMIC	Moraxella catarrhalis	ILLUMINA	SAMEA4620406	ERP107281	DrakHMS7373686	SC	public	62264422-207f-11e8-9200-3c4a9275d6c8	62264422-207f-11e8-9200-3c4a9275d6c8	SAMEA4620406
ERR3411707	WGS	302	364018116	PRJEB25371	SAMEA4620407	155301626	WELLCOME SANGER INSTITUTE	public	ERX3435353	PAIRED	RANDOM	GENOMIC	Moraxella catarrhalis	ILLUMINA	SAMEA4620407	ERP107281	DrakHMS7373687	SC	public	62302f96-207f-11e8-9200-3c4a9275d6c8	62302f96-207f-11e8-9200-3c4a9275d6c8	SAMEA4620407
ERR3411708	WGS	302	361607552	PRJEB25371	SAMEA4620408	153494132	WELLCOME SANGER INSTITUTE	public	ERX3435354	PAIRED	RANDOM	GENOMIC	Moraxella catarrhalis	ILLUMINA	SAMEA4620408	ERP107281	DrakHMS7373688	SC	public	623908dc-207f-11e8-9200-3c4a9275d6c8	623908dc-207f-11e8-9200-3c4a9275d6c8	SAMEA4620408
ERR3411709	WGS	302	300343228	PRJEB25371	SAMEA4620409	129032142	WELLCOME SANGER INSTITUTE	public	ERX3435355	PAIRED	RANDOM	GENOMIC	Moraxella catarrhalis	ILLUMINA	SAMEA4620409	ERP107281	DrakHMS7373689	SC	public	6243f418-207f-11e8-9200-3c4a9275d6c8	6243f418-207f-11e8-9200-3c4a9275d6c8	SAMEA4620409
ERR3411710	WGS	302	350652200	PRJEB25371	SAMEA4620410	149702981	WELLCOME SANGER INSTITUTE	public	ERX3435356	PAIRED	RANDOM	GENOMIC	Moraxella catarrhalis	ILLUMINA	SAMEA4620410	ERP107281	DrakHMS7373690	SC	public	625c3776-207f-11e8-9200-3c4a9275d6c8	625c3776-207f-11e8-9200-3c4a9275d6c8	SAMEA4620410
ERR3411711	WGS	302	331108572	PRJEB25371	SAMEA4620411	143080844	WELLCOME SANGER INSTITUTE	public	ERX3435357	PAIRED	RANDOM	GENOMIC	Moraxella catarrhalis	ILLUMINA	SAMEA4620411	ERP107281	DrakHMS7373691	SC	public	626a5dba-207f-11e8-9200-3c4a9275d6c8	626a5dba-207f-11e8-9200-3c4a9275d6c8	SAMEA4620411
ERR3411712	WGS	302	299154254	PRJEB25371	SAMEA4620412	127656427	WELLCOME SANGER INSTITUTE	public	ERX3435358	PAIRED	RANDOM	GENOMIC	Moraxella catarrhalis	ILLUMINA	SAMEA4620412	ERP107281	DrakHMS7373692	SC	public	627b6ef2-207f-11e8-9200-3c4a9275d6c8	627b6ef2-207f-11e8-9200-3c4a9275d6c8	SAMEA4620412
ERR3411713	WGS	302	373713222	PRJEB25371	SAMEA4620413	158872822	WELLCOME SANGER INSTITUTE	public	ERX3435359	PAIRED	RANDOM	GENOMIC	Moraxella catarrhalis	ILLUMINA	SAMEA4620413	ERP107281	DrakHMS7373693	SC	public	628737be-207f-11e8-9200-3c4a9275d6c8	628737be-207f-11e8-9200-3c4a9275d6c8	SAMEA4620413
ERR3411714	WGS	302	319907090	PRJEB25371	SAMEA4620414	140620281	WELLCOME SANGER INSTITUTE	public	ERX3435360	PAIRED	RANDOM	GENOMIC	Moraxella catarrhalis	ILLUMINA	SAMEA4620414	ERP107281	DrakHMS7373694	SC	public	62914d3a-207f-11e8-9200-3c4a9275d6c8	62914d3a-207f-11e8-9200-3c4a9275d6c8	SAMEA4620414
ERR3411715	WGS	302	430359664	PRJEB25371	SAMEA4620415	182358138	WELLCOME SANGER INSTITUTE	public	ERX3435361	PAIRED	RANDOM	GENOMIC	Moraxella catarrhalis	ILLUMINA	SAMEA4620415	ERP107281	DrakHMS7373695	SC	public	6299e65c-207f-11e8-9200-3c4a9275d6c8	6299e65c-207f-11e8-9200-3c4a9275d6c8	SAMEA4620415
ERR3411716	WGS	302	430229502	PRJEB25371	SAMEA4620416	182358729	WELLCOME SANGER INSTITUTE	public	ERX3435362	PAIRED	RANDOM	GENOMIC	Moraxella catarrhalis	ILLUMINA	SAMEA4620416	ERP107281	DrakHMS7373696	SC	public	62a8bcae-207f-11e8-9200-3c4a9275d6c8	62a8bcae-207f-11e8-9200-3c4a9275d6c8	SAMEA4620416
ERR3411717	WGS	302	383708516	PRJEB25371	SAMEA4620417	163192606	WELLCOME SANGER INSTITUTE	public	ERX3435363	PAIRED	RANDOM	GENOMIC	Moraxella catarrhalis	ILLUMINA	SAMEA4620417	ERP107281	DrakHMS7373697	SC	public	62b83954-207f-11e8-9200-3c4a9275d6c8	62b83954-207f-11e8-9200-3c4a9275d6c8	SAMEA4620417
ERR3411718	WGS	302	388327908	PRJEB25371	SAMEA4620419	164960427	WELLCOME SANGER INSTITUTE	public	ERX3435364	PAIRED	RANDOM	GENOMIC	Moraxella catarrhalis	ILLUMINA	SAMEA4620419	ERP107281	DrakHMS7373698	SC	public	62c3d480-207f-11e8-9200-3c4a9275d6c8	62c3d480-207f-11e8-9200-3c4a9275d6c8	SAMEA4620419
ERR3411719	WGS	302	386386048	PRJEB25371	SAMEA4620420	164408092	WELLCOME SANGER INSTITUTE	public	ERX3435365	PAIRED	RANDOM	GENOMIC	Moraxella catarrhalis	ILLUMINA	SAMEA4620420	ERP107281	DrakHMS7373699	SC	public	62d0587c-207f-11e8-9200-3c4a9275d6c8	62d0587c-207f-11e8-9200-3c4a9275d6c8	SAMEA4620420
ERR3411720	WGS	302	361744056	PRJEB25371	SAMEA4620421	154369553	WELLCOME SANGER INSTITUTE	public	ERX3435366	PAIRED	RANDOM	GENOMIC	Moraxella catarrhalis	ILLUMINA	SAMEA4620421	ERP107281	DrakHMS7373700	SC	public	62db0fd8-207f-11e8-9200-3c4a9275d6c8	62db0fd8-207f-11e8-9200-3c4a9275d6c8	SAMEA4620421
ERR3411721	WGS	302	352867974	PRJEB25371	SAMEA4620422	152501477	WELLCOME SANGER INSTITUTE	public	ERX3435367	PAIRED	RANDOM	GENOMIC	Moraxella catarrhalis	ILLUMINA	SAMEA4620422	ERP107281	DrakHMS7373701	SC	public	62e9bc2c-207f-11e8-9200-3c4a9275d6c8	62e9bc2c-207f-11e8-9200-3c4a9275d6c8	SAMEA4620422
ERR3411722	WGS	302	389059050	PRJEB25371	SAMEA4620423	165158355	WELLCOME SANGER INSTITUTE	public	ERX3435368	PAIRED	RANDOM	GENOMIC	Moraxella catarrhalis	ILLUMINA	SAMEA4620423	ERP107281	DrakHMS7373702	SC	public	62f1bf44-207f-11e8-9200-3c4a9275d6c8	62f1bf44-207f-11e8-9200-3c4a9275d6c8	SAMEA4620423
ERR3411723	WGS	302	352716370	PRJEB25371	SAMEA4620424	151773845	WELLCOME SANGER INSTITUTE	public	ERX3435369	PAIRED	RANDOM	GENOMIC	Moraxella catarrhalis	ILLUMINA	SAMEA4620424	ERP107281	DrakHMS7373703	SC	public	62fc6fc0-207f-11e8-9200-3c4a9275d6c8	62fc6fc0-207f-11e8-9200-3c4a9275d6c8	SAMEA4620424
ERR3411724	WGS	302	382859594	PRJEB25371	SAMEA4620425	162627990	WELLCOME SANGER INSTITUTE	public	ERX3435370	PAIRED	RANDOM	GENOMIC	Moraxella catarrhalis	ILLUMINA	SAMEA4620425	ERP107281	DrakHMS7373704	SC	public	630bfb70-207f-11e8-9200-3c4a9275d6c8	630bfb70-207f-11e8-9200-3c4a9275d6c8	SAMEA4620425
ERR3411725	WGS	302	328857162	PRJEB25371	SAMEA4620426	142497060	WELLCOME SANGER INSTITUTE	public	ERX3435371	PAIRED	RANDOM	GENOMIC	Moraxella catarrhalis	ILLUMINA	SAMEA4620426	ERP107281	DrakHMS7373705	SC	public	6314b058-207f-11e8-9200-3c4a9275d6c8	6314b058-207f-11e8-9200-3c4a9275d6c8	SAMEA4620426
ERR3411726	WGS	302	338117690	PRJEB25371	SAMEA4620427	145018078	WELLCOME SANGER INSTITUTE	public	ERX3435372	PAIRED	RANDOM	GENOMIC	Moraxella catarrhalis	ILLUMINA	SAMEA4620427	ERP107281	DrakHMS7373706	SC	public	631ed3f8-207f-11e8-9200-3c4a9275d6c8	631ed3f8-207f-11e8-9200-3c4a9275d6c8	SAMEA4620427
ERR3411727	WGS	302	320763260	PRJEB25371	SAMEA4620428	138596702	WELLCOME SANGER INSTITUTE	public	ERX3435373	PAIRED	RANDOM	GENOMIC	Moraxella catarrhalis	ILLUMINA	SAMEA4620428	ERP107281	DrakHMS7373707	SC	public	632cd55c-207f-11e8-9200-3c4a9275d6c8	632cd55c-207f-11e8-9200-3c4a9275d6c8	SAMEA4620428
ERR3411728	WGS	302	381173830	PRJEB25371	SAMEA4620429	161950521	WELLCOME SANGER INSTITUTE	public	ERX3435374	PAIRED	RANDOM	GENOMIC	Moraxella catarrhalis	ILLUMINA	SAMEA4620429	ERP107281	DrakHMS7373708	SC	public	63379cc6-207f-11e8-9200-3c4a9275d6c8	63379cc6-207f-11e8-9200-3c4a9275d6c8	SAMEA4620429
ERR3411729	WGS	302	378439824	PRJEB25371	SAMEA4620430	161752451	WELLCOME SANGER INSTITUTE	public	ERX3435375	PAIRED	RANDOM	GENOMIC	Moraxella catarrhalis	ILLUMINA	SAMEA4620430	ERP107281	DrakHMS7373709	SC	public	6345cefe-207f-11e8-9200-3c4a9275d6c8	6345cefe-207f-11e8-9200-3c4a9275d6c8	SAMEA4620430
ERR3411730	WGS	302	375089436	PRJEB25371	SAMEA4620431	159661403	WELLCOME SANGER INSTITUTE	public	ERX3435376	PAIRED	RANDOM	GENOMIC	Moraxella catarrhalis	ILLUMINA	SAMEA4620431	ERP107281	DrakHMS7373710	SC	public	6350ffc2-207f-11e8-9200-3c4a9275d6c8	6350ffc2-207f-11e8-9200-3c4a9275d6c8	SAMEA4620431
ERR3411731	WGS	302	363885236	PRJEB25371	SAMEA4620432	155033774	WELLCOME SANGER INSTITUTE	public	ERX3435377	PAIRED	RANDOM	GENOMIC	Moraxella catarrhalis	ILLUMINA	SAMEA4620432	ERP107281	DrakHMS7373711	SC	public	6359717a-207f-11e8-9200-3c4a9275d6c8	6359717a-207f-11e8-9200-3c4a9275d6c8	SAMEA4620432
ERR3411732	WGS	302	336077378	PRJEB25371	SAMEA4620433	143165183	WELLCOME SANGER INSTITUTE	public	ERX3435378	PAIRED	RANDOM	GENOMIC	Moraxella catarrhalis	ILLUMINA	SAMEA4620433	ERP107281	DrakHMS7373712	SC	public	6364a1e4-207f-11e8-9200-3c4a9275d6c8	6364a1e4-207f-11e8-9200-3c4a9275d6c8	SAMEA4620433
ERR3411733	WGS	302	336923280	PRJEB25371	SAMEA4620434	144577386	WELLCOME SANGER INSTITUTE	public	ERX3435379	PAIRED	RANDOM	GENOMIC	Moraxella catarrhalis	ILLUMINA	SAMEA4620434	ERP107281	DrakHMS7373713	SC	public	636e2750-207f-11e8-9200-3c4a9275d6c8	636e2750-207f-11e8-9200-3c4a9275d6c8	SAMEA4620434
ERR3411734	WGS	302	361654966	PRJEB25371	SAMEA4620435	155321109	WELLCOME SANGER INSTITUTE	public	ERX3435380	PAIRED	RANDOM	GENOMIC	Moraxella catarrhalis	ILLUMINA	SAMEA4620435	ERP107281	DrakHMS7373714	SC	public	637f816c-207f-11e8-9200-3c4a9275d6c8	637f816c-207f-11e8-9200-3c4a9275d6c8	SAMEA4620435
ERR3411735	WGS	302	322170882	PRJEB25371	SAMEA4620436	138644399	WELLCOME SANGER INSTITUTE	public	ERX3435381	PAIRED	RANDOM	GENOMIC	Moraxella catarrhalis	ILLUMINA	SAMEA4620436	ERP107281	DrakHMS7373715	SC	public	638c9316-207f-11e8-9200-3c4a9275d6c8	638c9316-207f-11e8-9200-3c4a9275d6c8	SAMEA4620436
ERR3411736	WGS	302	328297858	PRJEB25371	SAMEA4620437	141725042	WELLCOME SANGER INSTITUTE	public	ERX3435382	PAIRED	RANDOM	GENOMIC	Moraxella catarrhalis	ILLUMINA	SAMEA4620437	ERP107281	DrakHMS7373716	SC	public	639b64fe-207f-11e8-9200-3c4a9275d6c8	639b64fe-207f-11e8-9200-3c4a9275d6c8	SAMEA4620437
ERR3411737	WGS	302	345755874	PRJEB25371	SAMEA4620438	148427067	WELLCOME SANGER INSTITUTE	public	ERX3435383	PAIRED	RANDOM	GENOMIC	Moraxella catarrhalis	ILLUMINA	SAMEA4620438	ERP107281	DrakHMS7373717	SC	public	63a92b5c-207f-11e8-9200-3c4a9275d6c8	63a92b5c-207f-11e8-9200-3c4a9275d6c8	SAMEA4620438
ERR3411738	WGS	302	356839878	PRJEB25371	SAMEA4620439	152997327	WELLCOME SANGER INSTITUTE	public	ERX3435384	PAIRED	RANDOM	GENOMIC	Moraxella catarrhalis	ILLUMINA	SAMEA4620439	ERP107281	DrakHMS7373718	SC	public	63b89196-207f-11e8-9200-3c4a9275d6c8	63b89196-207f-11e8-9200-3c4a9275d6c8	SAMEA4620439
ERR3411739	WGS	302	350789912	PRJEB25371	SAMEA4620440	151744112	WELLCOME SANGER INSTITUTE	public	ERX3435385	PAIRED	RANDOM	GENOMIC	Moraxella catarrhalis	ILLUMINA	SAMEA4620440	ERP107281	DrakHMS7373719	SC	public	63c4bdea-207f-11e8-9200-3c4a9275d6c8	63c4bdea-207f-11e8-9200-3c4a9275d6c8	SAMEA4620440
ERR3411740	WGS	302	358748518	PRJEB25371	SAMEA4620441	152239359	WELLCOME SANGER INSTITUTE	public	ERX3435386	PAIRED	RANDOM	GENOMIC	Moraxella catarrhalis	ILLUMINA	SAMEA4620441	ERP107281	DrakHMS7373720	SC	public	63d0dfda-207f-11e8-9200-3c4a9275d6c8	63d0dfda-207f-11e8-9200-3c4a9275d6c8	SAMEA4620441
ERR3411741	WGS	302	336386324	PRJEB25371	SAMEA4620442	144241721	WELLCOME SANGER INSTITUTE	public	ERX3435387	PAIRED	RANDOM	GENOMIC	Moraxella catarrhalis	ILLUMINA	SAMEA4620442	ERP107281	DrakHMS7373721	SC	public	63e2682c-207f-11e8-9200-3c4a9275d6c8	63e2682c-207f-11e8-9200-3c4a9275d6c8	SAMEA4620442
ERR3411742	WGS	302	319574286	PRJEB25371	SAMEA4620443	137414245	WELLCOME SANGER INSTITUTE	public	ERX3435388	PAIRED	RANDOM	GENOMIC	Moraxella catarrhalis	ILLUMINA	SAMEA4620443	ERP107281	DrakHMS7373722	SC	public	63eca5ee-207f-11e8-9200-3c4a9275d6c8	63eca5ee-207f-11e8-9200-3c4a9275d6c8	SAMEA4620443
ERR3411743	WGS	302	327130930	PRJEB25371	SAMEA4620444	139636631	WELLCOME SANGER INSTITUTE	public	ERX3435389	PAIRED	RANDOM	GENOMIC	Moraxella catarrhalis	ILLUMINA	SAMEA4620444	ERP107281	DrakHMS7373723	SC	public	63f83ee0-207f-11e8-9200-3c4a9275d6c8	63f83ee0-207f-11e8-9200-3c4a9275d6c8	SAMEA4620444
ERR3411744	WGS	302	345276298	PRJEB25371	SAMEA4620445	148269115	WELLCOME SANGER INSTITUTE	public	ERX3435390	PAIRED	RANDOM	GENOMIC	Moraxella catarrhalis	ILLUMINA	SAMEA4620445	ERP107281	DrakHMS7373724	SC	public	640638ec-207f-11e8-9200-3c4a9275d6c8	640638ec-207f-11e8-9200-3c4a9275d6c8	SAMEA4620445
ERR3411745	WGS	302	350271680	PRJEB25371	SAMEA4620446	150921148	WELLCOME SANGER INSTITUTE	public	ERX3435391	PAIRED	RANDOM	GENOMIC	Moraxella catarrhalis	ILLUMINA	SAMEA4620446	ERP107281	DrakHMS7373725	SC	public	6412551e-207f-11e8-9200-3c4a9275d6c8	6412551e-207f-11e8-9200-3c4a9275d6c8	SAMEA4620446
ERR3411746	WGS	302	363174026	PRJEB25371	SAMEA4620447	155216130	WELLCOME SANGER INSTITUTE	public	ERX3435392	PAIRED	RANDOM	GENOMIC	Moraxella catarrhalis	ILLUMINA	SAMEA4620447	ERP107281	DrakHMS7373726	SC	public	6420c4c8-207f-11e8-9200-3c4a9275d6c8	6420c4c8-207f-11e8-9200-3c4a9275d6c8	SAMEA4620447
ERR3411747	WGS	302	394434650	PRJEB25371	SAMEA4620448	167838396	WELLCOME SANGER INSTITUTE	public	ERX3435393	PAIRED	RANDOM	GENOMIC	Moraxella catarrhalis	ILLUMINA	SAMEA4620448	ERP107281	DrakHMS7373727	SC	public	64293cc0-207f-11e8-9200-3c4a9275d6c8	64293cc0-207f-11e8-9200-3c4a9275d6c8	SAMEA4620448
ERR3411748	WGS	302	393235710	PRJEB25371	SAMEA4620449	167272443	WELLCOME SANGER INSTITUTE	public	ERX3435394	PAIRED	RANDOM	GENOMIC	Moraxella catarrhalis	ILLUMINA	SAMEA4620449	ERP107281	DrakHMS7373728	SC	public	6433ea94-207f-11e8-9200-3c4a9275d6c8	6433ea94-207f-11e8-9200-3c4a9275d6c8	SAMEA4620449
ERR3411749	WGS	302	344059842	PRJEB25371	SAMEA4620450	146784866	WELLCOME SANGER INSTITUTE	public	ERX3435395	PAIRED	RANDOM	GENOMIC	Moraxella catarrhalis	ILLUMINA	SAMEA4620450	ERP107281	DrakHMS7373729	SC	public	643f95c4-207f-11e8-9200-3c4a9275d6c8	643f95c4-207f-11e8-9200-3c4a9275d6c8	SAMEA4620450
ERR3411750	WGS	302	325959472	PRJEB25371	SAMEA4620451	140387531	WELLCOME SANGER INSTITUTE	public	ERX3435396	PAIRED	RANDOM	GENOMIC	Moraxella catarrhalis	ILLUMINA	SAMEA4620451	ERP107281	DrakHMS7373730	SC	public	6448db8e-207f-11e8-9200-3c4a9275d6c8	6448db8e-207f-11e8-9200-3c4a9275d6c8	SAMEA4620451
ERR3411751	WGS	302	349587952	PRJEB25371	SAMEA4620452	150059455	WELLCOME SANGER INSTITUTE	public	ERX3435397	PAIRED	RANDOM	GENOMIC	Moraxella catarrhalis	ILLUMINA	SAMEA4620452	ERP107281	DrakHMS7373731	SC	public	6466b62c-207f-11e8-9200-3c4a9275d6c8	6466b62c-207f-11e8-9200-3c4a9275d6c8	SAMEA4620452
ERR3411752	WGS	302	322300440	PRJEB25371	SAMEA4620453	139295495	WELLCOME SANGER INSTITUTE	public	ERX3435398	PAIRED	RANDOM	GENOMIC	Moraxella catarrhalis	ILLUMINA	SAMEA4620453	ERP107281	DrakHMS7373732	SC	public	647391b2-207f-11e8-9200-3c4a9275d6c8	647391b2-207f-11e8-9200-3c4a9275d6c8	SAMEA4620453
ERR3411753	WGS	302	394841142	PRJEB25371	SAMEA4620454	168309746	WELLCOME SANGER INSTITUTE	public	ERX3435399	PAIRED	RANDOM	GENOMIC	Moraxella catarrhalis	ILLUMINA	SAMEA4620454	ERP107281	DrakHMS7373733	SC	public	6483780c-207f-11e8-9200-3c4a9275d6c8	6483780c-207f-11e8-9200-3c4a9275d6c8	SAMEA4620454
ERR3411754	WGS	302	363138692	PRJEB25371	SAMEA4620455	154207120	WELLCOME SANGER INSTITUTE	public	ERX3435400	PAIRED	RANDOM	GENOMIC	Moraxella catarrhalis	ILLUMINA	SAMEA4620455	ERP107281	DrakHMS7373734	SC	public	648e0786-207f-11e8-9200-3c4a9275d6c8	648e0786-207f-11e8-9200-3c4a9275d6c8	SAMEA4620455
ERR3411755	WGS	302	394631554	PRJEB25371	SAMEA4620456	168491511	WELLCOME SANGER INSTITUTE	public	ERX3435401	PAIRED	RANDOM	GENOMIC	Moraxella catarrhalis	ILLUMINA	SAMEA4620456	ERP107281	DrakHMS7373735	SC	public	64989af2-207f-11e8-9200-3c4a9275d6c8	64989af2-207f-11e8-9200-3c4a9275d6c8	SAMEA4620456
ERR3411756	WGS	302	414243132	PRJEB25371	SAMEA4620457	175412751	WELLCOME SANGER INSTITUTE	public	ERX3435402	PAIRED	RANDOM	GENOMIC	Moraxella catarrhalis	ILLUMINA	SAMEA4620457	ERP107281	DrakHMS7373736	SC	public	64a71578-207f-11e8-9200-3c4a9275d6c8	64a71578-207f-11e8-9200-3c4a9275d6c8	SAMEA4620457
ERR3411757	WGS	302	344518882	PRJEB25371	SAMEA4620458	147776917	WELLCOME SANGER INSTITUTE	public	ERX3435403	PAIRED	RANDOM	GENOMIC	Moraxella catarrhalis	ILLUMINA	SAMEA4620458	ERP107281	DrakHMS7373737	SC	public	64b28bce-207f-11e8-9200-3c4a9275d6c8	64b28bce-207f-11e8-9200-3c4a9275d6c8	SAMEA4620458
ERR3411758	WGS	302	332039034	PRJEB25371	SAMEA4620459	142632472	WELLCOME SANGER INSTITUTE	public	ERX3435404	PAIRED	RANDOM	GENOMIC	Moraxella catarrhalis	ILLUMINA	SAMEA4620459	ERP107281	DrakHMS7373738	SC	public	64be3a82-207f-11e8-9200-3c4a9275d6c8	64be3a82-207f-11e8-9200-3c4a9275d6c8	SAMEA4620459
ERR3411759	WGS	302	303256320	PRJEB25371	SAMEA4620460	131488733	WELLCOME SANGER INSTITUTE	public	ERX3435405	PAIRED	RANDOM	GENOMIC	Moraxella catarrhalis	ILLUMINA	SAMEA4620460	ERP107281	DrakHMS7373739	SC	public	64c755e0-207f-11e8-9200-3c4a9275d6c8	64c755e0-207f-11e8-9200-3c4a9275d6c8	SAMEA4620460
ERR3411760	WGS	302	320043896	PRJEB25371	SAMEA4620461	137513238	WELLCOME SANGER INSTITUTE	public	ERX3435406	PAIRED	RANDOM	GENOMIC	Moraxella catarrhalis	ILLUMINA	SAMEA4620461	ERP107281	DrakHMS7373740	SC	public	64d002c6-207f-11e8-9200-3c4a9275d6c8	64d002c6-207f-11e8-9200-3c4a9275d6c8	SAMEA4620461
ERR3411761	WGS	302	355421988	PRJEB25371	SAMEA4620462	151848863	WELLCOME SANGER INSTITUTE	public	ERX3435407	PAIRED	RANDOM	GENOMIC	Moraxella catarrhalis	ILLUMINA	SAMEA4620462	ERP107281	DrakHMS7373741	SC	public	64db1652-207f-11e8-9200-3c4a9275d6c8	64db1652-207f-11e8-9200-3c4a9275d6c8	SAMEA4620462
ERR3411762	WGS	302	389226056	PRJEB25371	SAMEA4620463	166725890	WELLCOME SANGER INSTITUTE	public	ERX3435408	PAIRED	RANDOM	GENOMIC	Moraxella catarrhalis	ILLUMINA	SAMEA4620463	ERP107281	DrakHMS7373742	SC	public	64e5138c-207f-11e8-9200-3c4a9275d6c8	64e5138c-207f-11e8-9200-3c4a9275d6c8	SAMEA4620463
ERR3411763	WGS	302	389319978	PRJEB25371	SAMEA4620464	164939709	WELLCOME SANGER INSTITUTE	public	ERX3435409	PAIRED	RANDOM	GENOMIC	Moraxella catarrhalis	ILLUMINA	SAMEA4620464	ERP107281	DrakHMS7373743	SC	public	64ee0398-207f-11e8-9200-3c4a9275d6c8	64ee0398-207f-11e8-9200-3c4a9275d6c8	SAMEA4620464
ERR3411764	WGS	302	327718018	PRJEB25371	SAMEA4620465	140085514	WELLCOME SANGER INSTITUTE	public	ERX3435410	PAIRED	RANDOM	GENOMIC	Moraxella catarrhalis	ILLUMINA	SAMEA4620465	ERP107281	DrakHMS7373744	SC	public	64f76ca8-207f-11e8-9200-3c4a9275d6c8	64f76ca8-207f-11e8-9200-3c4a9275d6c8	SAMEA4620465
ERR3411765	WGS	302	323885638	PRJEB25371	SAMEA4620481	139140667	WELLCOME SANGER INSTITUTE	public	ERX3435411	PAIRED	RANDOM	GENOMIC	Moraxella catarrhalis	ILLUMINA	SAMEA4620481	ERP107281	DrakHMS7373745	SC	public	64ff7b46-207f-11e8-9200-3c4a9275d6c8	64ff7b46-207f-11e8-9200-3c4a9275d6c8	SAMEA4620481
ERR3411766	WGS	302	326674910	PRJEB25371	SAMEA4620466	140787233	WELLCOME SANGER INSTITUTE	public	ERX3435412	PAIRED	RANDOM	GENOMIC	Moraxella catarrhalis	ILLUMINA	SAMEA4620466	ERP107281	DrakHMS7373746	SC	public	6510584e-207f-11e8-9200-3c4a9275d6c8	6510584e-207f-11e8-9200-3c4a9275d6c8	SAMEA4620466
ERR3411767	WGS	302	321298404	PRJEB25371	SAMEA4620467	138693134	WELLCOME SANGER INSTITUTE	public	ERX3435413	PAIRED	RANDOM	GENOMIC	Moraxella catarrhalis	ILLUMINA	SAMEA4620467	ERP107281	DrakHMS7373747	SC	public	651b619e-207f-11e8-9200-3c4a9275d6c8	651b619e-207f-11e8-9200-3c4a9275d6c8	SAMEA4620467
ERR3411768	WGS	302	343040592	PRJEB25371	SAMEA4620468	147922063	WELLCOME SANGER INSTITUTE	public	ERX3435414	PAIRED	RANDOM	GENOMIC	Moraxella catarrhalis	ILLUMINA	SAMEA4620468	ERP107281	DrakHMS7373748	SC	public	652729a2-207f-11e8-9200-3c4a9275d6c8	652729a2-207f-11e8-9200-3c4a9275d6c8	SAMEA4620468
ERR3411769	WGS	302	307387378	PRJEB25371	SAMEA4620469	136003487	WELLCOME SANGER INSTITUTE	public	ERX3435415	PAIRED	RANDOM	GENOMIC	Moraxella catarrhalis	ILLUMINA	SAMEA4620469	ERP107281	DrakHMS7373749	SC	public	65359df2-207f-11e8-9200-3c4a9275d6c8	65359df2-207f-11e8-9200-3c4a9275d6c8	SAMEA4620469
ERR3411770	WGS	302	360290228	PRJEB25371	SAMEA4620470	154102055	WELLCOME SANGER INSTITUTE	public	ERX3435416	PAIRED	RANDOM	GENOMIC	Moraxella catarrhalis	ILLUMINA	SAMEA4620470	ERP107281	DrakHMS7373750	SC	public	6543a46a-207f-11e8-9200-3c4a9275d6c8	6543a46a-207f-11e8-9200-3c4a9275d6c8	SAMEA4620470
ERR3411771	WGS	302	415049170	PRJEB25371	SAMEA4620471	175541913	WELLCOME SANGER INSTITUTE	public	ERX3435417	PAIRED	RANDOM	GENOMIC	Moraxella catarrhalis	ILLUMINA	SAMEA4620471	ERP107281	DrakHMS7373751	SC	public	65520744-207f-11e8-9200-3c4a9275d6c8	65520744-207f-11e8-9200-3c4a9275d6c8	SAMEA4620471
ERR3411772	WGS	302	409746654	PRJEB25371	SAMEA4620472	172920850	WELLCOME SANGER INSTITUTE	public	ERX3435418	PAIRED	RANDOM	GENOMIC	Moraxella catarrhalis	ILLUMINA	SAMEA4620472	ERP107281	DrakHMS7373752	SC	public	655c67fc-207f-11e8-9200-3c4a9275d6c8	655c67fc-207f-11e8-9200-3c4a9275d6c8	SAMEA4620472
ERR3411773	WGS	302	330682148	PRJEB25371	SAMEA4620473	142482692	WELLCOME SANGER INSTITUTE	public	ERX3435419	PAIRED	RANDOM	GENOMIC	Moraxella catarrhalis	ILLUMINA	SAMEA4620473	ERP107281	DrakHMS7373753	SC	public	6566dcd2-207f-11e8-9200-3c4a9275d6c8	6566dcd2-207f-11e8-9200-3c4a9275d6c8	SAMEA4620473
ERR3411774	WGS	302	331873840	PRJEB25371	SAMEA4620474	144636667	WELLCOME SANGER INSTITUTE	public	ERX3435420	PAIRED	RANDOM	GENOMIC	Moraxella catarrhalis	ILLUMINA	SAMEA4620474	ERP107281	DrakHMS7373754	SC	public	6574c996-207f-11e8-9200-3c4a9275d6c8	6574c996-207f-11e8-9200-3c4a9275d6c8	SAMEA4620474
ERR3411775	WGS	302	305189724	PRJEB25371	SAMEA4620475	131895496	WELLCOME SANGER INSTITUTE	public	ERX3435421	PAIRED	RANDOM	GENOMIC	Moraxella catarrhalis	ILLUMINA	SAMEA4620475	ERP107281	DrakHMS7373755	SC	public	6584ecf4-207f-11e8-9200-3c4a9275d6c8	6584ecf4-207f-11e8-9200-3c4a9275d6c8	SAMEA4620475
ERR3411776	WGS	302	265346260	PRJEB25371	SAMEA4620476	114840955	WELLCOME SANGER INSTITUTE	public	ERX3435422	PAIRED	RANDOM	GENOMIC	Moraxella catarrhalis	ILLUMINA	SAMEA4620476	ERP107281	DrakHMS7373756	SC	public	659039ba-207f-11e8-9200-3c4a9275d6c8	659039ba-207f-11e8-9200-3c4a9275d6c8	SAMEA4620476
ERR3411777	WGS	302	315245116	PRJEB25371	SAMEA4620477	136496653	WELLCOME SANGER INSTITUTE	public	ERX3435423	PAIRED	RANDOM	GENOMIC	Moraxella catarrhalis	ILLUMINA	SAMEA4620477	ERP107281	DrakHMS7373757	SC	public	6599e398-207f-11e8-9200-3c4a9275d6c8	6599e398-207f-11e8-9200-3c4a9275d6c8	SAMEA4620477
ERR3411778	WGS	302	340049584	PRJEB25371	SAMEA4620478	145402917	WELLCOME SANGER INSTITUTE	public	ERX3435424	PAIRED	RANDOM	GENOMIC	Moraxella catarrhalis	ILLUMINA	SAMEA4620478	ERP107281	DrakHMS7373758	SC	public	65a2ed1c-207f-11e8-9200-3c4a9275d6c8	65a2ed1c-207f-11e8-9200-3c4a9275d6c8	SAMEA4620478
ERR3411779	WGS	302	411796932	PRJEB25371	SAMEA4620479	174056714	WELLCOME SANGER INSTITUTE	public	ERX3435425	PAIRED	RANDOM	GENOMIC	Moraxella catarrhalis	ILLUMINA	SAMEA4620479	ERP107281	DrakHMS7373759	SC	public	65b34176-207f-11e8-9200-3c4a9275d6c8	65b34176-207f-11e8-9200-3c4a9275d6c8	SAMEA4620479
ERR3411780	WGS	302	422742620	PRJEB25371	SAMEA4620480	178618647	WELLCOME SANGER INSTITUTE	public	ERX3435426	PAIRED	RANDOM	GENOMIC	Moraxella catarrhalis	ILLUMINA	SAMEA4620480	ERP107281	DrakHMS7373760	SC	public	65bee166-207f-11e8-9200-3c4a9275d6c8	65bee166-207f-11e8-9200-3c4a9275d6c8	SAMEA4620480
ERR3411781	WGS	302	334153638	PRJEB25371	SAMEA4620482	144177246	WELLCOME SANGER INSTITUTE	public	ERX3435427	PAIRED	RANDOM	GENOMIC	Moraxella catarrhalis	ILLUMINA	SAMEA4620482	ERP107281	DrakHMS7373761	SC	public	65cc3dde-207f-11e8-9200-3c4a9275d6c8	65cc3dde-207f-11e8-9200-3c4a9275d6c8	SAMEA4620482
ERR3411782	WGS	302	364039256	PRJEB25371	SAMEA4620483	153995122	WELLCOME SANGER INSTITUTE	public	ERX3435428	PAIRED	RANDOM	GENOMIC	Moraxella catarrhalis	ILLUMINA	SAMEA4620483	ERP107281	DrakHMS7373762	SC	public	65d9eb0a-207f-11e8-9200-3c4a9275d6c8	65d9eb0a-207f-11e8-9200-3c4a9275d6c8	SAMEA4620483
ERR3411783	WGS	302	327657618	PRJEB25371	SAMEA4620484	139238353	WELLCOME SANGER INSTITUTE	public	ERX3435429	PAIRED	RANDOM	GENOMIC	Moraxella catarrhalis	ILLUMINA	SAMEA4620484	ERP107281	DrakHMS7373763	SC	public	65e2ccac-207f-11e8-9200-3c4a9275d6c8	65e2ccac-207f-11e8-9200-3c4a9275d6c8	SAMEA4620484
ERR3411784	WGS	302	316503248	PRJEB25371	SAMEA4620485	135628975	WELLCOME SANGER INSTITUTE	public	ERX3435430	PAIRED	RANDOM	GENOMIC	Moraxella catarrhalis	ILLUMINA	SAMEA4620485	ERP107281	DrakHMS7373764	SC	public	65ec3f80-207f-11e8-9200-3c4a9275d6c8	65ec3f80-207f-11e8-9200-3c4a9275d6c8	SAMEA4620485
ERR3411785	WGS	302	325510700	PRJEB25371	SAMEA4620486	140484069	WELLCOME SANGER INSTITUTE	public	ERX3435431	PAIRED	RANDOM	GENOMIC	Moraxella catarrhalis	ILLUMINA	SAMEA4620486	ERP107281	DrakHMS7373765	SC	public	65f7cee0-207f-11e8-9200-3c4a9275d6c8	65f7cee0-207f-11e8-9200-3c4a9275d6c8	SAMEA4620486
ERR3411786	WGS	302	365908636	PRJEB25371	SAMEA4620487	154191231	WELLCOME SANGER INSTITUTE	public	ERX3435432	PAIRED	RANDOM	GENOMIC	Moraxella catarrhalis	ILLUMINA	SAMEA4620487	ERP107281	DrakHMS7373766	SC	public	660b5c08-207f-11e8-9200-3c4a9275d6c8	660b5c08-207f-11e8-9200-3c4a9275d6c8	SAMEA4620487
ERR3411787	WGS	302	346842772	PRJEB25371	SAMEA4620488	149885160	WELLCOME SANGER INSTITUTE	public	ERX3435433	PAIRED	RANDOM	GENOMIC	Moraxella catarrhalis	ILLUMINA	SAMEA4620488	ERP107281	DrakHMS7373767	SC	public	66157e0e-207f-11e8-9200-3c4a9275d6c8	66157e0e-207f-11e8-9200-3c4a9275d6c8	SAMEA4620488
ERR3411788	WGS	302	385701414	PRJEB25371	SAMEA4620489	161978037	WELLCOME SANGER INSTITUTE	public	ERX3435434	PAIRED	RANDOM	GENOMIC	Moraxella catarrhalis	ILLUMINA	SAMEA4620489	ERP107281	DrakHMS7373768	SC	public	662151ac-207f-11e8-9200-3c4a9275d6c8	662151ac-207f-11e8-9200-3c4a9275d6c8	SAMEA4620489
ERR3411789	WGS	302	316289130	PRJEB25371	SAMEA4620490	136249796	WELLCOME SANGER INSTITUTE	public	ERX3435435	PAIRED	RANDOM	GENOMIC	Moraxella catarrhalis	ILLUMINA	SAMEA4620490	ERP107281	DrakHMS7373769	SC	public	663120f0-207f-11e8-9200-3c4a9275d6c8	663120f0-207f-11e8-9200-3c4a9275d6c8	SAMEA4620490
ERR3411790	WGS	302	296113416	PRJEB25371	SAMEA4620491	127342116	WELLCOME SANGER INSTITUTE	public	ERX3435436	PAIRED	RANDOM	GENOMIC	Moraxella catarrhalis	ILLUMINA	SAMEA4620491	ERP107281	DrakHMS7373770	SC	public	663c5e70-207f-11e8-9200-3c4a9275d6c8	663c5e70-207f-11e8-9200-3c4a9275d6c8	SAMEA4620491
ERR3411791	WGS	302	318264814	PRJEB25371	SAMEA4620492	136396613	WELLCOME SANGER INSTITUTE	public	ERX3435437	PAIRED	RANDOM	GENOMIC	Moraxella catarrhalis	ILLUMINA	SAMEA4620492	ERP107281	DrakHMS7373771	SC	public	66461d8e-207f-11e8-9200-3c4a9275d6c8	66461d8e-207f-11e8-9200-3c4a9275d6c8	SAMEA4620492
ERR3411792	WGS	302	320362808	PRJEB25371	SAMEA4620493	137823649	WELLCOME SANGER INSTITUTE	public	ERX3435438	PAIRED	RANDOM	GENOMIC	Moraxella catarrhalis	ILLUMINA	SAMEA4620493	ERP107281	DrakHMS7373772	SC	public	66539130-207f-11e8-9200-3c4a9275d6c8	66539130-207f-11e8-9200-3c4a9275d6c8	SAMEA4620493
ERR3411793	WGS	302	318285652	PRJEB25371	SAMEA4620494	137061980	WELLCOME SANGER INSTITUTE	public	ERX3435439	PAIRED	RANDOM	GENOMIC	Moraxella catarrhalis	ILLUMINA	SAMEA4620494	ERP107281	DrakHMS7373773	SC	public	665f7afe-207f-11e8-9200-3c4a9275d6c8	665f7afe-207f-11e8-9200-3c4a9275d6c8	SAMEA4620494
ERR3411794	WGS	302	340569930	PRJEB25371	SAMEA4620495	143996994	WELLCOME SANGER INSTITUTE	public	ERX3435440	PAIRED	RANDOM	GENOMIC	Moraxella catarrhalis	ILLUMINA	SAMEA4620495	ERP107281	DrakHMS7373774	SC	public	666d27f8-207f-11e8-9200-3c4a9275d6c8	666d27f8-207f-11e8-9200-3c4a9275d6c8	SAMEA4620495
ERR3411795	WGS	302	331970480	PRJEB25371	SAMEA4620496	141356317	WELLCOME SANGER INSTITUTE	public	ERX3435441	PAIRED	RANDOM	GENOMIC	Moraxella catarrhalis	ILLUMINA	SAMEA4620496	ERP107281	DrakHMS7373775	SC	public	667a3e02-207f-11e8-9200-3c4a9275d6c8	667a3e02-207f-11e8-9200-3c4a9275d6c8	SAMEA4620496
ERR3411796	WGS	302	341216210	PRJEB25371	SAMEA4620497	146484450	WELLCOME SANGER INSTITUTE	public	ERX3435442	PAIRED	RANDOM	GENOMIC	Moraxella catarrhalis	ILLUMINA	SAMEA4620497	ERP107281	DrakHMS7373776	SC	public	6686dbb2-207f-11e8-9200-3c4a9275d6c8	6686dbb2-207f-11e8-9200-3c4a9275d6c8	SAMEA4620497
ERR3425158	WGS	302	402948634	PRJEB25371	SAMEA4620498	159306976	WELLCOME SANGER INSTITUTE	public	ERX3448595	PAIRED	RANDOM	GENOMIC	Moraxella catarrhalis	ILLUMINA	SAMEA4620498	ERP107281	DrakHMS7373777	SC	public	69174678-207f-11e8-9200-3c4a9275d6c8	69174678-207f-11e8-9200-3c4a9275d6c8	SAMEA4620498
ERR3425159	WGS	302	333895126	PRJEB25371	SAMEA4620499	132769253	WELLCOME SANGER INSTITUTE	public	ERX3448596	PAIRED	RANDOM	GENOMIC	Moraxella catarrhalis	ILLUMINA	SAMEA4620499	ERP107281	DrakHMS7373778	SC	public	69257be4-207f-11e8-9200-3c4a9275d6c8	69257be4-207f-11e8-9200-3c4a9275d6c8	SAMEA4620499
ERR3425160	WGS	302	400194394	PRJEB25371	SAMEA4620500	159246050	WELLCOME SANGER INSTITUTE	public	ERX3448597	PAIRED	RANDOM	GENOMIC	Moraxella catarrhalis	ILLUMINA	SAMEA4620500	ERP107281	DrakHMS7373779	SC	public	6930bea0-207f-11e8-9200-3c4a9275d6c8	6930bea0-207f-11e8-9200-3c4a9275d6c8	SAMEA4620500
ERR3425161	WGS	302	362130918	PRJEB25371	SAMEA4620501	143800189	WELLCOME SANGER INSTITUTE	public	ERX3448598	PAIRED	RANDOM	GENOMIC	Moraxella catarrhalis	ILLUMINA	SAMEA4620501	ERP107281	DrakHMS7373780	SC	public	6940412c-207f-11e8-9200-3c4a9275d6c8	6940412c-207f-11e8-9200-3c4a9275d6c8	SAMEA4620501
ERR3425162	WGS	302	379536386	PRJEB25371	SAMEA4620502	152218562	WELLCOME SANGER INSTITUTE	public	ERX3448599	PAIRED	RANDOM	GENOMIC	Moraxella catarrhalis	ILLUMINA	SAMEA4620502	ERP107281	DrakHMS7373781	SC	public	694e91f0-207f-11e8-9200-3c4a9275d6c8	694e91f0-207f-11e8-9200-3c4a9275d6c8	SAMEA4620502
ERR3425163	WGS	302	342583968	PRJEB25371	SAMEA4620503	137175944	WELLCOME SANGER INSTITUTE	public	ERX3448600	PAIRED	RANDOM	GENOMIC	Moraxella catarrhalis	ILLUMINA	SAMEA4620503	ERP107281	DrakHMS7373782	SC	public	695dfa28-207f-11e8-9200-3c4a9275d6c8	695dfa28-207f-11e8-9200-3c4a9275d6c8	SAMEA4620503
ERR3425164	WGS	302	378495392	PRJEB25371	SAMEA4620504	150659534	WELLCOME SANGER INSTITUTE	public	ERX3448601	PAIRED	RANDOM	GENOMIC	Moraxella catarrhalis	ILLUMINA	SAMEA4620504	ERP107281	DrakHMS7373783	SC	public	696bd68e-207f-11e8-9200-3c4a9275d6c8	696bd68e-207f-11e8-9200-3c4a9275d6c8	SAMEA4620504
ERR3425165	WGS	302	347545224	PRJEB25371	SAMEA4620505	138132504	WELLCOME SANGER INSTITUTE	public	ERX3448602	PAIRED	RANDOM	GENOMIC	Moraxella catarrhalis	ILLUMINA	SAMEA4620505	ERP107281	DrakHMS7373784	SC	public	697b0bd6-207f-11e8-9200-3c4a9275d6c8	697b0bd6-207f-11e8-9200-3c4a9275d6c8	SAMEA4620505
ERR3425166	WGS	302	335634042	PRJEB25371	SAMEA4620506	133614171	WELLCOME SANGER INSTITUTE	public	ERX3448603	PAIRED	RANDOM	GENOMIC	Moraxella catarrhalis	ILLUMINA	SAMEA4620506	ERP107281	DrakHMS7373785	SC	public	69856f04-207f-11e8-9200-3c4a9275d6c8	69856f04-207f-11e8-9200-3c4a9275d6c8	SAMEA4620506
ERR3425167	WGS	302	368459328	PRJEB25371	SAMEA4620507	146140556	WELLCOME SANGER INSTITUTE	public	ERX3448604	PAIRED	RANDOM	GENOMIC	Moraxella catarrhalis	ILLUMINA	SAMEA4620507	ERP107281	DrakHMS7373786	SC	public	698cefea-207f-11e8-9200-3c4a9275d6c8	698cefea-207f-11e8-9200-3c4a9275d6c8	SAMEA4620507
ERR3425168	WGS	302	373330588	PRJEB25371	SAMEA4620508	149441817	WELLCOME SANGER INSTITUTE	public	ERX3448605	PAIRED	RANDOM	GENOMIC	Moraxella catarrhalis	ILLUMINA	SAMEA4620508	ERP107281	DrakHMS7373787	SC	public	699a32ea-207f-11e8-9200-3c4a9275d6c8	699a32ea-207f-11e8-9200-3c4a9275d6c8	SAMEA4620508
ERR3425169	WGS	302	352679828	PRJEB25371	SAMEA4620509	140172569	WELLCOME SANGER INSTITUTE	public	ERX3448606	PAIRED	RANDOM	GENOMIC	Moraxella catarrhalis	ILLUMINA	SAMEA4620509	ERP107281	DrakHMS7373788	SC	public	69a98b82-207f-11e8-9200-3c4a9275d6c8	69a98b82-207f-11e8-9200-3c4a9275d6c8	SAMEA4620509
ERR3425170	WGS	302	439300072	PRJEB25371	SAMEA4620510	172928108	WELLCOME SANGER INSTITUTE	public	ERX3448607	PAIRED	RANDOM	GENOMIC	Moraxella catarrhalis	ILLUMINA	SAMEA4620510	ERP107281	DrakHMS7373789	SC	public	69b382ea-207f-11e8-9200-3c4a9275d6c8	69b382ea-207f-11e8-9200-3c4a9275d6c8	SAMEA4620510
ERR3425171	WGS	302	380659524	PRJEB25371	SAMEA4620511	153095378	WELLCOME SANGER INSTITUTE	public	ERX3448608	PAIRED	RANDOM	GENOMIC	Moraxella catarrhalis	ILLUMINA	SAMEA4620511	ERP107281	DrakHMS7373790	SC	public	69bf9058-207f-11e8-9200-3c4a9275d6c8	69bf9058-207f-11e8-9200-3c4a9275d6c8	SAMEA4620511
ERR3425172	WGS	302	408233634	PRJEB25371	SAMEA4620512	162640572	WELLCOME SANGER INSTITUTE	public	ERX3448609	PAIRED	RANDOM	GENOMIC	Moraxella catarrhalis	ILLUMINA	SAMEA4620512	ERP107281	DrakHMS7373791	SC	public	69cb689c-207f-11e8-9200-3c4a9275d6c8	69cb689c-207f-11e8-9200-3c4a9275d6c8	SAMEA4620512
ERR3425173	WGS	302	419357804	PRJEB25371	SAMEA4620513	166310385	WELLCOME SANGER INSTITUTE	public	ERX3448610	PAIRED	RANDOM	GENOMIC	Moraxella catarrhalis	ILLUMINA	SAMEA4620513	ERP107281	DrakHMS7373792	SC	public	69d6d0e2-207f-11e8-9200-3c4a9275d6c8	69d6d0e2-207f-11e8-9200-3c4a9275d6c8	SAMEA4620513
ERR3425174	WGS	302	409872588	PRJEB25371	SAMEA4620514	162012076	WELLCOME SANGER INSTITUTE	public	ERX3448611	PAIRED	RANDOM	GENOMIC	Moraxella catarrhalis	ILLUMINA	SAMEA4620514	ERP107281	DrakHMS7373793	SC	public	69e1dab4-207f-11e8-9200-3c4a9275d6c8	69e1dab4-207f-11e8-9200-3c4a9275d6c8	SAMEA4620514
ERR3425175	WGS	302	376873048	PRJEB25371	SAMEA4620515	149699449	WELLCOME SANGER INSTITUTE	public	ERX3448612	PAIRED	RANDOM	GENOMIC	Moraxella catarrhalis	ILLUMINA	SAMEA4620515	ERP107281	DrakHMS7373794	SC	public	69ed11fe-207f-11e8-9200-3c4a9275d6c8	69ed11fe-207f-11e8-9200-3c4a9275d6c8	SAMEA4620515
ERR3425176	WGS	302	399574086	PRJEB25371	SAMEA4620516	158944149	WELLCOME SANGER INSTITUTE	public	ERX3448613	PAIRED	RANDOM	GENOMIC	Moraxella catarrhalis	ILLUMINA	SAMEA4620516	ERP107281	DrakHMS7373795	SC	public	69f74b1a-207f-11e8-9200-3c4a9275d6c8	69f74b1a-207f-11e8-9200-3c4a9275d6c8	SAMEA4620516
ERR3425177	WGS	302	377421480	PRJEB25371	SAMEA4620517	150525730	WELLCOME SANGER INSTITUTE	public	ERX3448614	PAIRED	RANDOM	GENOMIC	Moraxella catarrhalis	ILLUMINA	SAMEA4620517	ERP107281	DrakHMS7373796	SC	public	6a00f368-207f-11e8-9200-3c4a9275d6c8	6a00f368-207f-11e8-9200-3c4a9275d6c8	SAMEA4620517
ERR3425178	WGS	302	393457982	PRJEB25371	SAMEA4620518	157905215	WELLCOME SANGER INSTITUTE	public	ERX3448615	PAIRED	RANDOM	GENOMIC	Moraxella catarrhalis	ILLUMINA	SAMEA4620518	ERP107281	DrakHMS7373797	SC	public	6a0bd440-207f-11e8-9200-3c4a9275d6c8	6a0bd440-207f-11e8-9200-3c4a9275d6c8	SAMEA4620518
ERR3425179	WGS	302	397084700	PRJEB25371	SAMEA4620519	157995041	WELLCOME SANGER INSTITUTE	public	ERX3448616	PAIRED	RANDOM	GENOMIC	Moraxella catarrhalis	ILLUMINA	SAMEA4620519	ERP107281	DrakHMS7373798	SC	public	6a16602c-207f-11e8-9200-3c4a9275d6c8	6a16602c-207f-11e8-9200-3c4a9275d6c8	SAMEA4620519
ERR3425180	WGS	302	375575354	PRJEB25371	SAMEA4620520	149915576	WELLCOME SANGER INSTITUTE	public	ERX3448617	PAIRED	RANDOM	GENOMIC	Moraxella catarrhalis	ILLUMINA	SAMEA4620520	ERP107281	DrakHMS7373799	SC	public	6a20b5ae-207f-11e8-9200-3c4a9275d6c8	6a20b5ae-207f-11e8-9200-3c4a9275d6c8	SAMEA4620520
ERR3425181	WGS	302	373196500	PRJEB25371	SAMEA4620521	148713659	WELLCOME SANGER INSTITUTE	public	ERX3448618	PAIRED	RANDOM	GENOMIC	Moraxella catarrhalis	ILLUMINA	SAMEA4620521	ERP107281	DrakHMS7373800	SC	public	6a2ae826-207f-11e8-9200-3c4a9275d6c8	6a2ae826-207f-11e8-9200-3c4a9275d6c8	SAMEA4620521
ERR3425182	WGS	302	363579914	PRJEB25371	SAMEA4620522	144496214	WELLCOME SANGER INSTITUTE	public	ERX3448619	PAIRED	RANDOM	GENOMIC	Moraxella catarrhalis	ILLUMINA	SAMEA4620522	ERP107281	DrakHMS7373801	SC	public	6a34cc06-207f-11e8-9200-3c4a9275d6c8	6a34cc06-207f-11e8-9200-3c4a9275d6c8	SAMEA4620522
ERR3425183	WGS	302	337999004	PRJEB25371	SAMEA4620523	135179526	WELLCOME SANGER INSTITUTE	public	ERX3448620	PAIRED	RANDOM	GENOMIC	Moraxella catarrhalis	ILLUMINA	SAMEA4620523	ERP107281	DrakHMS7373802	SC	public	6a3eb9aa-207f-11e8-9200-3c4a9275d6c8	6a3eb9aa-207f-11e8-9200-3c4a9275d6c8	SAMEA4620523
ERR3425184	WGS	302	383852268	PRJEB25371	SAMEA4620524	153193739	WELLCOME SANGER INSTITUTE	public	ERX3448621	PAIRED	RANDOM	GENOMIC	Moraxella catarrhalis	ILLUMINA	SAMEA4620524	ERP107281	DrakHMS7373803	SC	public	6a4953f6-207f-11e8-9200-3c4a9275d6c8	6a4953f6-207f-11e8-9200-3c4a9275d6c8	SAMEA4620524
ERR3425185	WGS	302	381866014	PRJEB25371	SAMEA4620525	151102255	WELLCOME SANGER INSTITUTE	public	ERX3448622	PAIRED	RANDOM	GENOMIC	Moraxella catarrhalis	ILLUMINA	SAMEA4620525	ERP107281	DrakHMS7373804	SC	public	6a535cca-207f-11e8-9200-3c4a9275d6c8	6a535cca-207f-11e8-9200-3c4a9275d6c8	SAMEA4620525
ERR3425186	WGS	302	387634214	PRJEB25371	SAMEA4620526	154364758	WELLCOME SANGER INSTITUTE	public	ERX3448623	PAIRED	RANDOM	GENOMIC	Moraxella catarrhalis	ILLUMINA	SAMEA4620526	ERP107281	DrakHMS7373805	SC	public	6a5ede10-207f-11e8-9200-3c4a9275d6c8	6a5ede10-207f-11e8-9200-3c4a9275d6c8	SAMEA4620526
ERR3425187	WGS	302	362720724	PRJEB25371	SAMEA4620527	144387025	WELLCOME SANGER INSTITUTE	public	ERX3448624	PAIRED	RANDOM	GENOMIC	Moraxella catarrhalis	ILLUMINA	SAMEA4620527	ERP107281	DrakHMS7373806	SC	public	6a69463e-207f-11e8-9200-3c4a9275d6c8	6a69463e-207f-11e8-9200-3c4a9275d6c8	SAMEA4620527
ERR3425188	WGS	302	361777578	PRJEB25371	SAMEA4620528	144054586	WELLCOME SANGER INSTITUTE	public	ERX3448625	PAIRED	RANDOM	GENOMIC	Moraxella catarrhalis	ILLUMINA	SAMEA4620528	ERP107281	DrakHMS7373807	SC	public	6a7652de-207f-11e8-9200-3c4a9275d6c8	6a7652de-207f-11e8-9200-3c4a9275d6c8	SAMEA4620528
ERR3425189	WGS	302	345969388	PRJEB25371	SAMEA4620529	136996202	WELLCOME SANGER INSTITUTE	public	ERX3448626	PAIRED	RANDOM	GENOMIC	Moraxella catarrhalis	ILLUMINA	SAMEA4620529	ERP107281	DrakHMS7373808	SC	public	6a80d47a-207f-11e8-9200-3c4a9275d6c8	6a80d47a-207f-11e8-9200-3c4a9275d6c8	SAMEA4620529
ERR3425190	WGS	302	377874782	PRJEB25371	SAMEA4620530	150367944	WELLCOME SANGER INSTITUTE	public	ERX3448627	PAIRED	RANDOM	GENOMIC	Moraxella catarrhalis	ILLUMINA	SAMEA4620530	ERP107281	DrakHMS7373809	SC	public	6a8c442c-207f-11e8-9200-3c4a9275d6c8	6a8c442c-207f-11e8-9200-3c4a9275d6c8	SAMEA4620530
ERR3425191	WGS	302	365696934	PRJEB25371	SAMEA4620531	145654795	WELLCOME SANGER INSTITUTE	public	ERX3448628	PAIRED	RANDOM	GENOMIC	Moraxella catarrhalis	ILLUMINA	SAMEA4620531	ERP107281	DrakHMS7373810	SC	public	6a96a76e-207f-11e8-9200-3c4a9275d6c8	6a96a76e-207f-11e8-9200-3c4a9275d6c8	SAMEA4620531
ERR3425192	WGS	302	377642544	PRJEB25371	SAMEA4620532	150619491	WELLCOME SANGER INSTITUTE	public	ERX3448629	PAIRED	RANDOM	GENOMIC	Moraxella catarrhalis	ILLUMINA	SAMEA4620532	ERP107281	DrakHMS7373811	SC	public	6aa0b376-207f-11e8-9200-3c4a9275d6c8	6aa0b376-207f-11e8-9200-3c4a9275d6c8	SAMEA4620532
ERR3425193	WGS	302	371489596	PRJEB25371	SAMEA4620533	147723396	WELLCOME SANGER INSTITUTE	public	ERX3448630	PAIRED	RANDOM	GENOMIC	Moraxella catarrhalis	ILLUMINA	SAMEA4620533	ERP107281	DrakHMS7373812	SC	public	6aac5ce4-207f-11e8-9200-3c4a9275d6c8	6aac5ce4-207f-11e8-9200-3c4a9275d6c8	SAMEA4620533
ERR3425194	WGS	302	365921924	PRJEB25371	SAMEA4620534	146303933	WELLCOME SANGER INSTITUTE	public	ERX3448631	PAIRED	RANDOM	GENOMIC	Moraxella catarrhalis	ILLUMINA	SAMEA4620534	ERP107281	DrakHMS7373813	SC	public	6ab7b6f2-207f-11e8-9200-3c4a9275d6c8	6ab7b6f2-207f-11e8-9200-3c4a9275d6c8	SAMEA4620534
ERR3425195	WGS	302	389581510	PRJEB25371	SAMEA4620535	154795083	WELLCOME SANGER INSTITUTE	public	ERX3448632	PAIRED	RANDOM	GENOMIC	Moraxella catarrhalis	ILLUMINA	SAMEA4620535	ERP107281	DrakHMS7373814	SC	public	6ac3870c-207f-11e8-9200-3c4a9275d6c8	6ac3870c-207f-11e8-9200-3c4a9275d6c8	SAMEA4620535
ERR3425196	WGS	302	375184868	PRJEB25371	SAMEA4620536	149810610	WELLCOME SANGER INSTITUTE	public	ERX3448633	PAIRED	RANDOM	GENOMIC	Moraxella catarrhalis	ILLUMINA	SAMEA4620536	ERP107281	DrakHMS7373815	SC	public	6ace1b2c-207f-11e8-9200-3c4a9275d6c8	6ace1b2c-207f-11e8-9200-3c4a9275d6c8	SAMEA4620536
ERR3425197	WGS	302	360628770	PRJEB25371	SAMEA4620537	143288386	WELLCOME SANGER INSTITUTE	public	ERX3448634	PAIRED	RANDOM	GENOMIC	Moraxella catarrhalis	ILLUMINA	SAMEA4620537	ERP107281	DrakHMS7373816	SC	public	6ad8effc-207f-11e8-9200-3c4a9275d6c8	6ad8effc-207f-11e8-9200-3c4a9275d6c8	SAMEA4620537
ERR3425198	WGS	302	333517626	PRJEB25371	SAMEA4620538	133254010	WELLCOME SANGER INSTITUTE	public	ERX3448635	PAIRED	RANDOM	GENOMIC	Moraxella catarrhalis	ILLUMINA	SAMEA4620538	ERP107281	DrakHMS7373817	SC	public	6ae86b3a-207f-11e8-9200-3c4a9275d6c8	6ae86b3a-207f-11e8-9200-3c4a9275d6c8	SAMEA4620538
ERR3425199	WGS	302	334398258	PRJEB25371	SAMEA4620539	133978915	WELLCOME SANGER INSTITUTE	public	ERX3448636	PAIRED	RANDOM	GENOMIC	Moraxella catarrhalis	ILLUMINA	SAMEA4620539	ERP107281	DrakHMS7373818	SC	public	6af5ae62-207f-11e8-9200-3c4a9275d6c8	6af5ae62-207f-11e8-9200-3c4a9275d6c8	SAMEA4620539
ERR3425200	WGS	302	341648976	PRJEB25371	SAMEA4620540	135993437	WELLCOME SANGER INSTITUTE	public	ERX3448637	PAIRED	RANDOM	GENOMIC	Moraxella catarrhalis	ILLUMINA	SAMEA4620540	ERP107281	DrakHMS7373819	SC	public	6b002d9c-207f-11e8-9200-3c4a9275d6c8	6b002d9c-207f-11e8-9200-3c4a9275d6c8	SAMEA4620540
ERR3425201	WGS	302	348564776	PRJEB25371	SAMEA4620541	139250084	WELLCOME SANGER INSTITUTE	public	ERX3448638	PAIRED	RANDOM	GENOMIC	Moraxella catarrhalis	ILLUMINA	SAMEA4620541	ERP107281	DrakHMS7373820	SC	public	6b0b1720-207f-11e8-9200-3c4a9275d6c8	6b0b1720-207f-11e8-9200-3c4a9275d6c8	SAMEA4620541
ERR3425202	WGS	302	388635646	PRJEB25371	SAMEA4620542	153155779	WELLCOME SANGER INSTITUTE	public	ERX3448639	PAIRED	RANDOM	GENOMIC	Moraxella catarrhalis	ILLUMINA	SAMEA4620542	ERP107281	DrakHMS7373821	SC	public	6b182d70-207f-11e8-9200-3c4a9275d6c8	6b182d70-207f-11e8-9200-3c4a9275d6c8	SAMEA4620542
ERR3425203	WGS	302	352925958	PRJEB25371	SAMEA4620543	140523605	WELLCOME SANGER INSTITUTE	public	ERX3448640	PAIRED	RANDOM	GENOMIC	Moraxella catarrhalis	ILLUMINA	SAMEA4620543	ERP107281	DrakHMS7373822	SC	public	6b24e3b2-207f-11e8-9200-3c4a9275d6c8	6b24e3b2-207f-11e8-9200-3c4a9275d6c8	SAMEA4620543
ERR3425204	WGS	302	359603178	PRJEB25371	SAMEA4620544	142637199	WELLCOME SANGER INSTITUTE	public	ERX3448641	PAIRED	RANDOM	GENOMIC	Moraxella catarrhalis	ILLUMINA	SAMEA4620544	ERP107281	DrakHMS7373823	SC	public	6b318cc0-207f-11e8-9200-3c4a9275d6c8	6b318cc0-207f-11e8-9200-3c4a9275d6c8	SAMEA4620544
ERR3425205	WGS	302	354300662	PRJEB25371	SAMEA4620545	141004971	WELLCOME SANGER INSTITUTE	public	ERX3448642	PAIRED	RANDOM	GENOMIC	Moraxella catarrhalis	ILLUMINA	SAMEA4620545	ERP107281	DrakHMS7373824	SC	public	6b3bfaca-207f-11e8-9200-3c4a9275d6c8	6b3bfaca-207f-11e8-9200-3c4a9275d6c8	SAMEA4620545
ERR3425206	WGS	302	347581766	PRJEB25371	SAMEA4620546	137734289	WELLCOME SANGER INSTITUTE	public	ERX3448643	PAIRED	RANDOM	GENOMIC	Moraxella catarrhalis	ILLUMINA	SAMEA4620546	ERP107281	DrakHMS7373825	SC	public	6b48985c-207f-11e8-9200-3c4a9275d6c8	6b48985c-207f-11e8-9200-3c4a9275d6c8	SAMEA4620546
ERR3425207	WGS	302	325050150	PRJEB25371	SAMEA4620547	131399780	WELLCOME SANGER INSTITUTE	public	ERX3448644	PAIRED	RANDOM	GENOMIC	Moraxella catarrhalis	ILLUMINA	SAMEA4620547	ERP107281	DrakHMS7373826	SC	public	6b559df4-207f-11e8-9200-3c4a9275d6c8	6b559df4-207f-11e8-9200-3c4a9275d6c8	SAMEA4620547
ERR3425208	WGS	302	377937900	PRJEB25371	SAMEA4620548	148805244	WELLCOME SANGER INSTITUTE	public	ERX3448645	PAIRED	RANDOM	GENOMIC	Moraxella catarrhalis	ILLUMINA	SAMEA4620548	ERP107281	DrakHMS7373827	SC	public	6b60f2da-207f-11e8-9200-3c4a9275d6c8	6b60f2da-207f-11e8-9200-3c4a9275d6c8	SAMEA4620548
ERR3425209	WGS	302	368565934	PRJEB25371	SAMEA4620549	146036580	WELLCOME SANGER INSTITUTE	public	ERX3448646	PAIRED	RANDOM	GENOMIC	Moraxella catarrhalis	ILLUMINA	SAMEA4620549	ERP107281	DrakHMS7373828	SC	public	6b6e16ea-207f-11e8-9200-3c4a9275d6c8	6b6e16ea-207f-11e8-9200-3c4a9275d6c8	SAMEA4620549
ERR3425210	WGS	302	399655928	PRJEB25371	SAMEA4620550	159385428	WELLCOME SANGER INSTITUTE	public	ERX3448647	PAIRED	RANDOM	GENOMIC	Moraxella catarrhalis	ILLUMINA	SAMEA4620550	ERP107281	DrakHMS7373829	SC	public	6b7a9bcc-207f-11e8-9200-3c4a9275d6c8	6b7a9bcc-207f-11e8-9200-3c4a9275d6c8	SAMEA4620550
ERR3425211	WGS	302	341849504	PRJEB25371	SAMEA4620551	136012878	WELLCOME SANGER INSTITUTE	public	ERX3448648	PAIRED	RANDOM	GENOMIC	Moraxella catarrhalis	ILLUMINA	SAMEA4620551	ERP107281	DrakHMS7373830	SC	public	6b87abf0-207f-11e8-9200-3c4a9275d6c8	6b87abf0-207f-11e8-9200-3c4a9275d6c8	SAMEA4620551
ERR3425212	WGS	302	349404940	PRJEB25371	SAMEA4620552	140468401	WELLCOME SANGER INSTITUTE	public	ERX3448649	PAIRED	RANDOM	GENOMIC	Moraxella catarrhalis	ILLUMINA	SAMEA4620552	ERP107281	DrakHMS7373831	SC	public	6b952f28-207f-11e8-9200-3c4a9275d6c8	6b952f28-207f-11e8-9200-3c4a9275d6c8	SAMEA4620552
ERR3425213	WGS	302	390439794	PRJEB25371	SAMEA4620553	153840262	WELLCOME SANGER INSTITUTE	public	ERX3448650	PAIRED	RANDOM	GENOMIC	Moraxella catarrhalis	ILLUMINA	SAMEA4620553	ERP107281	DrakHMS7373832	SC	public	6ba169e6-207f-11e8-9200-3c4a9275d6c8	6ba169e6-207f-11e8-9200-3c4a9275d6c8	SAMEA4620553
ERR3425214	WGS	302	385638598	PRJEB25371	SAMEA4620554	152707106	WELLCOME SANGER INSTITUTE	public	ERX3448651	PAIRED	RANDOM	GENOMIC	Moraxella catarrhalis	ILLUMINA	SAMEA4620554	ERP107281	DrakHMS7373833	SC	public	6bb11454-207f-11e8-9200-3c4a9275d6c8	6bb11454-207f-11e8-9200-3c4a9275d6c8	SAMEA4620554
ERR3425215	WGS	302	364867340	PRJEB25371	SAMEA4620555	145329859	WELLCOME SANGER INSTITUTE	public	ERX3448652	PAIRED	RANDOM	GENOMIC	Moraxella catarrhalis	ILLUMINA	SAMEA4620555	ERP107281	DrakHMS7373834	SC	public	6bbcb4e4-207f-11e8-9200-3c4a9275d6c8	6bbcb4e4-207f-11e8-9200-3c4a9275d6c8	SAMEA4620555
ERR3425216	WGS	302	394783762	PRJEB25371	SAMEA4620556	155849315	WELLCOME SANGER INSTITUTE	public	ERX3448653	PAIRED	RANDOM	GENOMIC	Moraxella catarrhalis	ILLUMINA	SAMEA4620556	ERP107281	DrakHMS7373835	SC	public	6bce7fda-207f-11e8-9200-3c4a9275d6c8	6bce7fda-207f-11e8-9200-3c4a9275d6c8	SAMEA4620556
ERR3425217	WGS	302	387110848	PRJEB25371	SAMEA4620557	151899539	WELLCOME SANGER INSTITUTE	public	ERX3448654	PAIRED	RANDOM	GENOMIC	Moraxella catarrhalis	ILLUMINA	SAMEA4620557	ERP107281	DrakHMS7373836	SC	public	6bd9769c-207f-11e8-9200-3c4a9275d6c8	6bd9769c-207f-11e8-9200-3c4a9275d6c8	SAMEA4620557
ERR3425218	WGS	302	408823440	PRJEB25371	SAMEA4620558	159140098	WELLCOME SANGER INSTITUTE	public	ERX3448655	PAIRED	RANDOM	GENOMIC	Moraxella catarrhalis	ILLUMINA	SAMEA4620558	ERP107281	DrakHMS7373837	SC	public	6be4b336-207f-11e8-9200-3c4a9275d6c8	6be4b336-207f-11e8-9200-3c4a9275d6c8	SAMEA4620558
ERR3425219	WGS	302	382232038	PRJEB25371	SAMEA4620559	153198452	WELLCOME SANGER INSTITUTE	public	ERX3448656	PAIRED	RANDOM	GENOMIC	Moraxella catarrhalis	ILLUMINA	SAMEA4620559	ERP107281	DrakHMS7373838	SC	public	6bf199a2-207f-11e8-9200-3c4a9275d6c8	6bf199a2-207f-11e8-9200-3c4a9275d6c8	SAMEA4620559
ERR3425220	WGS	302	354635882	PRJEB25371	SAMEA4620560	141366500	WELLCOME SANGER INSTITUTE	public	ERX3448657	PAIRED	RANDOM	GENOMIC	Moraxella catarrhalis	ILLUMINA	SAMEA4620560	ERP107281	DrakHMS7373839	SC	public	6bff5b14-207f-11e8-9200-3c4a9275d6c8	6bff5b14-207f-11e8-9200-3c4a9275d6c8	SAMEA4620560
ERR3425221	WGS	302	299835868	PRJEB25371	SAMEA4620561	119819446	WELLCOME SANGER INSTITUTE	public	ERX3448658	PAIRED	RANDOM	GENOMIC	Moraxella catarrhalis	ILLUMINA	SAMEA4620561	ERP107281	DrakHMS7373840	SC	public	6c122a1e-207f-11e8-9200-3c4a9275d6c8	6c122a1e-207f-11e8-9200-3c4a9275d6c8	SAMEA4620561
ERR3425222	WGS	302	355280350	PRJEB25371	SAMEA4620562	140218785	WELLCOME SANGER INSTITUTE	public	ERX3448659	PAIRED	RANDOM	GENOMIC	Moraxella catarrhalis	ILLUMINA	SAMEA4620562	ERP107281	DrakHMS7373841	SC	public	6c1d095c-207f-11e8-9200-3c4a9275d6c8	6c1d095c-207f-11e8-9200-3c4a9275d6c8	SAMEA4620562
ERR3425223	WGS	302	326966038	PRJEB25371	SAMEA4620563	131062470	WELLCOME SANGER INSTITUTE	public	ERX3448660	PAIRED	RANDOM	GENOMIC	Moraxella catarrhalis	ILLUMINA	SAMEA4620563	ERP107281	DrakHMS7373842	SC	public	6c2e5108-207f-11e8-9200-3c4a9275d6c8	6c2e5108-207f-11e8-9200-3c4a9275d6c8	SAMEA4620563
ERR3425224	WGS	302	346667914	PRJEB25371	SAMEA4620564	138157153	WELLCOME SANGER INSTITUTE	public	ERX3448661	PAIRED	RANDOM	GENOMIC	Moraxella catarrhalis	ILLUMINA	SAMEA4620564	ERP107281	DrakHMS7373843	SC	public	6c3935b4-207f-11e8-9200-3c4a9275d6c8	6c3935b4-207f-11e8-9200-3c4a9275d6c8	SAMEA4620564
ERR3425225	WGS	302	364173646	PRJEB25371	SAMEA4620565	145178151	WELLCOME SANGER INSTITUTE	public	ERX3448662	PAIRED	RANDOM	GENOMIC	Moraxella catarrhalis	ILLUMINA	SAMEA4620565	ERP107281	DrakHMS7373844	SC	public	6c47b6fc-207f-11e8-9200-3c4a9275d6c8	6c47b6fc-207f-11e8-9200-3c4a9275d6c8	SAMEA4620565
ERR3425226	WGS	302	385403944	PRJEB25371	SAMEA4620566	157823135	WELLCOME SANGER INSTITUTE	public	ERX3448663	PAIRED	RANDOM	GENOMIC	Moraxella catarrhalis	ILLUMINA	SAMEA4620566	ERP107281	DrakHMS7373845	SC	public	6c4fc0ae-207f-11e8-9200-3c4a9275d6c8	6c4fc0ae-207f-11e8-9200-3c4a9275d6c8	SAMEA4620566
ERR3425227	WGS	302	372405260	PRJEB25371	SAMEA4620567	148061188	WELLCOME SANGER INSTITUTE	public	ERX3448664	PAIRED	RANDOM	GENOMIC	Moraxella catarrhalis	ILLUMINA	SAMEA4620567	ERP107281	DrakHMS7373846	SC	public	6c5e9692-207f-11e8-9200-3c4a9275d6c8	6c5e9692-207f-11e8-9200-3c4a9275d6c8	SAMEA4620567
ERR3425228	WGS	302	419085702	PRJEB25371	SAMEA4620568	165856223	WELLCOME SANGER INSTITUTE	public	ERX3448665	PAIRED	RANDOM	GENOMIC	Moraxella catarrhalis	ILLUMINA	SAMEA4620568	ERP107281	DrakHMS7373847	SC	public	6c6acd0e-207f-11e8-9200-3c4a9275d6c8	6c6acd0e-207f-11e8-9200-3c4a9275d6c8	SAMEA4620568
ERR3425229	WGS	302	387539386	PRJEB25371	SAMEA4620569	153968151	WELLCOME SANGER INSTITUTE	public	ERX3448666	PAIRED	RANDOM	GENOMIC	Moraxella catarrhalis	ILLUMINA	SAMEA4620569	ERP107281	DrakHMS7373848	SC	public	6c7ab05c-207f-11e8-9200-3c4a9275d6c8	6c7ab05c-207f-11e8-9200-3c4a9275d6c8	SAMEA4620569
ERR3425230	WGS	302	366836984	PRJEB25371	SAMEA4620570	145436282	WELLCOME SANGER INSTITUTE	public	ERX3448667	PAIRED	RANDOM	GENOMIC	Moraxella catarrhalis	ILLUMINA	SAMEA4620570	ERP107281	DrakHMS7373849	SC	public	6c865baa-207f-11e8-9200-3c4a9275d6c8	6c865baa-207f-11e8-9200-3c4a9275d6c8	SAMEA4620570
ERR3425231	WGS	302	359598044	PRJEB25371	SAMEA4620571	145369452	WELLCOME SANGER INSTITUTE	public	ERX3448668	PAIRED	RANDOM	GENOMIC	Moraxella catarrhalis	ILLUMINA	SAMEA4620571	ERP107281	DrakHMS7373850	SC	public	6c932d30-207f-11e8-9200-3c4a9275d6c8	6c932d30-207f-11e8-9200-3c4a9275d6c8	SAMEA4620571
ERR3425232	WGS	302	356119306	PRJEB25371	SAMEA4620572	141910392	WELLCOME SANGER INSTITUTE	public	ERX3448669	PAIRED	RANDOM	GENOMIC	Moraxella catarrhalis	ILLUMINA	SAMEA4620572	ERP107281	DrakHMS7373851	SC	public	6c9ece4c-207f-11e8-9200-3c4a9275d6c8	6c9ece4c-207f-11e8-9200-3c4a9275d6c8	SAMEA4620572
ERR3425233	WGS	302	322757970	PRJEB25371	SAMEA4620573	129251623	WELLCOME SANGER INSTITUTE	public	ERX3448670	PAIRED	RANDOM	GENOMIC	Moraxella catarrhalis	ILLUMINA	SAMEA4620573	ERP107281	DrakHMS7373852	SC	public	6cae32b0-207f-11e8-9200-3c4a9275d6c8	6cae32b0-207f-11e8-9200-3c4a9275d6c8	SAMEA4620573
ERR3425234	WGS	302	374459766	PRJEB25371	SAMEA4620574	150090525	WELLCOME SANGER INSTITUTE	public	ERX3448671	PAIRED	RANDOM	GENOMIC	Moraxella catarrhalis	ILLUMINA	SAMEA4620574	ERP107281	DrakHMS7373853	SC	public	6cb9fd52-207f-11e8-9200-3c4a9275d6c8	6cb9fd52-207f-11e8-9200-3c4a9275d6c8	SAMEA4620574
ERR3425235	WGS	302	354675142	PRJEB25371	SAMEA4620575	141060531	WELLCOME SANGER INSTITUTE	public	ERX3448672	PAIRED	RANDOM	GENOMIC	Moraxella catarrhalis	ILLUMINA	SAMEA4620575	ERP107281	DrakHMS7373854	SC	public	6cc46fd0-207f-11e8-9200-3c4a9275d6c8	6cc46fd0-207f-11e8-9200-3c4a9275d6c8	SAMEA4620575
ERR3425236	WGS	302	392957568	PRJEB25371	SAMEA4620576	156148849	WELLCOME SANGER INSTITUTE	public	ERX3448673	PAIRED	RANDOM	GENOMIC	Moraxella catarrhalis	ILLUMINA	SAMEA4620576	ERP107281	DrakHMS7373855	SC	public	6ccd3106-207f-11e8-9200-3c4a9275d6c8	6ccd3106-207f-11e8-9200-3c4a9275d6c8	SAMEA4620576
ERR3425237	WGS	302	413125128	PRJEB25371	SAMEA4620577	164664543	WELLCOME SANGER INSTITUTE	public	ERX3448674	PAIRED	RANDOM	GENOMIC	Moraxella catarrhalis	ILLUMINA	SAMEA4620577	ERP107281	DrakHMS7373856	SC	public	6cd5f048-207f-11e8-9200-3c4a9275d6c8	6cd5f048-207f-11e8-9200-3c4a9275d6c8	SAMEA4620577
ERR3425238	WGS	302	383517350	PRJEB25371	SAMEA4620578	153854371	WELLCOME SANGER INSTITUTE	public	ERX3448675	PAIRED	RANDOM	GENOMIC	Moraxella catarrhalis	ILLUMINA	SAMEA4620578	ERP107281	DrakHMS7373857	SC	public	6ce06794-207f-11e8-9200-3c4a9275d6c8	6ce06794-207f-11e8-9200-3c4a9275d6c8	SAMEA4620578
ERR3425239	WGS	302	373844592	PRJEB25371	SAMEA4620579	148289530	WELLCOME SANGER INSTITUTE	public	ERX3448676	PAIRED	RANDOM	GENOMIC	Moraxella catarrhalis	ILLUMINA	SAMEA4620579	ERP107281	DrakHMS7373858	SC	public	6ce97cf8-207f-11e8-9200-3c4a9275d6c8	6ce97cf8-207f-11e8-9200-3c4a9275d6c8	SAMEA4620579
ERR3425240	WGS	302	310223158	PRJEB25371	SAMEA4620580	123916189	WELLCOME SANGER INSTITUTE	public	ERX3448677	PAIRED	RANDOM	GENOMIC	Moraxella catarrhalis	ILLUMINA	SAMEA4620580	ERP107281	DrakHMS7373859	SC	public	6cf4470a-207f-11e8-9200-3c4a9275d6c8	6cf4470a-207f-11e8-9200-3c4a9275d6c8	SAMEA4620580
ERR3425241	WGS	302	324423802	PRJEB25371	SAMEA4620581	129445883	WELLCOME SANGER INSTITUTE	public	ERX3448678	PAIRED	RANDOM	GENOMIC	Moraxella catarrhalis	ILLUMINA	SAMEA4620581	ERP107281	DrakHMS7373860	SC	public	6cffcdbe-207f-11e8-9200-3c4a9275d6c8	6cffcdbe-207f-11e8-9200-3c4a9275d6c8	SAMEA4620581
ERR3425242	WGS	302	328211486	PRJEB25371	SAMEA4620582	131469367	WELLCOME SANGER INSTITUTE	public	ERX3448679	PAIRED	RANDOM	GENOMIC	Moraxella catarrhalis	ILLUMINA	SAMEA4620582	ERP107281	DrakHMS7373861	SC	public	6d0a6db4-207f-11e8-9200-3c4a9275d6c8	6d0a6db4-207f-11e8-9200-3c4a9275d6c8	SAMEA4620582
ERR3425243	WGS	302	347602906	PRJEB25371	SAMEA4620583	138597670	WELLCOME SANGER INSTITUTE	public	ERX3448680	PAIRED	RANDOM	GENOMIC	Moraxella catarrhalis	ILLUMINA	SAMEA4620583	ERP107281	DrakHMS7373862	SC	public	6d160d72-207f-11e8-9200-3c4a9275d6c8	6d160d72-207f-11e8-9200-3c4a9275d6c8	SAMEA4620583
ERR3425244	WGS	302	322416408	PRJEB25371	SAMEA4620584	130880975	WELLCOME SANGER INSTITUTE	public	ERX3448681	PAIRED	RANDOM	GENOMIC	Moraxella catarrhalis	ILLUMINA	SAMEA4620584	ERP107281	DrakHMS7373863	SC	public	6d20c51e-207f-11e8-9200-3c4a9275d6c8	6d20c51e-207f-11e8-9200-3c4a9275d6c8	SAMEA4620584
ERR3425245	WGS	302	351715844	PRJEB25371	SAMEA4620585	139585181	WELLCOME SANGER INSTITUTE	public	ERX3448682	PAIRED	RANDOM	GENOMIC	Moraxella catarrhalis	ILLUMINA	SAMEA4620585	ERP107281	DrakHMS7373864	SC	public	6d2b6cee-207f-11e8-9200-3c4a9275d6c8	6d2b6cee-207f-11e8-9200-3c4a9275d6c8	SAMEA4620585
ERR3425246	WGS	302	338183224	PRJEB25371	SAMEA4620586	135343186	WELLCOME SANGER INSTITUTE	public	ERX3448683	PAIRED	RANDOM	GENOMIC	Moraxella catarrhalis	ILLUMINA	SAMEA4620586	ERP107281	DrakHMS7373865	SC	public	6d3630ca-207f-11e8-9200-3c4a9275d6c8	6d3630ca-207f-11e8-9200-3c4a9275d6c8	SAMEA4620586
ERR3425247	WGS	302	303425742	PRJEB25371	SAMEA4620587	121908930	WELLCOME SANGER INSTITUTE	public	ERX3448684	PAIRED	RANDOM	GENOMIC	Moraxella catarrhalis	ILLUMINA	SAMEA4620587	ERP107281	DrakHMS7373866	SC	public	6d41767e-207f-11e8-9200-3c4a9275d6c8	6d41767e-207f-11e8-9200-3c4a9275d6c8	SAMEA4620587
ERR3425248	WGS	302	326089634	PRJEB25371	SAMEA4620588	130358378	WELLCOME SANGER INSTITUTE	public	ERX3448685	PAIRED	RANDOM	GENOMIC	Moraxella catarrhalis	ILLUMINA	SAMEA4620588	ERP107281	DrakHMS7373867	SC	public	6d4bf2de-207f-11e8-9200-3c4a9275d6c8	6d4bf2de-207f-11e8-9200-3c4a9275d6c8	SAMEA4620588
ERR3425249	WGS	302	339200058	PRJEB25371	SAMEA4620589	135526265	WELLCOME SANGER INSTITUTE	public	ERX3448686	PAIRED	RANDOM	GENOMIC	Moraxella catarrhalis	ILLUMINA	SAMEA4620589	ERP107281	DrakHMS7373868	SC	public	6d573fae-207f-11e8-9200-3c4a9275d6c8	6d573fae-207f-11e8-9200-3c4a9275d6c8	SAMEA4620589
ERR3425250	WGS	302	352385982	PRJEB25371	SAMEA4620590	141192370	WELLCOME SANGER INSTITUTE	public	ERX3448687	PAIRED	RANDOM	GENOMIC	Moraxella catarrhalis	ILLUMINA	SAMEA4620590	ERP107281	DrakHMS7373869	SC	public	6d627658-207f-11e8-9200-3c4a9275d6c8	6d627658-207f-11e8-9200-3c4a9275d6c8	SAMEA4620590
ERR3425251	WGS	302	351139628	PRJEB25371	SAMEA4620591	140628928	WELLCOME SANGER INSTITUTE	public	ERX3448688	PAIRED	RANDOM	GENOMIC	Moraxella catarrhalis	ILLUMINA	SAMEA4620591	ERP107281	DrakHMS7373870	SC	public	6d6d5762-207f-11e8-9200-3c4a9275d6c8	6d6d5762-207f-11e8-9200-3c4a9275d6c8	SAMEA4620591
ERR3425252	WGS	302	314763728	PRJEB25371	SAMEA4620592	126575894	WELLCOME SANGER INSTITUTE	public	ERX3448689	PAIRED	RANDOM	GENOMIC	Moraxella catarrhalis	ILLUMINA	SAMEA4620592	ERP107281	DrakHMS7373871	SC	public	6d7875c0-207f-11e8-9200-3c4a9275d6c8	6d7875c0-207f-11e8-9200-3c4a9275d6c8	SAMEA4620592
ERR3425253	WGS	302	331360138	PRJEB25371	SAMEA4620593	134108011	WELLCOME SANGER INSTITUTE	public	ERX3448690	PAIRED	RANDOM	GENOMIC	Moraxella catarrhalis	ILLUMINA	SAMEA4620593	ERP107281	DrakHMS7373872	SC	public	6d85e354-207f-11e8-9200-3c4a9275d6c8	6d85e354-207f-11e8-9200-3c4a9275d6c8	SAMEA4620593
ERR3425254	WGS	302	309480238	PRJEB25371	SAMEA4620594	125499534	WELLCOME SANGER INSTITUTE	public	ERX3448691	PAIRED	RANDOM	GENOMIC	Moraxella catarrhalis	ILLUMINA	SAMEA4620594	ERP107281	DrakHMS7373873	SC	public	70231208-207f-11e8-9200-3c4a9275d6c8	70231208-207f-11e8-9200-3c4a9275d6c8	SAMEA4620594
ERR3425255	WGS	302	316226616	PRJEB25371	SAMEA4620595	127581323	WELLCOME SANGER INSTITUTE	public	ERX3448692	PAIRED	RANDOM	GENOMIC	Moraxella catarrhalis	ILLUMINA	SAMEA4620595	ERP107281	DrakHMS7373874	SC	public	70324c50-207f-11e8-9200-3c4a9275d6c8	70324c50-207f-11e8-9200-3c4a9275d6c8	SAMEA4620595
ERR3425256	WGS	302	332025444	PRJEB25371	SAMEA4620596	135065143	WELLCOME SANGER INSTITUTE	public	ERX3448693	PAIRED	RANDOM	GENOMIC	Moraxella catarrhalis	ILLUMINA	SAMEA4620596	ERP107281	DrakHMS7373875	SC	public	703f80aa-207f-11e8-9200-3c4a9275d6c8	703f80aa-207f-11e8-9200-3c4a9275d6c8	SAMEA4620596
ERR3425312	WGS	302	341260302	PRJEB25371	SAMEA4620652	137600122	WELLCOME SANGER INSTITUTE	public	ERX3448749	PAIRED	RANDOM	GENOMIC	Moraxella catarrhalis	ILLUMINA	SAMEA4620652	ERP107281	DrakHMS7373931	SC	public	72f170a6-207f-11e8-9200-3c4a9275d6c8	72f170a6-207f-11e8-9200-3c4a9275d6c8	SAMEA4620652
ERR3425313	WGS	302	368569256	PRJEB25371	SAMEA4620653	147377323	WELLCOME SANGER INSTITUTE	public	ERX3448750	PAIRED	RANDOM	GENOMIC	Moraxella catarrhalis	ILLUMINA	SAMEA4620653	ERP107281	DrakHMS7373932	SC	public	72fd5a38-207f-11e8-9200-3c4a9275d6c8	72fd5a38-207f-11e8-9200-3c4a9275d6c8	SAMEA4620653
ERR3425314	WGS	302	389117034	PRJEB25371	SAMEA4620654	155222324	WELLCOME SANGER INSTITUTE	public	ERX3448751	PAIRED	RANDOM	GENOMIC	Moraxella catarrhalis	ILLUMINA	SAMEA4620654	ERP107281	DrakHMS7373933	SC	public	730720ae-207f-11e8-9200-3c4a9275d6c8	730720ae-207f-11e8-9200-3c4a9275d6c8	SAMEA4620654
ERR3425315	WGS	302	346984712	PRJEB25371	SAMEA4620655	142306812	WELLCOME SANGER INSTITUTE	public	ERX3448752	PAIRED	RANDOM	GENOMIC	Moraxella catarrhalis	ILLUMINA	SAMEA4620655	ERP107281	DrakHMS7373934	SC	public	7314abe8-207f-11e8-9200-3c4a9275d6c8	7314abe8-207f-11e8-9200-3c4a9275d6c8	SAMEA4620655
ERR3425316	WGS	302	347812796	PRJEB25371	SAMEA4620656	139970893	WELLCOME SANGER INSTITUTE	public	ERX3448753	PAIRED	RANDOM	GENOMIC	Moraxella catarrhalis	ILLUMINA	SAMEA4620656	ERP107281	DrakHMS7373935	SC	public	731e1bc4-207f-11e8-9200-3c4a9275d6c8	731e1bc4-207f-11e8-9200-3c4a9275d6c8	SAMEA4620656
ERR3425317	WGS	302	336977036	PRJEB25371	SAMEA4620657	134641648	WELLCOME SANGER INSTITUTE	public	ERX3448754	PAIRED	RANDOM	GENOMIC	Moraxella catarrhalis	ILLUMINA	SAMEA4620657	ERP107281	DrakHMS7373936	SC	public	7326eaba-207f-11e8-9200-3c4a9275d6c8	7326eaba-207f-11e8-9200-3c4a9275d6c8	SAMEA4620657
ERR3425318	WGS	302	339866874	PRJEB25371	SAMEA4620658	136003337	WELLCOME SANGER INSTITUTE	public	ERX3448755	PAIRED	RANDOM	GENOMIC	Moraxella catarrhalis	ILLUMINA	SAMEA4620658	ERP107281	DrakHMS7373937	SC	public	7330daca-207f-11e8-9200-3c4a9275d6c8	7330daca-207f-11e8-9200-3c4a9275d6c8	SAMEA4620658
ERR3425319	WGS	302	342696010	PRJEB25371	SAMEA4620659	137932611	WELLCOME SANGER INSTITUTE	public	ERX3448756	PAIRED	RANDOM	GENOMIC	Moraxella catarrhalis	ILLUMINA	SAMEA4620659	ERP107281	DrakHMS7373938	SC	public	733c2c2c-207f-11e8-9200-3c4a9275d6c8	733c2c2c-207f-11e8-9200-3c4a9275d6c8	SAMEA4620659
ERR3425320	WGS	302	315813480	PRJEB25371	SAMEA4620660	128176509	WELLCOME SANGER INSTITUTE	public	ERX3448757	PAIRED	RANDOM	GENOMIC	Moraxella catarrhalis	ILLUMINA	SAMEA4620660	ERP107281	DrakHMS7373939	SC	public	73460670-207f-11e8-9200-3c4a9275d6c8	73460670-207f-11e8-9200-3c4a9275d6c8	SAMEA4620660
ERR3425321	WGS	302	356657470	PRJEB25371	SAMEA4620661	143781923	WELLCOME SANGER INSTITUTE	public	ERX3448758	PAIRED	RANDOM	GENOMIC	Moraxella catarrhalis	ILLUMINA	SAMEA4620661	ERP107281	DrakHMS7373940	SC	public	73588a70-207f-11e8-9200-3c4a9275d6c8	73588a70-207f-11e8-9200-3c4a9275d6c8	SAMEA4620661
ERR3425322	WGS	302	397156878	PRJEB25371	SAMEA4620662	162772311	WELLCOME SANGER INSTITUTE	public	ERX3448759	PAIRED	RANDOM	GENOMIC	Moraxella catarrhalis	ILLUMINA	SAMEA4620662	ERP107281	DrakHMS7373941	SC	public	73656326-207f-11e8-9200-3c4a9275d6c8	73656326-207f-11e8-9200-3c4a9275d6c8	SAMEA4620662
ERR3425323	WGS	302	347625254	PRJEB25371	SAMEA4620663	139912167	WELLCOME SANGER INSTITUTE	public	ERX3448760	PAIRED	RANDOM	GENOMIC	Moraxella catarrhalis	ILLUMINA	SAMEA4620663	ERP107281	DrakHMS7373942	SC	public	7376df2a-207f-11e8-9200-3c4a9275d6c8	7376df2a-207f-11e8-9200-3c4a9275d6c8	SAMEA4620663
ERR3425324	WGS	302	373797178	PRJEB25371	SAMEA4620664	149915953	WELLCOME SANGER INSTITUTE	public	ERX3448761	PAIRED	RANDOM	GENOMIC	Moraxella catarrhalis	ILLUMINA	SAMEA4620664	ERP107281	DrakHMS7373943	SC	public	7384e3a4-207f-11e8-9200-3c4a9275d6c8	7384e3a4-207f-11e8-9200-3c4a9275d6c8	SAMEA4620664
ERR3425325	WGS	302	358201596	PRJEB25371	SAMEA4620665	144253614	WELLCOME SANGER INSTITUTE	public	ERX3448762	PAIRED	RANDOM	GENOMIC	Moraxella catarrhalis	ILLUMINA	SAMEA4620665	ERP107281	DrakHMS7373944	SC	public	7390fc02-207f-11e8-9200-3c4a9275d6c8	7390fc02-207f-11e8-9200-3c4a9275d6c8	SAMEA4620665
ERR3425326	WGS	302	365114678	PRJEB25371	SAMEA4620666	145948898	WELLCOME SANGER INSTITUTE	public	ERX3448763	PAIRED	RANDOM	GENOMIC	Moraxella catarrhalis	ILLUMINA	SAMEA4620666	ERP107281	DrakHMS7373945	SC	public	73a409b4-207f-11e8-9200-3c4a9275d6c8	73a409b4-207f-11e8-9200-3c4a9275d6c8	SAMEA4620666
ERR3425327	WGS	302	374714956	PRJEB25371	SAMEA4620667	152306201	WELLCOME SANGER INSTITUTE	public	ERX3448764	PAIRED	RANDOM	GENOMIC	Moraxella catarrhalis	ILLUMINA	SAMEA4620667	ERP107281	DrakHMS7373946	SC	public	73ae1c88-207f-11e8-9200-3c4a9275d6c8	73ae1c88-207f-11e8-9200-3c4a9275d6c8	SAMEA4620667
ERR3425328	WGS	302	344241042	PRJEB25371	SAMEA4620668	138363406	WELLCOME SANGER INSTITUTE	public	ERX3448765	PAIRED	RANDOM	GENOMIC	Moraxella catarrhalis	ILLUMINA	SAMEA4620668	ERP107281	DrakHMS7373947	SC	public	73b8046e-207f-11e8-9200-3c4a9275d6c8	73b8046e-207f-11e8-9200-3c4a9275d6c8	SAMEA4620668
ERR3425329	WGS	302	284132774	PRJEB25371	SAMEA4620669	115207565	WELLCOME SANGER INSTITUTE	public	ERX3448766	PAIRED	RANDOM	GENOMIC	Moraxella catarrhalis	ILLUMINA	SAMEA4620669	ERP107281	DrakHMS7373948	SC	public	73c3e752-207f-11e8-9200-3c4a9275d6c8	73c3e752-207f-11e8-9200-3c4a9275d6c8	SAMEA4620669
ERR3425330	WGS	302	338393114	PRJEB25371	SAMEA4620670	137839464	WELLCOME SANGER INSTITUTE	public	ERX3448767	PAIRED	RANDOM	GENOMIC	Moraxella catarrhalis	ILLUMINA	SAMEA4620670	ERP107281	DrakHMS7373949	SC	public	73d09010-207f-11e8-9200-3c4a9275d6c8	73d09010-207f-11e8-9200-3c4a9275d6c8	SAMEA4620670
ERR3425331	WGS	302	307148798	PRJEB25371	SAMEA4620671	124599452	WELLCOME SANGER INSTITUTE	public	ERX3448768	PAIRED	RANDOM	GENOMIC	Moraxella catarrhalis	ILLUMINA	SAMEA4620671	ERP107281	DrakHMS7373950	SC	public	73dc0c7e-207f-11e8-9200-3c4a9275d6c8	73dc0c7e-207f-11e8-9200-3c4a9275d6c8	SAMEA4620671
ERR3425332	WGS	302	368728108	PRJEB25371	SAMEA4620672	148029852	WELLCOME SANGER INSTITUTE	public	ERX3448769	PAIRED	RANDOM	GENOMIC	Moraxella catarrhalis	ILLUMINA	SAMEA4620672	ERP107281	DrakHMS7373951	SC	public	73e5dd08-207f-11e8-9200-3c4a9275d6c8	73e5dd08-207f-11e8-9200-3c4a9275d6c8	SAMEA4620672
ERR3425333	WGS	302	378338050	PRJEB25371	SAMEA4620673	152186130	WELLCOME SANGER INSTITUTE	public	ERX3448770	PAIRED	RANDOM	GENOMIC	Moraxella catarrhalis	ILLUMINA	SAMEA4620673	ERP107281	DrakHMS7373952	SC	public	73f0c448-207f-11e8-9200-3c4a9275d6c8	73f0c448-207f-11e8-9200-3c4a9275d6c8	SAMEA4620673
ERR3425334	WGS	302	324704964	PRJEB25371	SAMEA4620674	131780967	WELLCOME SANGER INSTITUTE	public	ERX3448771	PAIRED	RANDOM	GENOMIC	Moraxella catarrhalis	ILLUMINA	SAMEA4620674	ERP107281	DrakHMS7373953	SC	public	73faaa4e-207f-11e8-9200-3c4a9275d6c8	73faaa4e-207f-11e8-9200-3c4a9275d6c8	SAMEA4620674
ERR3425335	WGS	302	379998144	PRJEB25371	SAMEA4620675	152119185	WELLCOME SANGER INSTITUTE	public	ERX3448772	PAIRED	RANDOM	GENOMIC	Moraxella catarrhalis	ILLUMINA	SAMEA4620675	ERP107281	DrakHMS7373954	SC	public	74095ab2-207f-11e8-9200-3c4a9275d6c8	74095ab2-207f-11e8-9200-3c4a9275d6c8	SAMEA4620675
ERR3425336	WGS	302	312360110	PRJEB25371	SAMEA4620676	124306522	WELLCOME SANGER INSTITUTE	public	ERX3448773	PAIRED	RANDOM	GENOMIC	Moraxella catarrhalis	ILLUMINA	SAMEA4620676	ERP107281	DrakHMS7373955	SC	public	741ccf02-207f-11e8-9200-3c4a9275d6c8	741ccf02-207f-11e8-9200-3c4a9275d6c8	SAMEA4620676
ERR3425337	WGS	302	304180742	PRJEB25371	SAMEA4620677	122299587	WELLCOME SANGER INSTITUTE	public	ERX3448774	PAIRED	RANDOM	GENOMIC	Moraxella catarrhalis	ILLUMINA	SAMEA4620677	ERP107281	DrakHMS7373956	SC	public	7430c746-207f-11e8-9200-3c4a9275d6c8	7430c746-207f-11e8-9200-3c4a9275d6c8	SAMEA4620677
ERR3425338	WGS	302	309013950	PRJEB25371	SAMEA4620678	125744008	WELLCOME SANGER INSTITUTE	public	ERX3448775	PAIRED	RANDOM	GENOMIC	Moraxella catarrhalis	ILLUMINA	SAMEA4620678	ERP107281	DrakHMS7373957	SC	public	744486e6-207f-11e8-9200-3c4a9275d6c8	744486e6-207f-11e8-9200-3c4a9275d6c8	SAMEA4620678
ERR3425375	WGS	302	266351618	PRJEB25371	SAMEA4620715	107849023	WELLCOME SANGER INSTITUTE	public	ERX3448812	PAIRED	RANDOM	GENOMIC	Moraxella catarrhalis	ILLUMINA	SAMEA4620715	ERP107281	DrakHMS7373994	SC	public	79992b92-207f-11e8-9200-3c4a9275d6c8	79992b92-207f-11e8-9200-3c4a9275d6c8	SAMEA4620715
ERR3425376	WGS	302	291869108	PRJEB25371	SAMEA4620734	116363574	WELLCOME SANGER INSTITUTE	public	ERX3448813	PAIRED	RANDOM	GENOMIC	Moraxella catarrhalis	ILLUMINA	SAMEA4620734	ERP107281	DrakHMS7373995	SC	public	79a3bc6a-207f-11e8-9200-3c4a9275d6c8	79a3bc6a-207f-11e8-9200-3c4a9275d6c8	SAMEA4620734
ERR3425377	WGS	302	299891738	PRJEB25371	SAMEA4620735	120359752	WELLCOME SANGER INSTITUTE	public	ERX3448814	PAIRED	RANDOM	GENOMIC	Moraxella catarrhalis	ILLUMINA	SAMEA4620735	ERP107281	DrakHMS7373996	SC	public	79ac87be-207f-11e8-9200-3c4a9275d6c8	79ac87be-207f-11e8-9200-3c4a9275d6c8	SAMEA4620735
ERR3425378	WGS	302	308530448	PRJEB25371	SAMEA4620736	123674975	WELLCOME SANGER INSTITUTE	public	ERX3448815	PAIRED	RANDOM	GENOMIC	Moraxella catarrhalis	ILLUMINA	SAMEA4620736	ERP107281	DrakHMS7373997	SC	public	79b7b224-207f-11e8-9200-3c4a9275d6c8	79b7b224-207f-11e8-9200-3c4a9275d6c8	SAMEA4620736
ERR3425379	WGS	302	277643700	PRJEB25371	SAMEA4620737	111452299	WELLCOME SANGER INSTITUTE	public	ERX3448816	PAIRED	RANDOM	GENOMIC	Moraxella catarrhalis	ILLUMINA	SAMEA4620737	ERP107281	DrakHMS7373998	SC	public	79c098da-207f-11e8-9200-3c4a9275d6c8	79c098da-207f-11e8-9200-3c4a9275d6c8	SAMEA4620737
ERR3425380	WGS	302	291159710	PRJEB25371	SAMEA4620738	116682771	WELLCOME SANGER INSTITUTE	public	ERX3448817	PAIRED	RANDOM	GENOMIC	Moraxella catarrhalis	ILLUMINA	SAMEA4620738	ERP107281	DrakHMS7373999	SC	public	79cd2140-207f-11e8-9200-3c4a9275d6c8	79cd2140-207f-11e8-9200-3c4a9275d6c8	SAMEA4620738
ERR3425381	WGS	302	303745862	PRJEB25371	SAMEA4620739	120216594	WELLCOME SANGER INSTITUTE	public	ERX3448818	PAIRED	RANDOM	GENOMIC	Moraxella catarrhalis	ILLUMINA	SAMEA4620739	ERP107281	DrakHMS7374000	SC	public	79d8036c-207f-11e8-9200-3c4a9275d6c8	79d8036c-207f-11e8-9200-3c4a9275d6c8	SAMEA4620739
ERR3425382	WGS	302	283194762	PRJEB25371	SAMEA4620740	113496307	WELLCOME SANGER INSTITUTE	public	ERX3448819	PAIRED	RANDOM	GENOMIC	Moraxella catarrhalis	ILLUMINA	SAMEA4620740	ERP107281	DrakHMS7374001	SC	public	79e3d7aa-207f-11e8-9200-3c4a9275d6c8	79e3d7aa-207f-11e8-9200-3c4a9275d6c8	SAMEA4620740
ERR3425383	WGS	302	283212278	PRJEB25371	SAMEA4620716	113482808	WELLCOME SANGER INSTITUTE	public	ERX3448820	PAIRED	RANDOM	GENOMIC	Moraxella catarrhalis	ILLUMINA	SAMEA4620716	ERP107281	DrakHMS7374002	SC	public	79f2eb46-207f-11e8-9200-3c4a9275d6c8	79f2eb46-207f-11e8-9200-3c4a9275d6c8	SAMEA4620716
ERR3425384	WGS	302	277459178	PRJEB25371	SAMEA4620717	111205190	WELLCOME SANGER INSTITUTE	public	ERX3448821	PAIRED	RANDOM	GENOMIC	Moraxella catarrhalis	ILLUMINA	SAMEA4620717	ERP107281	DrakHMS7374003	SC	public	79feed92-207f-11e8-9200-3c4a9275d6c8	79feed92-207f-11e8-9200-3c4a9275d6c8	SAMEA4620717
ERR3425385	WGS	302	269750930	PRJEB25371	SAMEA4620718	108428784	WELLCOME SANGER INSTITUTE	public	ERX3448822	PAIRED	RANDOM	GENOMIC	Moraxella catarrhalis	ILLUMINA	SAMEA4620718	ERP107281	DrakHMS7374004	SC	public	7a0b3c64-207f-11e8-9200-3c4a9275d6c8	7a0b3c64-207f-11e8-9200-3c4a9275d6c8	SAMEA4620718
ERR3425386	WGS	302	288224874	PRJEB25371	SAMEA4620719	115705141	WELLCOME SANGER INSTITUTE	public	ERX3448823	PAIRED	RANDOM	GENOMIC	Moraxella catarrhalis	ILLUMINA	SAMEA4620719	ERP107281	DrakHMS7374005	SC	public	7a157c7e-207f-11e8-9200-3c4a9275d6c8	7a157c7e-207f-11e8-9200-3c4a9275d6c8	SAMEA4620719
ERR3425387	WGS	302	311972040	PRJEB25371	SAMEA4620720	124537405	WELLCOME SANGER INSTITUTE	public	ERX3448824	PAIRED	RANDOM	GENOMIC	Moraxella catarrhalis	ILLUMINA	SAMEA4620720	ERP107281	DrakHMS7374006	SC	public	7a1cec48-207f-11e8-9200-3c4a9275d6c8	7a1cec48-207f-11e8-9200-3c4a9275d6c8	SAMEA4620720
ERR3425388	WGS	302	300869614	PRJEB25371	SAMEA4620721	120789858	WELLCOME SANGER INSTITUTE	public	ERX3448825	PAIRED	RANDOM	GENOMIC	Moraxella catarrhalis	ILLUMINA	SAMEA4620721	ERP107281	DrakHMS7374007	SC	public	7a242cba-207f-11e8-9200-3c4a9275d6c8	7a242cba-207f-11e8-9200-3c4a9275d6c8	SAMEA4620721
ERR3425389	WGS	302	308009196	PRJEB25371	SAMEA4620722	122110240	WELLCOME SANGER INSTITUTE	public	ERX3448826	PAIRED	RANDOM	GENOMIC	Moraxella catarrhalis	ILLUMINA	SAMEA4620722	ERP107281	DrakHMS7374008	SC	public	7a30cac4-207f-11e8-9200-3c4a9275d6c8	7a30cac4-207f-11e8-9200-3c4a9275d6c8	SAMEA4620722
ERR3425390	WGS	302	268294384	PRJEB25371	SAMEA4620723	107796039	WELLCOME SANGER INSTITUTE	public	ERX3448827	PAIRED	RANDOM	GENOMIC	Moraxella catarrhalis	ILLUMINA	SAMEA4620723	ERP107281	DrakHMS7374009	SC	public	7a3c4070-207f-11e8-9200-3c4a9275d6c8	7a3c4070-207f-11e8-9200-3c4a9275d6c8	SAMEA4620723
ERR3425391	WGS	302	253967806	PRJEB25371	SAMEA4620724	101876601	WELLCOME SANGER INSTITUTE	public	ERX3448828	PAIRED	RANDOM	GENOMIC	Moraxella catarrhalis	ILLUMINA	SAMEA4620724	ERP107281	DrakHMS7374010	SC	public	7a46f024-207f-11e8-9200-3c4a9275d6c8	7a46f024-207f-11e8-9200-3c4a9275d6c8	SAMEA4620724
ERR3425392	WGS	302	267154938	PRJEB25371	SAMEA4620725	106852473	WELLCOME SANGER INSTITUTE	public	ERX3448829	PAIRED	RANDOM	GENOMIC	Moraxella catarrhalis	ILLUMINA	SAMEA4620725	ERP107281	DrakHMS7374011	SC	public	7a4e2f38-207f-11e8-9200-3c4a9275d6c8	7a4e2f38-207f-11e8-9200-3c4a9275d6c8	SAMEA4620725
ERR3425393	WGS	302	280466796	PRJEB25371	SAMEA4620726	112723339	WELLCOME SANGER INSTITUTE	public	ERX3448830	PAIRED	RANDOM	GENOMIC	Moraxella catarrhalis	ILLUMINA	SAMEA4620726	ERP107281	DrakHMS7374012	SC	public	7a571698-207f-11e8-9200-3c4a9275d6c8	7a571698-207f-11e8-9200-3c4a9275d6c8	SAMEA4620726
ERR3425394	WGS	302	307166616	PRJEB25371	SAMEA4620727	123645671	WELLCOME SANGER INSTITUTE	public	ERX3448831	PAIRED	RANDOM	GENOMIC	Moraxella catarrhalis	ILLUMINA	SAMEA4620727	ERP107281	DrakHMS7374013	SC	public	7a5fef8e-207f-11e8-9200-3c4a9275d6c8	7a5fef8e-207f-11e8-9200-3c4a9275d6c8	SAMEA4620727
ERR3425395	WGS	302	320202748	PRJEB25371	SAMEA4620728	127293589	WELLCOME SANGER INSTITUTE	public	ERX3448832	PAIRED	RANDOM	GENOMIC	Moraxella catarrhalis	ILLUMINA	SAMEA4620728	ERP107281	DrakHMS7374014	SC	public	7a6769e4-207f-11e8-9200-3c4a9275d6c8	7a6769e4-207f-11e8-9200-3c4a9275d6c8	SAMEA4620728
ERR3425396	WGS	302	307198024	PRJEB25371	SAMEA4620729	122059212	WELLCOME SANGER INSTITUTE	public	ERX3448833	PAIRED	RANDOM	GENOMIC	Moraxella catarrhalis	ILLUMINA	SAMEA4620729	ERP107281	DrakHMS7374015	SC	public	7a6e8648-207f-11e8-9200-3c4a9275d6c8	7a6e8648-207f-11e8-9200-3c4a9275d6c8	SAMEA4620729
ERR3425397	WGS	302	302501320	PRJEB25371	SAMEA4620730	121140162	WELLCOME SANGER INSTITUTE	public	ERX3448834	PAIRED	RANDOM	GENOMIC	Moraxella catarrhalis	ILLUMINA	SAMEA4620730	ERP107281	DrakHMS7374016	SC	public	7a75cb74-207f-11e8-9200-3c4a9275d6c8	7a75cb74-207f-11e8-9200-3c4a9275d6c8	SAMEA4620730
ERR3425398	WGS	302	282967054	PRJEB25371	SAMEA4620731	112039349	WELLCOME SANGER INSTITUTE	public	ERX3448835	PAIRED	RANDOM	GENOMIC	Moraxella catarrhalis	ILLUMINA	SAMEA4620731	ERP107281	DrakHMS7374017	SC	public	7a7d5fd8-207f-11e8-9200-3c4a9275d6c8	7a7d5fd8-207f-11e8-9200-3c4a9275d6c8	SAMEA4620731
ERR3425399	WGS	302	242997354	PRJEB25371	SAMEA4620732	98078442	WELLCOME SANGER INSTITUTE	public	ERX3448836	PAIRED	RANDOM	GENOMIC	Moraxella catarrhalis	ILLUMINA	SAMEA4620732	ERP107281	DrakHMS7374018	SC	public	7a850f12-207f-11e8-9200-3c4a9275d6c8	7a850f12-207f-11e8-9200-3c4a9275d6c8	SAMEA4620732
ERR3425400	WGS	302	284547118	PRJEB25371	SAMEA4620733	114410404	WELLCOME SANGER INSTITUTE	public	ERX3448837	PAIRED	RANDOM	GENOMIC	Moraxella catarrhalis	ILLUMINA	SAMEA4620733	ERP107281	DrakHMS7374019	SC	public	7a8c1dfc-207f-11e8-9200-3c4a9275d6c8	7a8c1dfc-207f-11e8-9200-3c4a9275d6c8	SAMEA4620733
ERR3425401	WGS	302	259787044	PRJEB25371	SAMEA4620741	104747114	WELLCOME SANGER INSTITUTE	public	ERX3448838	PAIRED	RANDOM	GENOMIC	Moraxella catarrhalis	ILLUMINA	SAMEA4620741	ERP107281	DrakHMS7374020	SC	public	7a933e0c-207f-11e8-9200-3c4a9275d6c8	7a933e0c-207f-11e8-9200-3c4a9275d6c8	SAMEA4620741
ERR3425439	WGS	302	241459570	PRJEB25371	SAMEA4620779	97404986	WELLCOME SANGER INSTITUTE	public	ERX3448876	PAIRED	RANDOM	GENOMIC	Moraxella catarrhalis	ILLUMINA	SAMEA4620779	ERP107281	DrakHMS7374058	SC	public	7c15b1b0-207f-11e8-9200-3c4a9275d6c8	7c15b1b0-207f-11e8-9200-3c4a9275d6c8	SAMEA4620779
ERR3425440	WGS	302	259153448	PRJEB25371	SAMEA4620780	103777981	WELLCOME SANGER INSTITUTE	public	ERX3448877	PAIRED	RANDOM	GENOMIC	Moraxella catarrhalis	ILLUMINA	SAMEA4620780	ERP107281	DrakHMS7374059	SC	public	7c203c7a-207f-11e8-9200-3c4a9275d6c8	7c203c7a-207f-11e8-9200-3c4a9275d6c8	SAMEA4620780
ERR3425441	WGS	302	258177384	PRJEB25371	SAMEA4620781	104302912	WELLCOME SANGER INSTITUTE	public	ERX3448878	PAIRED	RANDOM	GENOMIC	Moraxella catarrhalis	ILLUMINA	SAMEA4620781	ERP107281	DrakHMS7374060	SC	public	7c2af282-207f-11e8-9200-3c4a9275d6c8	7c2af282-207f-11e8-9200-3c4a9275d6c8	SAMEA4620781
ERR3425442	WGS	302	277552798	PRJEB25371	SAMEA4620782	111940731	WELLCOME SANGER INSTITUTE	public	ERX3448879	PAIRED	RANDOM	GENOMIC	Moraxella catarrhalis	ILLUMINA	SAMEA4620782	ERP107281	DrakHMS7374061	SC	public	7c348360-207f-11e8-9200-3c4a9275d6c8	7c348360-207f-11e8-9200-3c4a9275d6c8	SAMEA4620782
ERR3425443	WGS	302	270926012	PRJEB25371	SAMEA4620783	108459391	WELLCOME SANGER INSTITUTE	public	ERX3448880	PAIRED	RANDOM	GENOMIC	Moraxella catarrhalis	ILLUMINA	SAMEA4620783	ERP107281	DrakHMS7374062	SC	public	7c3ee22e-207f-11e8-9200-3c4a9275d6c8	7c3ee22e-207f-11e8-9200-3c4a9275d6c8	SAMEA4620783
ERR3425444	WGS	302	285978296	PRJEB25371	SAMEA4620784	113854964	WELLCOME SANGER INSTITUTE	public	ERX3448881	PAIRED	RANDOM	GENOMIC	Moraxella catarrhalis	ILLUMINA	SAMEA4620784	ERP107281	DrakHMS7374063	SC	public	7c47c86c-207f-11e8-9200-3c4a9275d6c8	7c47c86c-207f-11e8-9200-3c4a9275d6c8	SAMEA4620784
ERR3425445	WGS	302	282934438	PRJEB25371	SAMEA4620785	114444318	WELLCOME SANGER INSTITUTE	public	ERX3448882	PAIRED	RANDOM	GENOMIC	Moraxella catarrhalis	ILLUMINA	SAMEA4620785	ERP107281	DrakHMS7374064	SC	public	7c563dde-207f-11e8-9200-3c4a9275d6c8	7c563dde-207f-11e8-9200-3c4a9275d6c8	SAMEA4620785
ERR3425446	WGS	302	328974036	PRJEB25371	SAMEA4620786	132221285	WELLCOME SANGER INSTITUTE	public	ERX3448883	PAIRED	RANDOM	GENOMIC	Moraxella catarrhalis	ILLUMINA	SAMEA4620786	ERP107281	DrakHMS7374065	SC	public	7f168f6a-207f-11e8-9200-3c4a9275d6c8	7f168f6a-207f-11e8-9200-3c4a9275d6c8	SAMEA4620786
ERR3425447	WGS	302	334369870	PRJEB25371	SAMEA4620787	132858946	WELLCOME SANGER INSTITUTE	public	ERX3448884	PAIRED	RANDOM	GENOMIC	Moraxella catarrhalis	ILLUMINA	SAMEA4620787	ERP107281	DrakHMS7374066	SC	public	7f250982-207f-11e8-9200-3c4a9275d6c8	7f250982-207f-11e8-9200-3c4a9275d6c8	SAMEA4620787
ERR3425448	WGS	302	343913674	PRJEB25371	SAMEA4620788	139107602	WELLCOME SANGER INSTITUTE	public	ERX3448885	PAIRED	RANDOM	GENOMIC	Moraxella catarrhalis	ILLUMINA	SAMEA4620788	ERP107281	DrakHMS7374067	SC	public	7f330f1e-207f-11e8-9200-3c4a9275d6c8	7f330f1e-207f-11e8-9200-3c4a9275d6c8	SAMEA4620788
ERR3425449	WGS	302	310213494	PRJEB25371	SAMEA4620789	125735555	WELLCOME SANGER INSTITUTE	public	ERX3448886	PAIRED	RANDOM	GENOMIC	Moraxella catarrhalis	ILLUMINA	SAMEA4620789	ERP107281	DrakHMS7374068	SC	public	7f3f752e-207f-11e8-9200-3c4a9275d6c8	7f3f752e-207f-11e8-9200-3c4a9275d6c8	SAMEA4620789
ERR3425450	WGS	302	340242260	PRJEB25371	SAMEA4620790	136902113	WELLCOME SANGER INSTITUTE	public	ERX3448887	PAIRED	RANDOM	GENOMIC	Moraxella catarrhalis	ILLUMINA	SAMEA4620790	ERP107281	DrakHMS7374069	SC	public	7f526378-207f-11e8-9200-3c4a9275d6c8	7f526378-207f-11e8-9200-3c4a9275d6c8	SAMEA4620790
ERR3425451	WGS	302	315573088	PRJEB25371	SAMEA4620791	127523475	WELLCOME SANGER INSTITUTE	public	ERX3448888	PAIRED	RANDOM	GENOMIC	Moraxella catarrhalis	ILLUMINA	SAMEA4620791	ERP107281	DrakHMS7374070	SC	public	7f5b5c58-207f-11e8-9200-3c4a9275d6c8	7f5b5c58-207f-11e8-9200-3c4a9275d6c8	SAMEA4620791
ERR3425452	WGS	302	308119728	PRJEB25371	SAMEA4620792	124533056	WELLCOME SANGER INSTITUTE	public	ERX3448889	PAIRED	RANDOM	GENOMIC	Moraxella catarrhalis	ILLUMINA	SAMEA4620792	ERP107281	DrakHMS7374071	SC	public	7f67d35c-207f-11e8-9200-3c4a9275d6c8	7f67d35c-207f-11e8-9200-3c4a9275d6c8	SAMEA4620792
ERR3425453	WGS	302	340224442	PRJEB25371	SAMEA4620793	136240999	WELLCOME SANGER INSTITUTE	public	ERX3448890	PAIRED	RANDOM	GENOMIC	Moraxella catarrhalis	ILLUMINA	SAMEA4620793	ERP107281	DrakHMS7374072	SC	public	7f78f5b0-207f-11e8-9200-3c4a9275d6c8	7f78f5b0-207f-11e8-9200-3c4a9275d6c8	SAMEA4620793
ERR3425454	WGS	302	294101492	PRJEB25371	SAMEA4620794	118645841	WELLCOME SANGER INSTITUTE	public	ERX3448891	PAIRED	RANDOM	GENOMIC	Moraxella catarrhalis	ILLUMINA	SAMEA4620794	ERP107281	DrakHMS7374073	SC	public	7f845428-207f-11e8-9200-3c4a9275d6c8	7f845428-207f-11e8-9200-3c4a9275d6c8	SAMEA4620794
ERR3425455	WGS	302	356133802	PRJEB25371	SAMEA4620795	140680237	WELLCOME SANGER INSTITUTE	public	ERX3448892	PAIRED	RANDOM	GENOMIC	Moraxella catarrhalis	ILLUMINA	SAMEA4620795	ERP107281	DrakHMS7374074	SC	public	7f949ec8-207f-11e8-9200-3c4a9275d6c8	7f949ec8-207f-11e8-9200-3c4a9275d6c8	SAMEA4620795
ERR3425456	WGS	302	324506852	PRJEB25371	SAMEA4620796	130353485	WELLCOME SANGER INSTITUTE	public	ERX3448893	PAIRED	RANDOM	GENOMIC	Moraxella catarrhalis	ILLUMINA	SAMEA4620796	ERP107281	DrakHMS7374075	SC	public	7fa48e5a-207f-11e8-9200-3c4a9275d6c8	7fa48e5a-207f-11e8-9200-3c4a9275d6c8	SAMEA4620796
ERR3425457	WGS	302	300872936	PRJEB25371	SAMEA4620797	121113922	WELLCOME SANGER INSTITUTE	public	ERX3448894	PAIRED	RANDOM	GENOMIC	Moraxella catarrhalis	ILLUMINA	SAMEA4620797	ERP107281	DrakHMS7374076	SC	public	7fafdb20-207f-11e8-9200-3c4a9275d6c8	7fafdb20-207f-11e8-9200-3c4a9275d6c8	SAMEA4620797
ERR3425458	WGS	302	337510066	PRJEB25371	SAMEA4620798	135336618	WELLCOME SANGER INSTITUTE	public	ERX3448895	PAIRED	RANDOM	GENOMIC	Moraxella catarrhalis	ILLUMINA	SAMEA4620798	ERP107281	DrakHMS7374077	SC	public	7fba5988-207f-11e8-9200-3c4a9275d6c8	7fba5988-207f-11e8-9200-3c4a9275d6c8	SAMEA4620798
ERR3425459	WGS	302	323106478	PRJEB25371	SAMEA4620799	131358282	WELLCOME SANGER INSTITUTE	public	ERX3448896	PAIRED	RANDOM	GENOMIC	Moraxella catarrhalis	ILLUMINA	SAMEA4620799	ERP107281	DrakHMS7374078	SC	public	7fc3c3a6-207f-11e8-9200-3c4a9275d6c8	7fc3c3a6-207f-11e8-9200-3c4a9275d6c8	SAMEA4620799
ERR3425460	WGS	302	347308456	PRJEB25371	SAMEA4620800	137337154	WELLCOME SANGER INSTITUTE	public	ERX3448897	PAIRED	RANDOM	GENOMIC	Moraxella catarrhalis	ILLUMINA	SAMEA4620800	ERP107281	DrakHMS7374079	SC	public	7fd30c58-207f-11e8-9200-3c4a9275d6c8	7fd30c58-207f-11e8-9200-3c4a9275d6c8	SAMEA4620800
ERR3425461	WGS	302	355089788	PRJEB25371	SAMEA4620801	143011626	WELLCOME SANGER INSTITUTE	public	ERX3448898	PAIRED	RANDOM	GENOMIC	Moraxella catarrhalis	ILLUMINA	SAMEA4620801	ERP107281	DrakHMS7374080	SC	public	7fdd60fe-207f-11e8-9200-3c4a9275d6c8	7fdd60fe-207f-11e8-9200-3c4a9275d6c8	SAMEA4620801
ERR3425462	WGS	302	359496874	PRJEB25371	SAMEA4620802	143472948	WELLCOME SANGER INSTITUTE	public	ERX3448899	PAIRED	RANDOM	GENOMIC	Moraxella catarrhalis	ILLUMINA	SAMEA4620802	ERP107281	DrakHMS7374081	SC	public	7fe900da-207f-11e8-9200-3c4a9275d6c8	7fe900da-207f-11e8-9200-3c4a9275d6c8	SAMEA4620802
ERR3425493	WGS	302	342229118	PRJEB25371	SAMEA4620833	137616254	WELLCOME SANGER INSTITUTE	public	ERX3448930	PAIRED	RANDOM	GENOMIC	Moraxella catarrhalis	ILLUMINA	SAMEA4620833	ERP107281	DrakHMS7374112	SC	public	815ba166-207f-11e8-9200-3c4a9275d6c8	815ba166-207f-11e8-9200-3c4a9275d6c8	SAMEA4620833
ERR3425494	WGS	302	316076220	PRJEB25371	SAMEA4620834	126729980	WELLCOME SANGER INSTITUTE	public	ERX3448931	PAIRED	RANDOM	GENOMIC	Moraxella catarrhalis	ILLUMINA	SAMEA4620834	ERP107281	DrakHMS7374113	SC	public	8169f9a0-207f-11e8-9200-3c4a9275d6c8	8169f9a0-207f-11e8-9200-3c4a9275d6c8	SAMEA4620834
ERR3425495	WGS	302	303272326	PRJEB25371	SAMEA4620835	123596605	WELLCOME SANGER INSTITUTE	public	ERX3448932	PAIRED	RANDOM	GENOMIC	Moraxella catarrhalis	ILLUMINA	SAMEA4620835	ERP107281	DrakHMS7374114	SC	public	8177371e-207f-11e8-9200-3c4a9275d6c8	8177371e-207f-11e8-9200-3c4a9275d6c8	SAMEA4620835
ERR3425496	WGS	302	317244658	PRJEB25371	SAMEA4620836	128546820	WELLCOME SANGER INSTITUTE	public	ERX3448933	PAIRED	RANDOM	GENOMIC	Moraxella catarrhalis	ILLUMINA	SAMEA4620836	ERP107281	DrakHMS7374115	SC	public	818acd4c-207f-11e8-9200-3c4a9275d6c8	818acd4c-207f-11e8-9200-3c4a9275d6c8	SAMEA4620836
ERR3425497	WGS	302	312362224	PRJEB25371	SAMEA4620837	126220822	WELLCOME SANGER INSTITUTE	public	ERX3448934	PAIRED	RANDOM	GENOMIC	Moraxella catarrhalis	ILLUMINA	SAMEA4620837	ERP107281	DrakHMS7374116	SC	public	819caf80-207f-11e8-9200-3c4a9275d6c8	819caf80-207f-11e8-9200-3c4a9275d6c8	SAMEA4620837
ERR3425498	WGS	302	333014796	PRJEB25371	SAMEA4620838	134311151	WELLCOME SANGER INSTITUTE	public	ERX3448935	PAIRED	RANDOM	GENOMIC	Moraxella catarrhalis	ILLUMINA	SAMEA4620838	ERP107281	DrakHMS7374117	SC	public	81aca16a-207f-11e8-9200-3c4a9275d6c8	81aca16a-207f-11e8-9200-3c4a9275d6c8	SAMEA4620838
ERR3425499	WGS	302	315128846	PRJEB25371	SAMEA4620839	126852091	WELLCOME SANGER INSTITUTE	public	ERX3448936	PAIRED	RANDOM	GENOMIC	Moraxella catarrhalis	ILLUMINA	SAMEA4620839	ERP107281	DrakHMS7374118	SC	public	81b4b882-207f-11e8-9200-3c4a9275d6c8	81b4b882-207f-11e8-9200-3c4a9275d6c8	SAMEA4620839
ERR3425500	WGS	302	375894266	PRJEB25371	SAMEA4620840	149242427	WELLCOME SANGER INSTITUTE	public	ERX3448937	PAIRED	RANDOM	GENOMIC	Moraxella catarrhalis	ILLUMINA	SAMEA4620840	ERP107281	DrakHMS7374119	SC	public	81c30450-207f-11e8-9200-3c4a9275d6c8	81c30450-207f-11e8-9200-3c4a9275d6c8	SAMEA4620840
ERR3425501	WGS	302	325732972	PRJEB25371	SAMEA4620841	131508956	WELLCOME SANGER INSTITUTE	public	ERX3448938	PAIRED	RANDOM	GENOMIC	Moraxella catarrhalis	ILLUMINA	SAMEA4620841	ERP107281	DrakHMS7374120	SC	public	81cb3d28-207f-11e8-9200-3c4a9275d6c8	81cb3d28-207f-11e8-9200-3c4a9275d6c8	SAMEA4620841
ERR3425502	WGS	302	340019686	PRJEB25371	SAMEA4620842	136430711	WELLCOME SANGER INSTITUTE	public	ERX3448939	PAIRED	RANDOM	GENOMIC	Moraxella catarrhalis	ILLUMINA	SAMEA4620842	ERP107281	DrakHMS7374121	SC	public	81d8a5c6-207f-11e8-9200-3c4a9275d6c8	81d8a5c6-207f-11e8-9200-3c4a9275d6c8	SAMEA4620842
ERR3425503	WGS	302	334769114	PRJEB25371	SAMEA4620843	133973753	WELLCOME SANGER INSTITUTE	public	ERX3448940	PAIRED	RANDOM	GENOMIC	Moraxella catarrhalis	ILLUMINA	SAMEA4620843	ERP107281	DrakHMS7374122	SC	public	81ea1040-207f-11e8-9200-3c4a9275d6c8	81ea1040-207f-11e8-9200-3c4a9275d6c8	SAMEA4620843
ERR3425504	WGS	302	329818730	PRJEB25371	SAMEA4620844	132415478	WELLCOME SANGER INSTITUTE	public	ERX3448941	PAIRED	RANDOM	GENOMIC	Moraxella catarrhalis	ILLUMINA	SAMEA4620844	ERP107281	DrakHMS7374123	SC	public	81f8fab0-207f-11e8-9200-3c4a9275d6c8	81f8fab0-207f-11e8-9200-3c4a9275d6c8	SAMEA4620844
ERR3425505	WGS	302	302284182	PRJEB25371	SAMEA4620845	122170520	WELLCOME SANGER INSTITUTE	public	ERX3448942	PAIRED	RANDOM	GENOMIC	Moraxella catarrhalis	ILLUMINA	SAMEA4620845	ERP107281	DrakHMS7374124	SC	public	8209351a-207f-11e8-9200-3c4a9275d6c8	8209351a-207f-11e8-9200-3c4a9275d6c8	SAMEA4620845
ERR3425506	WGS	302	335459184	PRJEB25371	SAMEA4620846	134751290	WELLCOME SANGER INSTITUTE	public	ERX3448943	PAIRED	RANDOM	GENOMIC	Moraxella catarrhalis	ILLUMINA	SAMEA4620846	ERP107281	DrakHMS7374125	SC	public	82133ede-207f-11e8-9200-3c4a9275d6c8	82133ede-207f-11e8-9200-3c4a9275d6c8	SAMEA4620846
ERR3425507	WGS	302	343443460	PRJEB25371	SAMEA4620847	140914209	WELLCOME SANGER INSTITUTE	public	ERX3448944	PAIRED	RANDOM	GENOMIC	Moraxella catarrhalis	ILLUMINA	SAMEA4620847	ERP107281	DrakHMS7374126	SC	public	821caa78-207f-11e8-9200-3c4a9275d6c8	821caa78-207f-11e8-9200-3c4a9275d6c8	SAMEA4620847
ERR3425508	WGS	302	326906242	PRJEB25371	SAMEA4620848	130450738	WELLCOME SANGER INSTITUTE	public	ERX3448945	PAIRED	RANDOM	GENOMIC	Moraxella catarrhalis	ILLUMINA	SAMEA4620848	ERP107281	DrakHMS7374127	SC	public	822af272-207f-11e8-9200-3c4a9275d6c8	822af272-207f-11e8-9200-3c4a9275d6c8	SAMEA4620848
ERR3425509	WGS	302	292604478	PRJEB25371	SAMEA4620849	117838277	WELLCOME SANGER INSTITUTE	public	ERX3448946	PAIRED	RANDOM	GENOMIC	Moraxella catarrhalis	ILLUMINA	SAMEA4620849	ERP107281	DrakHMS7374128	SC	public	823629b2-207f-11e8-9200-3c4a9275d6c8	823629b2-207f-11e8-9200-3c4a9275d6c8	SAMEA4620849
ERR3425510	WGS	302	348110568	PRJEB25371	SAMEA4620850	138122480	WELLCOME SANGER INSTITUTE	public	ERX3448947	PAIRED	RANDOM	GENOMIC	Moraxella catarrhalis	ILLUMINA	SAMEA4620850	ERP107281	DrakHMS7374129	SC	public	82577d4c-207f-11e8-9200-3c4a9275d6c8	82577d4c-207f-11e8-9200-3c4a9275d6c8	SAMEA4620850
ERR3425511	WGS	302	314959726	PRJEB25371	SAMEA4620851	127718780	WELLCOME SANGER INSTITUTE	public	ERX3448948	PAIRED	RANDOM	GENOMIC	Moraxella catarrhalis	ILLUMINA	SAMEA4620851	ERP107281	DrakHMS7374130	SC	public	8260186c-207f-11e8-9200-3c4a9275d6c8	8260186c-207f-11e8-9200-3c4a9275d6c8	SAMEA4620851
ERR3425512	WGS	302	313270036	PRJEB25371	SAMEA4620852	126349017	WELLCOME SANGER INSTITUTE	public	ERX3448949	PAIRED	RANDOM	GENOMIC	Moraxella catarrhalis	ILLUMINA	SAMEA4620852	ERP107281	DrakHMS7374131	SC	public	82684c3a-207f-11e8-9200-3c4a9275d6c8	82684c3a-207f-11e8-9200-3c4a9275d6c8	SAMEA4620852
ERR3425513	WGS	302	332296338	PRJEB25371	SAMEA4620853	134256116	WELLCOME SANGER INSTITUTE	public	ERX3448950	PAIRED	RANDOM	GENOMIC	Moraxella catarrhalis	ILLUMINA	SAMEA4620853	ERP107281	DrakHMS7374132	SC	public	8270a3d0-207f-11e8-9200-3c4a9275d6c8	8270a3d0-207f-11e8-9200-3c4a9275d6c8	SAMEA4620853
ERR3425514	WGS	302	338239698	PRJEB25371	SAMEA4620854	140667018	WELLCOME SANGER INSTITUTE	public	ERX3448951	PAIRED	RANDOM	GENOMIC	Moraxella catarrhalis	ILLUMINA	SAMEA4620854	ERP107281	DrakHMS7374133	SC	public	8278ca9c-207f-11e8-9200-3c4a9275d6c8	8278ca9c-207f-11e8-9200-3c4a9275d6c8	SAMEA4620854
ERR3425515	WGS	302	295828026	PRJEB25371	SAMEA4620855	120056212	WELLCOME SANGER INSTITUTE	public	ERX3448952	PAIRED	RANDOM	GENOMIC	Moraxella catarrhalis	ILLUMINA	SAMEA4620855	ERP107281	DrakHMS7374134	SC	public	8283cc3a-207f-11e8-9200-3c4a9275d6c8	8283cc3a-207f-11e8-9200-3c4a9275d6c8	SAMEA4620855
ERR3425516	WGS	302	353187792	PRJEB25371	SAMEA4620856	141430623	WELLCOME SANGER INSTITUTE	public	ERX3448953	PAIRED	RANDOM	GENOMIC	Moraxella catarrhalis	ILLUMINA	SAMEA4620856	ERP107281	DrakHMS7374135	SC	public	828c3fe6-207f-11e8-9200-3c4a9275d6c8	828c3fe6-207f-11e8-9200-3c4a9275d6c8	SAMEA4620856
ERR3425517	WGS	302	359360370	PRJEB25371	SAMEA4620857	141159049	WELLCOME SANGER INSTITUTE	public	ERX3448954	PAIRED	RANDOM	GENOMIC	Moraxella catarrhalis	ILLUMINA	SAMEA4620857	ERP107281	DrakHMS7374136	SC	public	82a0ed42-207f-11e8-9200-3c4a9275d6c8	82a0ed42-207f-11e8-9200-3c4a9275d6c8	SAMEA4620857
ERR3425518	WGS	302	336925092	PRJEB25371	SAMEA4620858	135148749	WELLCOME SANGER INSTITUTE	public	ERX3448955	PAIRED	RANDOM	GENOMIC	Moraxella catarrhalis	ILLUMINA	SAMEA4620858	ERP107281	DrakHMS7374137	SC	public	82afea7c-207f-11e8-9200-3c4a9275d6c8	82afea7c-207f-11e8-9200-3c4a9275d6c8	SAMEA4620858
ERR3425519	WGS	302	325203264	PRJEB25371	SAMEA4620859	132755324	WELLCOME SANGER INSTITUTE	public	ERX3448956	PAIRED	RANDOM	GENOMIC	Moraxella catarrhalis	ILLUMINA	SAMEA4620859	ERP107281	DrakHMS7374138	SC	public	82ba8ee6-207f-11e8-9200-3c4a9275d6c8	82ba8ee6-207f-11e8-9200-3c4a9275d6c8	SAMEA4620859
ERR3425520	WGS	302	321187570	PRJEB25371	SAMEA4620860	128950770	WELLCOME SANGER INSTITUTE	public	ERX3448957	PAIRED	RANDOM	GENOMIC	Moraxella catarrhalis	ILLUMINA	SAMEA4620860	ERP107281	DrakHMS7374139	SC	public	82c27b38-207f-11e8-9200-3c4a9275d6c8	82c27b38-207f-11e8-9200-3c4a9275d6c8	SAMEA4620860
ERR3425525	WGS	302	344468146	PRJEB25371	SAMEA4620865	139127934	WELLCOME SANGER INSTITUTE	public	ERX3448962	PAIRED	RANDOM	GENOMIC	Moraxella catarrhalis	ILLUMINA	SAMEA4620865	ERP107281	DrakHMS7374144	SC	public	82f3b5ae-207f-11e8-9200-3c4a9275d6c8	82f3b5ae-207f-11e8-9200-3c4a9275d6c8	SAMEA4620865
ERR3425526	WGS	302	291947628	PRJEB25371	SAMEA4620866	119139787	WELLCOME SANGER INSTITUTE	public	ERX3448963	PAIRED	RANDOM	GENOMIC	Moraxella catarrhalis	ILLUMINA	SAMEA4620866	ERP107281	DrakHMS7374145	SC	public	82fbea80-207f-11e8-9200-3c4a9275d6c8	82fbea80-207f-11e8-9200-3c4a9275d6c8	SAMEA4620866
ERR3425527	WGS	302	339409042	PRJEB25371	SAMEA4620867	136256429	WELLCOME SANGER INSTITUTE	public	ERX3448964	PAIRED	RANDOM	GENOMIC	Moraxella catarrhalis	ILLUMINA	SAMEA4620867	ERP107281	DrakHMS7374146	SC	public	8304ad0a-207f-11e8-9200-3c4a9275d6c8	8304ad0a-207f-11e8-9200-3c4a9275d6c8	SAMEA4620867
ERR3425540	WGS	302	283938286	PRJEB25371	SAMEA4620880	114356141	WELLCOME SANGER INSTITUTE	public	ERX3448977	PAIRED	RANDOM	GENOMIC	Moraxella catarrhalis	ILLUMINA	SAMEA4620880	ERP107281	DrakHMS7374159	SC	public	83a46e4e-207f-11e8-9200-3c4a9275d6c8	83a46e4e-207f-11e8-9200-3c4a9275d6c8	SAMEA4620880
ERR3425541	WGS	302	315744624	PRJEB25371	SAMEA4620881	127824212	WELLCOME SANGER INSTITUTE	public	ERX3448978	PAIRED	RANDOM	GENOMIC	Moraxella catarrhalis	ILLUMINA	SAMEA4620881	ERP107281	DrakHMS7374160	SC	public	83ac934e-207f-11e8-9200-3c4a9275d6c8	83ac934e-207f-11e8-9200-3c4a9275d6c8	SAMEA4620881
ERR3411820	WGS	302	443843964	PRJEB25371	SAMEA4620905	186183894	WELLCOME SANGER INSTITUTE	public	ERX3435466	PAIRED	RANDOM	GENOMIC	Moraxella catarrhalis	ILLUMINA	SAMEA4620905	ERP107281	DrakHMS7374184	SC	public	87f7f98e-207f-11e8-9200-3c4a9275d6c8	87f7f98e-207f-11e8-9200-3c4a9275d6c8	SAMEA4620905
ERR3411821	WGS	302	363621892	PRJEB25371	SAMEA4620906	153382945	WELLCOME SANGER INSTITUTE	public	ERX3435467	PAIRED	RANDOM	GENOMIC	Moraxella catarrhalis	ILLUMINA	SAMEA4620906	ERP107281	DrakHMS7374185	SC	public	88047394-207f-11e8-9200-3c4a9275d6c8	88047394-207f-11e8-9200-3c4a9275d6c8	SAMEA4620906
ERR3411822	WGS	302	411671904	PRJEB25371	SAMEA4620907	172745628	WELLCOME SANGER INSTITUTE	public	ERX3435468	PAIRED	RANDOM	GENOMIC	Moraxella catarrhalis	ILLUMINA	SAMEA4620907	ERP107281	DrakHMS7374186	SC	public	881286aa-207f-11e8-9200-3c4a9275d6c8	881286aa-207f-11e8-9200-3c4a9275d6c8	SAMEA4620907
ERR3411823	WGS	302	375289058	PRJEB25371	SAMEA4620908	158739727	WELLCOME SANGER INSTITUTE	public	ERX3435469	PAIRED	RANDOM	GENOMIC	Moraxella catarrhalis	ILLUMINA	SAMEA4620908	ERP107281	DrakHMS7374187	SC	public	881d0a62-207f-11e8-9200-3c4a9275d6c8	881d0a62-207f-11e8-9200-3c4a9275d6c8	SAMEA4620908
ERR3411824	WGS	302	379195730	PRJEB25371	SAMEA4620909	160389993	WELLCOME SANGER INSTITUTE	public	ERX3435470	PAIRED	RANDOM	GENOMIC	Moraxella catarrhalis	ILLUMINA	SAMEA4620909	ERP107281	DrakHMS7374188	SC	public	88281808-207f-11e8-9200-3c4a9275d6c8	88281808-207f-11e8-9200-3c4a9275d6c8	SAMEA4620909
ERR3411825	WGS	302	357990196	PRJEB25371	SAMEA4620910	153255991	WELLCOME SANGER INSTITUTE	public	ERX3435471	PAIRED	RANDOM	GENOMIC	Moraxella catarrhalis	ILLUMINA	SAMEA4620910	ERP107281	DrakHMS7374189	SC	public	8832beb6-207f-11e8-9200-3c4a9275d6c8	8832beb6-207f-11e8-9200-3c4a9275d6c8	SAMEA4620910
ERR3411826	WGS	302	371104848	PRJEB25371	SAMEA4620911	156492591	WELLCOME SANGER INSTITUTE	public	ERX3435472	PAIRED	RANDOM	GENOMIC	Moraxella catarrhalis	ILLUMINA	SAMEA4620911	ERP107281	DrakHMS7374190	SC	public	883cccda-207f-11e8-9200-3c4a9275d6c8	883cccda-207f-11e8-9200-3c4a9275d6c8	SAMEA4620911
ERR3411827	WGS	302	383262462	PRJEB25371	SAMEA4620912	161541377	WELLCOME SANGER INSTITUTE	public	ERX3435473	PAIRED	RANDOM	GENOMIC	Moraxella catarrhalis	ILLUMINA	SAMEA4620912	ERP107281	DrakHMS7374191	SC	public	88479ba6-207f-11e8-9200-3c4a9275d6c8	88479ba6-207f-11e8-9200-3c4a9275d6c8	SAMEA4620912
ERR3411828	WGS	302	390046288	PRJEB25371	SAMEA4620913	162771824	WELLCOME SANGER INSTITUTE	public	ERX3435474	PAIRED	RANDOM	GENOMIC	Moraxella catarrhalis	ILLUMINA	SAMEA4620913	ERP107281	DrakHMS7374192	SC	public	88558248-207f-11e8-9200-3c4a9275d6c8	88558248-207f-11e8-9200-3c4a9275d6c8	SAMEA4620913
ERR3411829	WGS	302	378431368	PRJEB25371	SAMEA4620914	159663068	WELLCOME SANGER INSTITUTE	public	ERX3435475	PAIRED	RANDOM	GENOMIC	Moraxella catarrhalis	ILLUMINA	SAMEA4620914	ERP107281	DrakHMS7374193	SC	public	8864ef4e-207f-11e8-9200-3c4a9275d6c8	8864ef4e-207f-11e8-9200-3c4a9275d6c8	SAMEA4620914
ERR3411830	WGS	302	407961834	PRJEB25371	SAMEA4620915	171971693	WELLCOME SANGER INSTITUTE	public	ERX3435476	PAIRED	RANDOM	GENOMIC	Moraxella catarrhalis	ILLUMINA	SAMEA4620915	ERP107281	DrakHMS7374194	SC	public	88704510-207f-11e8-9200-3c4a9275d6c8	88704510-207f-11e8-9200-3c4a9275d6c8	SAMEA4620915
ERR3411831	WGS	302	399897528	PRJEB25371	SAMEA4620916	167838130	WELLCOME SANGER INSTITUTE	public	ERX3435477	PAIRED	RANDOM	GENOMIC	Moraxella catarrhalis	ILLUMINA	SAMEA4620916	ERP107281	DrakHMS7374195	SC	public	887a9fe2-207f-11e8-9200-3c4a9275d6c8	887a9fe2-207f-11e8-9200-3c4a9275d6c8	SAMEA4620916
ERR3411832	WGS	302	373244518	PRJEB25371	SAMEA4620917	157323910	WELLCOME SANGER INSTITUTE	public	ERX3435478	PAIRED	RANDOM	GENOMIC	Moraxella catarrhalis	ILLUMINA	SAMEA4620917	ERP107281	DrakHMS7374196	SC	public	8884f5b4-207f-11e8-9200-3c4a9275d6c8	8884f5b4-207f-11e8-9200-3c4a9275d6c8	SAMEA4620917
ERR3411833	WGS	302	398869218	PRJEB25371	SAMEA4620918	167809619	WELLCOME SANGER INSTITUTE	public	ERX3435479	PAIRED	RANDOM	GENOMIC	Moraxella catarrhalis	ILLUMINA	SAMEA4620918	ERP107281	DrakHMS7374197	SC	public	8892a3e4-207f-11e8-9200-3c4a9275d6c8	8892a3e4-207f-11e8-9200-3c4a9275d6c8	SAMEA4620918
ERR3411834	WGS	302	413368842	PRJEB25371	SAMEA4620919	173187313	WELLCOME SANGER INSTITUTE	public	ERX3435480	PAIRED	RANDOM	GENOMIC	Moraxella catarrhalis	ILLUMINA	SAMEA4620919	ERP107281	DrakHMS7374198	SC	public	88a40846-207f-11e8-9200-3c4a9275d6c8	88a40846-207f-11e8-9200-3c4a9275d6c8	SAMEA4620919
ERR3411835	WGS	302	418302616	PRJEB25371	SAMEA4620920	175521854	WELLCOME SANGER INSTITUTE	public	ERX3435481	PAIRED	RANDOM	GENOMIC	Moraxella catarrhalis	ILLUMINA	SAMEA4620920	ERP107281	DrakHMS7374199	SC	public	88b2516c-207f-11e8-9200-3c4a9275d6c8	88b2516c-207f-11e8-9200-3c4a9275d6c8	SAMEA4620920
ERR3411836	WGS	302	405407820	PRJEB25371	SAMEA4620921	168814472	WELLCOME SANGER INSTITUTE	public	ERX3435482	PAIRED	RANDOM	GENOMIC	Moraxella catarrhalis	ILLUMINA	SAMEA4620921	ERP107281	DrakHMS7374200	SC	public	88bfec96-207f-11e8-9200-3c4a9275d6c8	88bfec96-207f-11e8-9200-3c4a9275d6c8	SAMEA4620921
ERR3411837	WGS	302	358180758	PRJEB25371	SAMEA4620922	152184130	WELLCOME SANGER INSTITUTE	public	ERX3435483	PAIRED	RANDOM	GENOMIC	Moraxella catarrhalis	ILLUMINA	SAMEA4620922	ERP107281	DrakHMS7374201	SC	public	88cf34c6-207f-11e8-9200-3c4a9275d6c8	88cf34c6-207f-11e8-9200-3c4a9275d6c8	SAMEA4620922
ERR3411838	WGS	302	332583842	PRJEB25371	SAMEA4620923	141644811	WELLCOME SANGER INSTITUTE	public	ERX3435484	PAIRED	RANDOM	GENOMIC	Moraxella catarrhalis	ILLUMINA	SAMEA4620923	ERP107281	DrakHMS7374202	SC	public	88d9a082-207f-11e8-9200-3c4a9275d6c8	88d9a082-207f-11e8-9200-3c4a9275d6c8	SAMEA4620923
ERR3411839	WGS	302	355479368	PRJEB25371	SAMEA4620924	149808110	WELLCOME SANGER INSTITUTE	public	ERX3435485	PAIRED	RANDOM	GENOMIC	Moraxella catarrhalis	ILLUMINA	SAMEA4620924	ERP107281	DrakHMS7374203	SC	public	88eb2b5e-207f-11e8-9200-3c4a9275d6c8	88eb2b5e-207f-11e8-9200-3c4a9275d6c8	SAMEA4620924
ERR3411840	WGS	302	378332916	PRJEB25371	SAMEA4620925	160364267	WELLCOME SANGER INSTITUTE	public	ERX3435486	PAIRED	RANDOM	GENOMIC	Moraxella catarrhalis	ILLUMINA	SAMEA4620925	ERP107281	DrakHMS7374204	SC	public	88f8ab1c-207f-11e8-9200-3c4a9275d6c8	88f8ab1c-207f-11e8-9200-3c4a9275d6c8	SAMEA4620925
ERR3411841	WGS	302	401926666	PRJEB25371	SAMEA4620926	169821624	WELLCOME SANGER INSTITUTE	public	ERX3435487	PAIRED	RANDOM	GENOMIC	Moraxella catarrhalis	ILLUMINA	SAMEA4620926	ERP107281	DrakHMS7374205	SC	public	8904e486-207f-11e8-9200-3c4a9275d6c8	8904e486-207f-11e8-9200-3c4a9275d6c8	SAMEA4620926
ERR3411842	WGS	302	416769966	PRJEB25371	SAMEA4620927	174149507	WELLCOME SANGER INSTITUTE	public	ERX3435488	PAIRED	RANDOM	GENOMIC	Moraxella catarrhalis	ILLUMINA	SAMEA4620927	ERP107281	DrakHMS7374206	SC	public	890d1b06-207f-11e8-9200-3c4a9275d6c8	890d1b06-207f-11e8-9200-3c4a9275d6c8	SAMEA4620927
ERR3411843	WGS	302	418212318	PRJEB25371	SAMEA4620928	174192028	WELLCOME SANGER INSTITUTE	public	ERX3435489	PAIRED	RANDOM	GENOMIC	Moraxella catarrhalis	ILLUMINA	SAMEA4620928	ERP107281	DrakHMS7374207	SC	public	89152f1c-207f-11e8-9200-3c4a9275d6c8	89152f1c-207f-11e8-9200-3c4a9275d6c8	SAMEA4620928
ERR3411844	WGS	302	423558624	PRJEB25371	SAMEA4620929	176545292	WELLCOME SANGER INSTITUTE	public	ERX3435490	PAIRED	RANDOM	GENOMIC	Moraxella catarrhalis	ILLUMINA	SAMEA4620929	ERP107281	DrakHMS7374208	SC	public	891ed4a4-207f-11e8-9200-3c4a9275d6c8	891ed4a4-207f-11e8-9200-3c4a9275d6c8	SAMEA4620929
ERR3411845	WGS	302	360357272	PRJEB25371	SAMEA4620930	152775845	WELLCOME SANGER INSTITUTE	public	ERX3435491	PAIRED	RANDOM	GENOMIC	Moraxella catarrhalis	ILLUMINA	SAMEA4620930	ERP107281	DrakHMS7374209	SC	public	8926b1b0-207f-11e8-9200-3c4a9275d6c8	8926b1b0-207f-11e8-9200-3c4a9275d6c8	SAMEA4620930
ERR3411846	WGS	302	377333900	PRJEB25371	SAMEA4620931	159531654	WELLCOME SANGER INSTITUTE	public	ERX3435492	PAIRED	RANDOM	GENOMIC	Moraxella catarrhalis	ILLUMINA	SAMEA4620931	ERP107281	DrakHMS7374210	SC	public	8931c5aa-207f-11e8-9200-3c4a9275d6c8	8931c5aa-207f-11e8-9200-3c4a9275d6c8	SAMEA4620931
ERR3411847	WGS	302	367220524	PRJEB25371	SAMEA4620932	156172403	WELLCOME SANGER INSTITUTE	public	ERX3435493	PAIRED	RANDOM	GENOMIC	Moraxella catarrhalis	ILLUMINA	SAMEA4620932	ERP107281	DrakHMS7374211	SC	public	893d7f62-207f-11e8-9200-3c4a9275d6c8	893d7f62-207f-11e8-9200-3c4a9275d6c8	SAMEA4620932
ERR3411848	WGS	302	337659858	PRJEB25371	SAMEA4620933	143319338	WELLCOME SANGER INSTITUTE	public	ERX3435494	PAIRED	RANDOM	GENOMIC	Moraxella catarrhalis	ILLUMINA	SAMEA4620933	ERP107281	DrakHMS7374212	SC	public	894b7bee-207f-11e8-9200-3c4a9275d6c8	894b7bee-207f-11e8-9200-3c4a9275d6c8	SAMEA4620933
ERR3411849	WGS	302	396299198	PRJEB25371	SAMEA4620934	168688057	WELLCOME SANGER INSTITUTE	public	ERX3435495	PAIRED	RANDOM	GENOMIC	Moraxella catarrhalis	ILLUMINA	SAMEA4620934	ERP107281	DrakHMS7374213	SC	public	895a844a-207f-11e8-9200-3c4a9275d6c8	895a844a-207f-11e8-9200-3c4a9275d6c8	SAMEA4620934
ERR3411850	WGS	302	372812356	PRJEB25371	SAMEA4620935	156177103	WELLCOME SANGER INSTITUTE	public	ERX3435496	PAIRED	RANDOM	GENOMIC	Moraxella catarrhalis	ILLUMINA	SAMEA4620935	ERP107281	DrakHMS7374214	SC	public	89645682-207f-11e8-9200-3c4a9275d6c8	89645682-207f-11e8-9200-3c4a9275d6c8	SAMEA4620935
ERR3411851	WGS	302	416936670	PRJEB25371	SAMEA4620936	173639222	WELLCOME SANGER INSTITUTE	public	ERX3435497	PAIRED	RANDOM	GENOMIC	Moraxella catarrhalis	ILLUMINA	SAMEA4620936	ERP107281	DrakHMS7374215	SC	public	89746d60-207f-11e8-9200-3c4a9275d6c8	89746d60-207f-11e8-9200-3c4a9275d6c8	SAMEA4620936
ERR3411854	WGS	302	323631354	PRJEB25371	SAMEA4620939	137517456	WELLCOME SANGER INSTITUTE	public	ERX3435500	PAIRED	RANDOM	GENOMIC	Moraxella catarrhalis	ILLUMINA	SAMEA4620939	ERP107281	DrakHMS7374218	SC	public	899b8382-207f-11e8-9200-3c4a9275d6c8	899b8382-207f-11e8-9200-3c4a9275d6c8	SAMEA4620939
ERR3411856	WGS	302	332821818	PRJEB25371	SAMEA4620941	140667653	WELLCOME SANGER INSTITUTE	public	ERX3435502	PAIRED	RANDOM	GENOMIC	Moraxella catarrhalis	ILLUMINA	SAMEA4620941	ERP107281	DrakHMS7374220	SC	public	89b82fc8-207f-11e8-9200-3c4a9275d6c8	89b82fc8-207f-11e8-9200-3c4a9275d6c8	SAMEA4620941
ERR3411892	WGS	302	369147888	PRJEB25371	SAMEA4620984	156524135	WELLCOME SANGER INSTITUTE	public	ERX3435538	PAIRED	RANDOM	GENOMIC	Moraxella catarrhalis	ILLUMINA	SAMEA4620984	ERP107281	DrakHMS7374256	SC	public	8b7540d0-207f-11e8-9200-3c4a9275d6c8	8b7540d0-207f-11e8-9200-3c4a9275d6c8	SAMEA4620984
ERR3411893	WGS	302	319229100	PRJEB25371	SAMEA4620985	135527157	WELLCOME SANGER INSTITUTE	public	ERX3435539	PAIRED	RANDOM	GENOMIC	Moraxella catarrhalis	ILLUMINA	SAMEA4620985	ERP107281	DrakHMS7374257	SC	public	8f165076-207f-11e8-9200-3c4a9275d6c8	8f165076-207f-11e8-9200-3c4a9275d6c8	SAMEA4620985
ERR3411894	WGS	302	329631792	PRJEB25371	SAMEA4620970	139779932	WELLCOME SANGER INSTITUTE	public	ERX3435540	PAIRED	RANDOM	GENOMIC	Moraxella catarrhalis	ILLUMINA	SAMEA4620970	ERP107281	DrakHMS7374258	SC	public	8f21dbf8-207f-11e8-9200-3c4a9275d6c8	8f21dbf8-207f-11e8-9200-3c4a9275d6c8	SAMEA4620970
ERR3411895	WGS	302	330372598	PRJEB25371	SAMEA4620971	141055587	WELLCOME SANGER INSTITUTE	public	ERX3435541	PAIRED	RANDOM	GENOMIC	Moraxella catarrhalis	ILLUMINA	SAMEA4620971	ERP107281	DrakHMS7374259	SC	public	8f35f9b2-207f-11e8-9200-3c4a9275d6c8	8f35f9b2-207f-11e8-9200-3c4a9275d6c8	SAMEA4620971
ERR3411896	WGS	302	333816002	PRJEB25371	SAMEA4620972	140996219	WELLCOME SANGER INSTITUTE	public	ERX3435542	PAIRED	RANDOM	GENOMIC	Moraxella catarrhalis	ILLUMINA	SAMEA4620972	ERP107281	DrakHMS7374260	SC	public	8f443f9a-207f-11e8-9200-3c4a9275d6c8	8f443f9a-207f-11e8-9200-3c4a9275d6c8	SAMEA4620972
ERR3411897	WGS	302	332517704	PRJEB25371	SAMEA4620973	140730051	WELLCOME SANGER INSTITUTE	public	ERX3435543	PAIRED	RANDOM	GENOMIC	Moraxella catarrhalis	ILLUMINA	SAMEA4620973	ERP107281	DrakHMS7374261	SC	public	8f54ab46-207f-11e8-9200-3c4a9275d6c8	8f54ab46-207f-11e8-9200-3c4a9275d6c8	SAMEA4620973
ERR3411898	WGS	302	323034300	PRJEB25371	SAMEA4620974	136955909	WELLCOME SANGER INSTITUTE	public	ERX3435544	PAIRED	RANDOM	GENOMIC	Moraxella catarrhalis	ILLUMINA	SAMEA4620974	ERP107281	DrakHMS7374262	SC	public	8f65ced0-207f-11e8-9200-3c4a9275d6c8	8f65ced0-207f-11e8-9200-3c4a9275d6c8	SAMEA4620974
ERR3411899	WGS	302	301486600	PRJEB25371	SAMEA4620975	129254750	WELLCOME SANGER INSTITUTE	public	ERX3435545	PAIRED	RANDOM	GENOMIC	Moraxella catarrhalis	ILLUMINA	SAMEA4620975	ERP107281	DrakHMS7374263	SC	public	8f7741f6-207f-11e8-9200-3c4a9275d6c8	8f7741f6-207f-11e8-9200-3c4a9275d6c8	SAMEA4620975
ERR3411900	WGS	302	333068854	PRJEB25371	SAMEA4620976	138867553	WELLCOME SANGER INSTITUTE	public	ERX3435546	PAIRED	RANDOM	GENOMIC	Moraxella catarrhalis	ILLUMINA	SAMEA4620976	ERP107281	DrakHMS7374264	SC	public	8f87f3de-207f-11e8-9200-3c4a9275d6c8	8f87f3de-207f-11e8-9200-3c4a9275d6c8	SAMEA4620976
ERR3411901	WGS	302	311137916	PRJEB25371	SAMEA4620986	132549283	WELLCOME SANGER INSTITUTE	public	ERX3435547	PAIRED	RANDOM	GENOMIC	Moraxella catarrhalis	ILLUMINA	SAMEA4620986	ERP107281	DrakHMS7374265	SC	public	8f975b80-207f-11e8-9200-3c4a9275d6c8	8f975b80-207f-11e8-9200-3c4a9275d6c8	SAMEA4620986
ERR3411902	WGS	302	336508634	PRJEB25371	SAMEA4620987	141926343	WELLCOME SANGER INSTITUTE	public	ERX3435548	PAIRED	RANDOM	GENOMIC	Moraxella catarrhalis	ILLUMINA	SAMEA4620987	ERP107281	DrakHMS7374266	SC	public	8fac48b0-207f-11e8-9200-3c4a9275d6c8	8fac48b0-207f-11e8-9200-3c4a9275d6c8	SAMEA4620987
ERR3411903	WGS	302	298011788	PRJEB25371	SAMEA4620988	128555103	WELLCOME SANGER INSTITUTE	public	ERX3435549	PAIRED	RANDOM	GENOMIC	Moraxella catarrhalis	ILLUMINA	SAMEA4620988	ERP107281	DrakHMS7374267	SC	public	8fbd2892-207f-11e8-9200-3c4a9275d6c8	8fbd2892-207f-11e8-9200-3c4a9275d6c8	SAMEA4620988
ERR3411904	WGS	302	328091894	PRJEB25371	SAMEA4620989	138631153	WELLCOME SANGER INSTITUTE	public	ERX3435550	PAIRED	RANDOM	GENOMIC	Moraxella catarrhalis	ILLUMINA	SAMEA4620989	ERP107281	DrakHMS7374268	SC	public	8fcd62b6-207f-11e8-9200-3c4a9275d6c8	8fcd62b6-207f-11e8-9200-3c4a9275d6c8	SAMEA4620989
ERR3411905	WGS	302	362801056	PRJEB25371	SAMEA4620990	153549426	WELLCOME SANGER INSTITUTE	public	ERX3435551	PAIRED	RANDOM	GENOMIC	Moraxella catarrhalis	ILLUMINA	SAMEA4620990	ERP107281	DrakHMS7374269	SC	public	8fd7b1d0-207f-11e8-9200-3c4a9275d6c8	8fd7b1d0-207f-11e8-9200-3c4a9275d6c8	SAMEA4620990
ERR3411906	WGS	302	349955788	PRJEB25371	SAMEA4620991	149907255	WELLCOME SANGER INSTITUTE	public	ERX3435552	PAIRED	RANDOM	GENOMIC	Moraxella catarrhalis	ILLUMINA	SAMEA4620991	ERP107281	DrakHMS7374270	SC	public	8fe16158-207f-11e8-9200-3c4a9275d6c8	8fe16158-207f-11e8-9200-3c4a9275d6c8	SAMEA4620991
ERR3411907	WGS	302	377118876	PRJEB25371	SAMEA4620992	159329001	WELLCOME SANGER INSTITUTE	public	ERX3435553	PAIRED	RANDOM	GENOMIC	Moraxella catarrhalis	ILLUMINA	SAMEA4620992	ERP107281	DrakHMS7374271	SC	public	8fe9089a-207f-11e8-9200-3c4a9275d6c8	8fe9089a-207f-11e8-9200-3c4a9275d6c8	SAMEA4620992
ERR3411908	WGS	302	388469244	PRJEB25371	SAMEA4620993	162617045	WELLCOME SANGER INSTITUTE	public	ERX3435554	PAIRED	RANDOM	GENOMIC	Moraxella catarrhalis	ILLUMINA	SAMEA4620993	ERP107281	DrakHMS7374272	SC	public	8ff05604-207f-11e8-9200-3c4a9275d6c8	8ff05604-207f-11e8-9200-3c4a9275d6c8	SAMEA4620993
ERR3411909	WGS	302	408005926	PRJEB25371	SAMEA4620994	169607403	WELLCOME SANGER INSTITUTE	public	ERX3435555	PAIRED	RANDOM	GENOMIC	Moraxella catarrhalis	ILLUMINA	SAMEA4620994	ERP107281	DrakHMS7374273	SC	public	8ff8d50e-207f-11e8-9200-3c4a9275d6c8	8ff8d50e-207f-11e8-9200-3c4a9275d6c8	SAMEA4620994
ERR3411910	WGS	302	346566442	PRJEB25371	SAMEA4620995	146189197	WELLCOME SANGER INSTITUTE	public	ERX3435556	PAIRED	RANDOM	GENOMIC	Moraxella catarrhalis	ILLUMINA	SAMEA4620995	ERP107281	DrakHMS7374274	SC	public	9002aa20-207f-11e8-9200-3c4a9275d6c8	9002aa20-207f-11e8-9200-3c4a9275d6c8	SAMEA4620995
ERR3411911	WGS	302	354318480	PRJEB25371	SAMEA4620996	150154815	WELLCOME SANGER INSTITUTE	public	ERX3435557	PAIRED	RANDOM	GENOMIC	Moraxella catarrhalis	ILLUMINA	SAMEA4620996	ERP107281	DrakHMS7374275	SC	public	900e858e-207f-11e8-9200-3c4a9275d6c8	900e858e-207f-11e8-9200-3c4a9275d6c8	SAMEA4620996
ERR3411912	WGS	302	338543812	PRJEB25371	SAMEA4620997	144315186	WELLCOME SANGER INSTITUTE	public	ERX3435558	PAIRED	RANDOM	GENOMIC	Moraxella catarrhalis	ILLUMINA	SAMEA4620997	ERP107281	DrakHMS7374276	SC	public	90178378-207f-11e8-9200-3c4a9275d6c8	90178378-207f-11e8-9200-3c4a9275d6c8	SAMEA4620997
ERR3411913	WGS	302	361112574	PRJEB25371	SAMEA4620998	152199947	WELLCOME SANGER INSTITUTE	public	ERX3435559	PAIRED	RANDOM	GENOMIC	Moraxella catarrhalis	ILLUMINA	SAMEA4620998	ERP107281	DrakHMS7374277	SC	public	90276bf8-207f-11e8-9200-3c4a9275d6c8	90276bf8-207f-11e8-9200-3c4a9275d6c8	SAMEA4620998
ERR3411914	WGS	302	339759060	PRJEB25371	SAMEA4620999	142339706	WELLCOME SANGER INSTITUTE	public	ERX3435560	PAIRED	RANDOM	GENOMIC	Moraxella catarrhalis	ILLUMINA	SAMEA4620999	ERP107281	DrakHMS7374278	SC	public	902e9c7a-207f-11e8-9200-3c4a9275d6c8	902e9c7a-207f-11e8-9200-3c4a9275d6c8	SAMEA4620999
ERR3411915	WGS	302	331795320	PRJEB25371	SAMEA4621000	139319274	WELLCOME SANGER INSTITUTE	public	ERX3435561	PAIRED	RANDOM	GENOMIC	Moraxella catarrhalis	ILLUMINA	SAMEA4621000	ERP107281	DrakHMS7374279	SC	public	90368624-207f-11e8-9200-3c4a9275d6c8	90368624-207f-11e8-9200-3c4a9275d6c8	SAMEA4621000
ERR3411916	WGS	302	341172722	PRJEB25371	SAMEA4621001	144502061	WELLCOME SANGER INSTITUTE	public	ERX3435562	PAIRED	RANDOM	GENOMIC	Moraxella catarrhalis	ILLUMINA	SAMEA4621001	ERP107281	DrakHMS7374280	SC	public	903efcfa-207f-11e8-9200-3c4a9275d6c8	903efcfa-207f-11e8-9200-3c4a9275d6c8	SAMEA4621001
ERR3411917	WGS	302	358943308	PRJEB25371	SAMEA4621002	150078009	WELLCOME SANGER INSTITUTE	public	ERX3435563	PAIRED	RANDOM	GENOMIC	Moraxella catarrhalis	ILLUMINA	SAMEA4621002	ERP107281	DrakHMS7374281	SC	public	90462322-207f-11e8-9200-3c4a9275d6c8	90462322-207f-11e8-9200-3c4a9275d6c8	SAMEA4621002
ERR3411918	WGS	302	312478494	PRJEB25371	SAMEA4621003	133121544	WELLCOME SANGER INSTITUTE	public	ERX3435564	PAIRED	RANDOM	GENOMIC	Moraxella catarrhalis	ILLUMINA	SAMEA4621003	ERP107281	DrakHMS7374282	SC	public	9052eda0-207f-11e8-9200-3c4a9275d6c8	9052eda0-207f-11e8-9200-3c4a9275d6c8	SAMEA4621003
ERR3411919	WGS	302	341060982	PRJEB25371	SAMEA4621004	144311456	WELLCOME SANGER INSTITUTE	public	ERX3435565	PAIRED	RANDOM	GENOMIC	Moraxella catarrhalis	ILLUMINA	SAMEA4621004	ERP107281	DrakHMS7374283	SC	public	905eab5e-207f-11e8-9200-3c4a9275d6c8	905eab5e-207f-11e8-9200-3c4a9275d6c8	SAMEA4621004
ERR3411920	WGS	302	323509346	PRJEB25371	SAMEA4621005	136944310	WELLCOME SANGER INSTITUTE	public	ERX3435566	PAIRED	RANDOM	GENOMIC	Moraxella catarrhalis	ILLUMINA	SAMEA4621005	ERP107281	DrakHMS7374284	SC	public	906bb9de-207f-11e8-9200-3c4a9275d6c8	906bb9de-207f-11e8-9200-3c4a9275d6c8	SAMEA4621005
ERR3411921	WGS	302	343415072	PRJEB25371	SAMEA4621006	146225397	WELLCOME SANGER INSTITUTE	public	ERX3435567	PAIRED	RANDOM	GENOMIC	Moraxella catarrhalis	ILLUMINA	SAMEA4621006	ERP107281	DrakHMS7374285	SC	public	907655ce-207f-11e8-9200-3c4a9275d6c8	907655ce-207f-11e8-9200-3c4a9275d6c8	SAMEA4621006
ERR3411922	WGS	302	322608480	PRJEB25371	SAMEA4621007	135721797	WELLCOME SANGER INSTITUTE	public	ERX3435568	PAIRED	RANDOM	GENOMIC	Moraxella catarrhalis	ILLUMINA	SAMEA4621007	ERP107281	DrakHMS7374286	SC	public	907e14a8-207f-11e8-9200-3c4a9275d6c8	907e14a8-207f-11e8-9200-3c4a9275d6c8	SAMEA4621007
ERR3411928	WGS	302	285195814	PRJEB25371	SAMEA4621013	120480402	WELLCOME SANGER INSTITUTE	public	ERX3435574	PAIRED	RANDOM	GENOMIC	Moraxella catarrhalis	ILLUMINA	SAMEA4621013	ERP107281	DrakHMS7374292	SC	public	90b1dfa4-207f-11e8-9200-3c4a9275d6c8	90b1dfa4-207f-11e8-9200-3c4a9275d6c8	SAMEA4621013
ERR3411940	WGS	302	334556808	PRJEB25371	SAMEA4621025	141729430	WELLCOME SANGER INSTITUTE	public	ERX3435586	PAIRED	RANDOM	GENOMIC	Moraxella catarrhalis	ILLUMINA	SAMEA4621025	ERP107281	DrakHMS7374304	SC	public	912b8be2-207f-11e8-9200-3c4a9275d6c8	912b8be2-207f-11e8-9200-3c4a9275d6c8	SAMEA4621025
ERR3411941	WGS	302	321683152	PRJEB25371	SAMEA4621026	134704120	WELLCOME SANGER INSTITUTE	public	ERX3435587	PAIRED	RANDOM	GENOMIC	Moraxella catarrhalis	ILLUMINA	SAMEA4621026	ERP107281	DrakHMS7374305	SC	public	9135a5dc-207f-11e8-9200-3c4a9275d6c8	9135a5dc-207f-11e8-9200-3c4a9275d6c8	SAMEA4621026
ERR3411958	WGS	302	316789544	PRJEB25371	SAMEA4621043	134334853	WELLCOME SANGER INSTITUTE	public	ERX3435604	PAIRED	RANDOM	GENOMIC	Moraxella catarrhalis	ILLUMINA	SAMEA4621043	ERP107281	DrakHMS7374322	SC	public	91e76006-207f-11e8-9200-3c4a9275d6c8	91e76006-207f-11e8-9200-3c4a9275d6c8	SAMEA4621043
ERR3411959	WGS	302	290642686	PRJEB25371	SAMEA4621044	124996619	WELLCOME SANGER INSTITUTE	public	ERX3435605	PAIRED	RANDOM	GENOMIC	Moraxella catarrhalis	ILLUMINA	SAMEA4621044	ERP107281	DrakHMS7374323	SC	public	91f1a228-207f-11e8-9200-3c4a9275d6c8	91f1a228-207f-11e8-9200-3c4a9275d6c8	SAMEA4621044
ERR3411960	WGS	302	345483772	PRJEB25371	SAMEA4621045	145757930	WELLCOME SANGER INSTITUTE	public	ERX3435606	PAIRED	RANDOM	GENOMIC	Moraxella catarrhalis	ILLUMINA	SAMEA4621045	ERP107281	DrakHMS7374324	SC	public	9203c246-207f-11e8-9200-3c4a9275d6c8	9203c246-207f-11e8-9200-3c4a9275d6c8	SAMEA4621045
ERR3411961	WGS	302	364467794	PRJEB25371	SAMEA4621046	156916132	WELLCOME SANGER INSTITUTE	public	ERX3435607	PAIRED	RANDOM	GENOMIC	Moraxella catarrhalis	ILLUMINA	SAMEA4621046	ERP107281	DrakHMS7374325	SC	public	92155510-207f-11e8-9200-3c4a9275d6c8	92155510-207f-11e8-9200-3c4a9275d6c8	SAMEA4621046
ERR3411962	WGS	302	325050452	PRJEB25371	SAMEA4621047	138200127	WELLCOME SANGER INSTITUTE	public	ERX3435608	PAIRED	RANDOM	GENOMIC	Moraxella catarrhalis	ILLUMINA	SAMEA4621047	ERP107281	DrakHMS7374326	SC	public	9220591a-207f-11e8-9200-3c4a9275d6c8	9220591a-207f-11e8-9200-3c4a9275d6c8	SAMEA4621047
ERR3411963	WGS	302	352439134	PRJEB25371	SAMEA4621048	149080197	WELLCOME SANGER INSTITUTE	public	ERX3435609	PAIRED	RANDOM	GENOMIC	Moraxella catarrhalis	ILLUMINA	SAMEA4621048	ERP107281	DrakHMS7374327	SC	public	92276c64-207f-11e8-9200-3c4a9275d6c8	92276c64-207f-11e8-9200-3c4a9275d6c8	SAMEA4621048
ERR3411964	WGS	302	331205816	PRJEB25371	SAMEA4621049	139828440	WELLCOME SANGER INSTITUTE	public	ERX3435610	PAIRED	RANDOM	GENOMIC	Moraxella catarrhalis	ILLUMINA	SAMEA4621049	ERP107281	DrakHMS7374328	SC	public	9234a1d6-207f-11e8-9200-3c4a9275d6c8	9234a1d6-207f-11e8-9200-3c4a9275d6c8	SAMEA4621049
ERR3411965	WGS	302	340953470	PRJEB25371	SAMEA4621050	144159101	WELLCOME SANGER INSTITUTE	public	ERX3435611	PAIRED	RANDOM	GENOMIC	Moraxella catarrhalis	ILLUMINA	SAMEA4621050	ERP107281	DrakHMS7374329	SC	public	923df5b0-207f-11e8-9200-3c4a9275d6c8	923df5b0-207f-11e8-9200-3c4a9275d6c8	SAMEA4621050
ERR3411966	WGS	302	342787516	PRJEB25371	SAMEA4621051	146550410	WELLCOME SANGER INSTITUTE	public	ERX3435612	PAIRED	RANDOM	GENOMIC	Moraxella catarrhalis	ILLUMINA	SAMEA4621051	ERP107281	DrakHMS7374330	SC	public	924c7c48-207f-11e8-9200-3c4a9275d6c8	924c7c48-207f-11e8-9200-3c4a9275d6c8	SAMEA4621051
ERR3411967	WGS	302	313393856	PRJEB25371	SAMEA4621052	132265976	WELLCOME SANGER INSTITUTE	public	ERX3435613	PAIRED	RANDOM	GENOMIC	Moraxella catarrhalis	ILLUMINA	SAMEA4621052	ERP107281	DrakHMS7374331	SC	public	926021c6-207f-11e8-9200-3c4a9275d6c8	926021c6-207f-11e8-9200-3c4a9275d6c8	SAMEA4621052
ERR3411968	WGS	302	291834076	PRJEB25371	SAMEA4621053	123359758	WELLCOME SANGER INSTITUTE	public	ERX3435614	PAIRED	RANDOM	GENOMIC	Moraxella catarrhalis	ILLUMINA	SAMEA4621053	ERP107281	DrakHMS7374332	SC	public	926ec0c8-207f-11e8-9200-3c4a9275d6c8	926ec0c8-207f-11e8-9200-3c4a9275d6c8	SAMEA4621053
ERR3411969	WGS	302	361615404	PRJEB25371	SAMEA4621054	152939130	WELLCOME SANGER INSTITUTE	public	ERX3435615	PAIRED	RANDOM	GENOMIC	Moraxella catarrhalis	ILLUMINA	SAMEA4621054	ERP107281	DrakHMS7374333	SC	public	927db3bc-207f-11e8-9200-3c4a9275d6c8	927db3bc-207f-11e8-9200-3c4a9275d6c8	SAMEA4621054
ERR3411970	WGS	302	292544682	PRJEB25371	SAMEA4621055	125610457	WELLCOME SANGER INSTITUTE	public	ERX3435616	PAIRED	RANDOM	GENOMIC	Moraxella catarrhalis	ILLUMINA	SAMEA4621055	ERP107281	DrakHMS7374334	SC	public	928aa4f0-207f-11e8-9200-3c4a9275d6c8	928aa4f0-207f-11e8-9200-3c4a9275d6c8	SAMEA4621055
ERR3448859	WGS	302	704210848	PRJEB25371	SAMEA4621056	275229353	WELLCOME SANGER INSTITUTE	public	ERX3470858	PAIRED	RANDOM	GENOMIC	Moraxella catarrhalis	ILLUMINA	SAMEA4621056	ERP107281	DrakHMS7374335	SC	public	9292cc2a-207f-11e8-9200-3c4a9275d6c8	9292cc2a-207f-11e8-9200-3c4a9275d6c8	SAMEA4621056
ERR3411971	WGS	302	366859936	PRJEB25371	SAMEA4621057	155804764	WELLCOME SANGER INSTITUTE	public	ERX3435617	PAIRED	RANDOM	GENOMIC	Moraxella catarrhalis	ILLUMINA	SAMEA4621057	ERP107281	DrakHMS7374336	SC	public	929a2ccc-207f-11e8-9200-3c4a9275d6c8	929a2ccc-207f-11e8-9200-3c4a9275d6c8	SAMEA4621057
ERR3411972	WGS	302	330979920	PRJEB25371	SAMEA4621058	141167082	WELLCOME SANGER INSTITUTE	public	ERX3435618	PAIRED	RANDOM	GENOMIC	Moraxella catarrhalis	ILLUMINA	SAMEA4621058	ERP107281	DrakHMS7374337	SC	public	92a115e6-207f-11e8-9200-3c4a9275d6c8	92a115e6-207f-11e8-9200-3c4a9275d6c8	SAMEA4621058
ERR3411973	WGS	302	343054484	PRJEB25371	SAMEA4621059	144576435	WELLCOME SANGER INSTITUTE	public	ERX3435619	PAIRED	RANDOM	GENOMIC	Moraxella catarrhalis	ILLUMINA	SAMEA4621059	ERP107281	DrakHMS7374338	SC	public	92aad61c-207f-11e8-9200-3c4a9275d6c8	92aad61c-207f-11e8-9200-3c4a9275d6c8	SAMEA4621059
ERR3411974	WGS	302	308424748	PRJEB25371	SAMEA4621060	130499311	WELLCOME SANGER INSTITUTE	public	ERX3435620	PAIRED	RANDOM	GENOMIC	Moraxella catarrhalis	ILLUMINA	SAMEA4621060	ERP107281	DrakHMS7374339	SC	public	92b7ca52-207f-11e8-9200-3c4a9275d6c8	92b7ca52-207f-11e8-9200-3c4a9275d6c8	SAMEA4621060
ERR3411975	WGS	302	293129656	PRJEB25371	SAMEA4621061	123799879	WELLCOME SANGER INSTITUTE	public	ERX3435621	PAIRED	RANDOM	GENOMIC	Moraxella catarrhalis	ILLUMINA	SAMEA4621061	ERP107281	DrakHMS7374340	SC	public	92bf2e8c-207f-11e8-9200-3c4a9275d6c8	92bf2e8c-207f-11e8-9200-3c4a9275d6c8	SAMEA4621061
ERR3411976	WGS	302	334189576	PRJEB25371	SAMEA4621062	141833215	WELLCOME SANGER INSTITUTE	public	ERX3435622	PAIRED	RANDOM	GENOMIC	Moraxella catarrhalis	ILLUMINA	SAMEA4621062	ERP107281	DrakHMS7374341	SC	public	92c7db18-207f-11e8-9200-3c4a9275d6c8	92c7db18-207f-11e8-9200-3c4a9275d6c8	SAMEA4621062
ERR3411977	WGS	302	309044150	PRJEB25371	SAMEA4621063	131137582	WELLCOME SANGER INSTITUTE	public	ERX3435623	PAIRED	RANDOM	GENOMIC	Moraxella catarrhalis	ILLUMINA	SAMEA4621063	ERP107281	DrakHMS7374342	SC	public	92cf909c-207f-11e8-9200-3c4a9275d6c8	92cf909c-207f-11e8-9200-3c4a9275d6c8	SAMEA4621063
ERR3411978	WGS	302	317138656	PRJEB25371	SAMEA4621064	135856546	WELLCOME SANGER INSTITUTE	public	ERX3435624	PAIRED	RANDOM	GENOMIC	Moraxella catarrhalis	ILLUMINA	SAMEA4621064	ERP107281	DrakHMS7374343	SC	public	92d6d5fa-207f-11e8-9200-3c4a9275d6c8	92d6d5fa-207f-11e8-9200-3c4a9275d6c8	SAMEA4621064
ERR3411979	WGS	302	326467738	PRJEB25371	SAMEA4621065	138207153	WELLCOME SANGER INSTITUTE	public	ERX3435625	PAIRED	RANDOM	GENOMIC	Moraxella catarrhalis	ILLUMINA	SAMEA4621065	ERP107281	DrakHMS7374344	SC	public	92e27cde-207f-11e8-9200-3c4a9275d6c8	92e27cde-207f-11e8-9200-3c4a9275d6c8	SAMEA4621065
ERR3411988	WGS	302	283949460	PRJEB25371	SAMEA4621074	119372772	WELLCOME SANGER INSTITUTE	public	ERX3435634	PAIRED	RANDOM	GENOMIC	Moraxella catarrhalis	ILLUMINA	SAMEA4621074	ERP107281	DrakHMS7374353	SC	public	95e440d4-207f-11e8-9200-3c4a9275d6c8	95e440d4-207f-11e8-9200-3c4a9275d6c8	SAMEA4621074
ERR3411989	WGS	302	280677894	PRJEB25371	SAMEA4621075	118444188	WELLCOME SANGER INSTITUTE	public	ERX3435635	PAIRED	RANDOM	GENOMIC	Moraxella catarrhalis	ILLUMINA	SAMEA4621075	ERP107281	DrakHMS7374354	SC	public	95f222e4-207f-11e8-9200-3c4a9275d6c8	95f222e4-207f-11e8-9200-3c4a9275d6c8	SAMEA4621075
ERR3411990	WGS	302	314715106	PRJEB25371	SAMEA4621076	135223511	WELLCOME SANGER INSTITUTE	public	ERX3435636	PAIRED	RANDOM	GENOMIC	Moraxella catarrhalis	ILLUMINA	SAMEA4621076	ERP107281	DrakHMS7374355	SC	public	96010e3a-207f-11e8-9200-3c4a9275d6c8	96010e3a-207f-11e8-9200-3c4a9275d6c8	SAMEA4621076
ERR3412013	WGS	302	311184424	PRJEB25371	SAMEA4621099	133279131	WELLCOME SANGER INSTITUTE	public	ERX3435659	PAIRED	RANDOM	GENOMIC	Moraxella catarrhalis	ILLUMINA	SAMEA4621099	ERP107281	DrakHMS7374378	SC	public	976d2cfe-207f-11e8-9200-3c4a9275d6c8	976d2cfe-207f-11e8-9200-3c4a9275d6c8	SAMEA4621099
ERR3412014	WGS	302	298705180	PRJEB25371	SAMEA4621100	128098143	WELLCOME SANGER INSTITUTE	public	ERX3435660	PAIRED	RANDOM	GENOMIC	Moraxella catarrhalis	ILLUMINA	SAMEA4621100	ERP107281	DrakHMS7374379	SC	public	97771e4e-207f-11e8-9200-3c4a9275d6c8	97771e4e-207f-11e8-9200-3c4a9275d6c8	SAMEA4621100
ERR3412015	WGS	302	311659168	PRJEB25371	SAMEA4621101	133277476	WELLCOME SANGER INSTITUTE	public	ERX3435661	PAIRED	RANDOM	GENOMIC	Moraxella catarrhalis	ILLUMINA	SAMEA4621101	ERP107281	DrakHMS7374380	SC	public	9784e24a-207f-11e8-9200-3c4a9275d6c8	9784e24a-207f-11e8-9200-3c4a9275d6c8	SAMEA4621101
ERR3412016	WGS	302	352264276	PRJEB25371	SAMEA4621102	148620021	WELLCOME SANGER INSTITUTE	public	ERX3435662	PAIRED	RANDOM	GENOMIC	Moraxella catarrhalis	ILLUMINA	SAMEA4621102	ERP107281	DrakHMS7374381	SC	public	978ecc9c-207f-11e8-9200-3c4a9275d6c8	978ecc9c-207f-11e8-9200-3c4a9275d6c8	SAMEA4621102
ERR3412017	WGS	302	281459168	PRJEB25371	SAMEA4621103	121455711	WELLCOME SANGER INSTITUTE	public	ERX3435663	PAIRED	RANDOM	GENOMIC	Moraxella catarrhalis	ILLUMINA	SAMEA4621103	ERP107281	DrakHMS7374382	SC	public	979989d4-207f-11e8-9200-3c4a9275d6c8	979989d4-207f-11e8-9200-3c4a9275d6c8	SAMEA4621103
ERR3412018	WGS	302	307769106	PRJEB25371	SAMEA4621104	130555266	WELLCOME SANGER INSTITUTE	public	ERX3435664	PAIRED	RANDOM	GENOMIC	Moraxella catarrhalis	ILLUMINA	SAMEA4621104	ERP107281	DrakHMS7374383	SC	public	97a37106-207f-11e8-9200-3c4a9275d6c8	97a37106-207f-11e8-9200-3c4a9275d6c8	SAMEA4621104
ERR3412019	WGS	302	307902288	PRJEB25371	SAMEA4621105	129942616	WELLCOME SANGER INSTITUTE	public	ERX3435665	PAIRED	RANDOM	GENOMIC	Moraxella catarrhalis	ILLUMINA	SAMEA4621105	ERP107281	DrakHMS7374384	SC	public	97b07716-207f-11e8-9200-3c4a9275d6c8	97b07716-207f-11e8-9200-3c4a9275d6c8	SAMEA4621105
ERR3412020	WGS	302	298495894	PRJEB25371	SAMEA4621106	127383537	WELLCOME SANGER INSTITUTE	public	ERX3435666	PAIRED	RANDOM	GENOMIC	Moraxella catarrhalis	ILLUMINA	SAMEA4621106	ERP107281	DrakHMS7374385	SC	public	97bc6418-207f-11e8-9200-3c4a9275d6c8	97bc6418-207f-11e8-9200-3c4a9275d6c8	SAMEA4621106
ERR3412021	WGS	302	316618914	PRJEB25371	SAMEA4621107	134794921	WELLCOME SANGER INSTITUTE	public	ERX3435667	PAIRED	RANDOM	GENOMIC	Moraxella catarrhalis	ILLUMINA	SAMEA4621107	ERP107281	DrakHMS7374386	SC	public	97c8ca14-207f-11e8-9200-3c4a9275d6c8	97c8ca14-207f-11e8-9200-3c4a9275d6c8	SAMEA4621107
ERR3412022	WGS	302	266763848	PRJEB25371	SAMEA4621108	114655976	WELLCOME SANGER INSTITUTE	public	ERX3435668	PAIRED	RANDOM	GENOMIC	Moraxella catarrhalis	ILLUMINA	SAMEA4621108	ERP107281	DrakHMS7374387	SC	public	97d3bbae-207f-11e8-9200-3c4a9275d6c8	97d3bbae-207f-11e8-9200-3c4a9275d6c8	SAMEA4621108
ERR3412023	WGS	302	309782540	PRJEB25371	SAMEA4621109	131667915	WELLCOME SANGER INSTITUTE	public	ERX3435669	PAIRED	RANDOM	GENOMIC	Moraxella catarrhalis	ILLUMINA	SAMEA4621109	ERP107281	DrakHMS7374388	SC	public	97de8c5a-207f-11e8-9200-3c4a9275d6c8	97de8c5a-207f-11e8-9200-3c4a9275d6c8	SAMEA4621109
ERR3412024	WGS	302	301498680	PRJEB25371	SAMEA4621110	128557359	WELLCOME SANGER INSTITUTE	public	ERX3435670	PAIRED	RANDOM	GENOMIC	Moraxella catarrhalis	ILLUMINA	SAMEA4621110	ERP107281	DrakHMS7374389	SC	public	97ee7a16-207f-11e8-9200-3c4a9275d6c8	97ee7a16-207f-11e8-9200-3c4a9275d6c8	SAMEA4621110
ERR3412025	WGS	302	320034534	PRJEB25371	SAMEA4621111	136037076	WELLCOME SANGER INSTITUTE	public	ERX3435671	PAIRED	RANDOM	GENOMIC	Moraxella catarrhalis	ILLUMINA	SAMEA4621111	ERP107281	DrakHMS7374390	SC	public	97fb289c-207f-11e8-9200-3c4a9275d6c8	97fb289c-207f-11e8-9200-3c4a9275d6c8	SAMEA4621111
ERR3412026	WGS	302	311006244	PRJEB25371	SAMEA4621112	132780434	WELLCOME SANGER INSTITUTE	public	ERX3435672	PAIRED	RANDOM	GENOMIC	Moraxella catarrhalis	ILLUMINA	SAMEA4621112	ERP107281	DrakHMS7374391	SC	public	980c8984-207f-11e8-9200-3c4a9275d6c8	980c8984-207f-11e8-9200-3c4a9275d6c8	SAMEA4621112
ERR3412027	WGS	302	309446414	PRJEB25371	SAMEA4621113	131384182	WELLCOME SANGER INSTITUTE	public	ERX3435673	PAIRED	RANDOM	GENOMIC	Moraxella catarrhalis	ILLUMINA	SAMEA4621113	ERP107281	DrakHMS7374392	SC	public	981d76f4-207f-11e8-9200-3c4a9275d6c8	981d76f4-207f-11e8-9200-3c4a9275d6c8	SAMEA4621113
ERR3412028	WGS	302	316481504	PRJEB25371	SAMEA4621114	134891267	WELLCOME SANGER INSTITUTE	public	ERX3435674	PAIRED	RANDOM	GENOMIC	Moraxella catarrhalis	ILLUMINA	SAMEA4621114	ERP107281	DrakHMS7374393	SC	public	982cbc54-207f-11e8-9200-3c4a9275d6c8	982cbc54-207f-11e8-9200-3c4a9275d6c8	SAMEA4621114
ERR3412029	WGS	302	312149616	PRJEB25371	SAMEA4621115	131279364	WELLCOME SANGER INSTITUTE	public	ERX3435675	PAIRED	RANDOM	GENOMIC	Moraxella catarrhalis	ILLUMINA	SAMEA4621115	ERP107281	DrakHMS7374394	SC	public	983dbd24-207f-11e8-9200-3c4a9275d6c8	983dbd24-207f-11e8-9200-3c4a9275d6c8	SAMEA4621115
ERR3412030	WGS	302	264476802	PRJEB25371	SAMEA4621116	112171047	WELLCOME SANGER INSTITUTE	public	ERX3435676	PAIRED	RANDOM	GENOMIC	Moraxella catarrhalis	ILLUMINA	SAMEA4621116	ERP107281	DrakHMS7374395	SC	public	98492d08-207f-11e8-9200-3c4a9275d6c8	98492d08-207f-11e8-9200-3c4a9275d6c8	SAMEA4621116
ERR3412031	WGS	302	290668658	PRJEB25371	SAMEA4621117	124252610	WELLCOME SANGER INSTITUTE	public	ERX3435677	PAIRED	RANDOM	GENOMIC	Moraxella catarrhalis	ILLUMINA	SAMEA4621117	ERP107281	DrakHMS7374396	SC	public	98564c22-207f-11e8-9200-3c4a9275d6c8	98564c22-207f-11e8-9200-3c4a9275d6c8	SAMEA4621117
ERR3412032	WGS	302	323265028	PRJEB25371	SAMEA4621118	138458019	WELLCOME SANGER INSTITUTE	public	ERX3435678	PAIRED	RANDOM	GENOMIC	Moraxella catarrhalis	ILLUMINA	SAMEA4621118	ERP107281	DrakHMS7374397	SC	public	98628762-207f-11e8-9200-3c4a9275d6c8	98628762-207f-11e8-9200-3c4a9275d6c8	SAMEA4621118
ERR3412033	WGS	302	316327182	PRJEB25371	SAMEA4621119	133831728	WELLCOME SANGER INSTITUTE	public	ERX3435679	PAIRED	RANDOM	GENOMIC	Moraxella catarrhalis	ILLUMINA	SAMEA4621119	ERP107281	DrakHMS7374398	SC	public	986e56e6-207f-11e8-9200-3c4a9275d6c8	986e56e6-207f-11e8-9200-3c4a9275d6c8	SAMEA4621119
ERR3412034	WGS	302	326662226	PRJEB25371	SAMEA4621120	137291433	WELLCOME SANGER INSTITUTE	public	ERX3435680	PAIRED	RANDOM	GENOMIC	Moraxella catarrhalis	ILLUMINA	SAMEA4621120	ERP107281	DrakHMS7374399	SC	public	987981c4-207f-11e8-9200-3c4a9275d6c8	987981c4-207f-11e8-9200-3c4a9275d6c8	SAMEA4621120
ERR3412035	WGS	302	327884420	PRJEB25371	SAMEA4621121	138665480	WELLCOME SANGER INSTITUTE	public	ERX3435681	PAIRED	RANDOM	GENOMIC	Moraxella catarrhalis	ILLUMINA	SAMEA4621121	ERP107281	DrakHMS7374400	SC	public	98867fd2-207f-11e8-9200-3c4a9275d6c8	98867fd2-207f-11e8-9200-3c4a9275d6c8	SAMEA4621121
ERR3412036	WGS	302	311950598	PRJEB25371	SAMEA4621122	131797347	WELLCOME SANGER INSTITUTE	public	ERX3435682	PAIRED	RANDOM	GENOMIC	Moraxella catarrhalis	ILLUMINA	SAMEA4621122	ERP107281	DrakHMS7374401	SC	public	989324d0-207f-11e8-9200-3c4a9275d6c8	989324d0-207f-11e8-9200-3c4a9275d6c8	SAMEA4621122
ERR3412037	WGS	302	296846370	PRJEB25371	SAMEA4621123	126872678	WELLCOME SANGER INSTITUTE	public	ERX3435683	PAIRED	RANDOM	GENOMIC	Moraxella catarrhalis	ILLUMINA	SAMEA4621123	ERP107281	DrakHMS7374402	SC	public	989ed3a2-207f-11e8-9200-3c4a9275d6c8	989ed3a2-207f-11e8-9200-3c4a9275d6c8	SAMEA4621123
ERR3412038	WGS	302	304581496	PRJEB25371	SAMEA4621124	130204360	WELLCOME SANGER INSTITUTE	public	ERX3435684	PAIRED	RANDOM	GENOMIC	Moraxella catarrhalis	ILLUMINA	SAMEA4621124	ERP107281	DrakHMS7374403	SC	public	98acc728-207f-11e8-9200-3c4a9275d6c8	98acc728-207f-11e8-9200-3c4a9275d6c8	SAMEA4621124
ERR3412039	WGS	302	285292756	PRJEB25371	SAMEA4621125	121032523	WELLCOME SANGER INSTITUTE	public	ERX3435685	PAIRED	RANDOM	GENOMIC	Moraxella catarrhalis	ILLUMINA	SAMEA4621125	ERP107281	DrakHMS7374404	SC	public	98b994d0-207f-11e8-9200-3c4a9275d6c8	98b994d0-207f-11e8-9200-3c4a9275d6c8	SAMEA4621125
ERR3412040	WGS	302	327420548	PRJEB25371	SAMEA4621126	137916616	WELLCOME SANGER INSTITUTE	public	ERX3435686	PAIRED	RANDOM	GENOMIC	Moraxella catarrhalis	ILLUMINA	SAMEA4621126	ERP107281	DrakHMS7374405	SC	public	98c62ac4-207f-11e8-9200-3c4a9275d6c8	98c62ac4-207f-11e8-9200-3c4a9275d6c8	SAMEA4621126
ERR3412041	WGS	302	281076836	PRJEB25371	SAMEA4621127	120328159	WELLCOME SANGER INSTITUTE	public	ERX3435687	PAIRED	RANDOM	GENOMIC	Moraxella catarrhalis	ILLUMINA	SAMEA4621127	ERP107281	DrakHMS7374406	SC	public	98d33836-207f-11e8-9200-3c4a9275d6c8	98d33836-207f-11e8-9200-3c4a9275d6c8	SAMEA4621127
ERR3412042	WGS	302	302529104	PRJEB25371	SAMEA4621128	128139278	WELLCOME SANGER INSTITUTE	public	ERX3435688	PAIRED	RANDOM	GENOMIC	Moraxella catarrhalis	ILLUMINA	SAMEA4621128	ERP107281	DrakHMS7374407	SC	public	98e3e730-207f-11e8-9200-3c4a9275d6c8	98e3e730-207f-11e8-9200-3c4a9275d6c8	SAMEA4621128
ERR3412043	WGS	302	317628198	PRJEB25371	SAMEA4621129	133864356	WELLCOME SANGER INSTITUTE	public	ERX3435689	PAIRED	RANDOM	GENOMIC	Moraxella catarrhalis	ILLUMINA	SAMEA4621129	ERP107281	DrakHMS7374408	SC	public	98f37e66-207f-11e8-9200-3c4a9275d6c8	98f37e66-207f-11e8-9200-3c4a9275d6c8	SAMEA4621129
ERR3412044	WGS	302	330583696	PRJEB25371	SAMEA4621130	138634334	WELLCOME SANGER INSTITUTE	public	ERX3435690	PAIRED	RANDOM	GENOMIC	Moraxella catarrhalis	ILLUMINA	SAMEA4621130	ERP107281	DrakHMS7374409	SC	public	98fea016-207f-11e8-9200-3c4a9275d6c8	98fea016-207f-11e8-9200-3c4a9275d6c8	SAMEA4621130
ERR3412045	WGS	302	322486774	PRJEB25371	SAMEA4621131	136728397	WELLCOME SANGER INSTITUTE	public	ERX3435691	PAIRED	RANDOM	GENOMIC	Moraxella catarrhalis	ILLUMINA	SAMEA4621131	ERP107281	DrakHMS7374410	SC	public	9909d59e-207f-11e8-9200-3c4a9275d6c8	9909d59e-207f-11e8-9200-3c4a9275d6c8	SAMEA4621131
ERR3412046	WGS	302	281997634	PRJEB25371	SAMEA4621132	121022358	WELLCOME SANGER INSTITUTE	public	ERX3435692	PAIRED	RANDOM	GENOMIC	Moraxella catarrhalis	ILLUMINA	SAMEA4621132	ERP107281	DrakHMS7374411	SC	public	9915de2a-207f-11e8-9200-3c4a9275d6c8	9915de2a-207f-11e8-9200-3c4a9275d6c8	SAMEA4621132
ERR3412047	WGS	302	299160596	PRJEB25371	SAMEA4621133	126661518	WELLCOME SANGER INSTITUTE	public	ERX3435693	PAIRED	RANDOM	GENOMIC	Moraxella catarrhalis	ILLUMINA	SAMEA4621133	ERP107281	DrakHMS7374412	SC	public	9920969e-207f-11e8-9200-3c4a9275d6c8	9920969e-207f-11e8-9200-3c4a9275d6c8	SAMEA4621133
ERR3412048	WGS	302	320489950	PRJEB25371	SAMEA4621134	136423499	WELLCOME SANGER INSTITUTE	public	ERX3435694	PAIRED	RANDOM	GENOMIC	Moraxella catarrhalis	ILLUMINA	SAMEA4621134	ERP107281	DrakHMS7374413	SC	public	992c6802-207f-11e8-9200-3c4a9275d6c8	992c6802-207f-11e8-9200-3c4a9275d6c8	SAMEA4621134
ERR3412049	WGS	302	315274712	PRJEB25371	SAMEA4621135	136462609	WELLCOME SANGER INSTITUTE	public	ERX3435695	PAIRED	RANDOM	GENOMIC	Moraxella catarrhalis	ILLUMINA	SAMEA4621135	ERP107281	DrakHMS7374414	SC	public	99374132-207f-11e8-9200-3c4a9275d6c8	99374132-207f-11e8-9200-3c4a9275d6c8	SAMEA4621135
ERR3412055	WGS	302	263440640	PRJEB25371	SAMEA4621141	112929721	WELLCOME SANGER INSTITUTE	public	ERX3435701	PAIRED	RANDOM	GENOMIC	Moraxella catarrhalis	ILLUMINA	SAMEA4621141	ERP107281	DrakHMS7374420	SC	public	996e4ace-207f-11e8-9200-3c4a9275d6c8	996e4ace-207f-11e8-9200-3c4a9275d6c8	SAMEA4621141
ERR3412056	WGS	302	286025408	PRJEB25371	SAMEA4621142	124726305	WELLCOME SANGER INSTITUTE	public	ERX3435702	PAIRED	RANDOM	GENOMIC	Moraxella catarrhalis	ILLUMINA	SAMEA4621142	ERP107281	DrakHMS7374421	SC	public	9976fe94-207f-11e8-9200-3c4a9275d6c8	9976fe94-207f-11e8-9200-3c4a9275d6c8	SAMEA4621142
ERR3412057	WGS	302	303090522	PRJEB25371	SAMEA4621143	128973226	WELLCOME SANGER INSTITUTE	public	ERX3435703	PAIRED	RANDOM	GENOMIC	Moraxella catarrhalis	ILLUMINA	SAMEA4621143	ERP107281	DrakHMS7374422	SC	public	997f6494-207f-11e8-9200-3c4a9275d6c8	997f6494-207f-11e8-9200-3c4a9275d6c8	SAMEA4621143
ERR3412086	WGS	302	330700570	PRJEB25371	SAMEA4621173	140251465	WELLCOME SANGER INSTITUTE	public	ERX3435732	PAIRED	RANDOM	GENOMIC	Moraxella catarrhalis	ILLUMINA	SAMEA4621173	ERP107281	DrakHMS7374451	SC	public	9d5947b0-207f-11e8-9200-3c4a9275d6c8	9d5947b0-207f-11e8-9200-3c4a9275d6c8	SAMEA4621173
ERR3412087	WGS	302	354534108	PRJEB25371	SAMEA4621174	147572312	WELLCOME SANGER INSTITUTE	public	ERX3435733	PAIRED	RANDOM	GENOMIC	Moraxella catarrhalis	ILLUMINA	SAMEA4621174	ERP107281	DrakHMS7374452	SC	public	9d688194-207f-11e8-9200-3c4a9275d6c8	9d688194-207f-11e8-9200-3c4a9275d6c8	SAMEA4621174
ERR3412088	WGS	302	324152002	PRJEB25371	SAMEA4621175	136909578	WELLCOME SANGER INSTITUTE	public	ERX3435734	PAIRED	RANDOM	GENOMIC	Moraxella catarrhalis	ILLUMINA	SAMEA4621175	ERP107281	DrakHMS7374453	SC	public	9d72a9da-207f-11e8-9200-3c4a9275d6c8	9d72a9da-207f-11e8-9200-3c4a9275d6c8	SAMEA4621175
ERR3412089	WGS	302	301523142	PRJEB25371	SAMEA4621176	128231138	WELLCOME SANGER INSTITUTE	public	ERX3435735	PAIRED	RANDOM	GENOMIC	Moraxella catarrhalis	ILLUMINA	SAMEA4621176	ERP107281	DrakHMS7374454	SC	public	9d8077b8-207f-11e8-9200-3c4a9275d6c8	9d8077b8-207f-11e8-9200-3c4a9275d6c8	SAMEA4621176
ERR3412090	WGS	302	293842074	PRJEB25371	SAMEA4621177	124499450	WELLCOME SANGER INSTITUTE	public	ERX3435736	PAIRED	RANDOM	GENOMIC	Moraxella catarrhalis	ILLUMINA	SAMEA4621177	ERP107281	DrakHMS7374455	SC	public	9d8fc06a-207f-11e8-9200-3c4a9275d6c8	9d8fc06a-207f-11e8-9200-3c4a9275d6c8	SAMEA4621177
ERR3412091	WGS	302	303097770	PRJEB25371	SAMEA4621178	128203601	WELLCOME SANGER INSTITUTE	public	ERX3435737	PAIRED	RANDOM	GENOMIC	Moraxella catarrhalis	ILLUMINA	SAMEA4621178	ERP107281	DrakHMS7374456	SC	public	9d9927f4-207f-11e8-9200-3c4a9275d6c8	9d9927f4-207f-11e8-9200-3c4a9275d6c8	SAMEA4621178
ERR3412092	WGS	302	294107230	PRJEB25371	SAMEA4621179	125515923	WELLCOME SANGER INSTITUTE	public	ERX3435738	PAIRED	RANDOM	GENOMIC	Moraxella catarrhalis	ILLUMINA	SAMEA4621179	ERP107281	DrakHMS7374457	SC	public	9da4e7ec-207f-11e8-9200-3c4a9275d6c8	9da4e7ec-207f-11e8-9200-3c4a9275d6c8	SAMEA4621179
ERR3412093	WGS	302	330482224	PRJEB25371	SAMEA4621180	138111382	WELLCOME SANGER INSTITUTE	public	ERX3435739	PAIRED	RANDOM	GENOMIC	Moraxella catarrhalis	ILLUMINA	SAMEA4621180	ERP107281	DrakHMS7374458	SC	public	9db3f30e-207f-11e8-9200-3c4a9275d6c8	9db3f30e-207f-11e8-9200-3c4a9275d6c8	SAMEA4621180
ERR3412094	WGS	302	325532142	PRJEB25371	SAMEA4621181	137771930	WELLCOME SANGER INSTITUTE	public	ERX3435740	PAIRED	RANDOM	GENOMIC	Moraxella catarrhalis	ILLUMINA	SAMEA4621181	ERP107281	DrakHMS7374459	SC	public	9dc57d22-207f-11e8-9200-3c4a9275d6c8	9dc57d22-207f-11e8-9200-3c4a9275d6c8	SAMEA4621181
ERR3412095	WGS	302	308683260	PRJEB25371	SAMEA4621182	131214141	WELLCOME SANGER INSTITUTE	public	ERX3435741	PAIRED	RANDOM	GENOMIC	Moraxella catarrhalis	ILLUMINA	SAMEA4621182	ERP107281	DrakHMS7374460	SC	public	9dd0cd76-207f-11e8-9200-3c4a9275d6c8	9dd0cd76-207f-11e8-9200-3c4a9275d6c8	SAMEA4621182
ERR3412096	WGS	302	341494050	PRJEB25371	SAMEA4621183	144322555	WELLCOME SANGER INSTITUTE	public	ERX3435742	PAIRED	RANDOM	GENOMIC	Moraxella catarrhalis	ILLUMINA	SAMEA4621183	ERP107281	DrakHMS7374461	SC	public	9dde0536-207f-11e8-9200-3c4a9275d6c8	9dde0536-207f-11e8-9200-3c4a9275d6c8	SAMEA4621183
ERR3412097	WGS	302	335007694	PRJEB25371	SAMEA4621184	142778579	WELLCOME SANGER INSTITUTE	public	ERX3435743	PAIRED	RANDOM	GENOMIC	Moraxella catarrhalis	ILLUMINA	SAMEA4621184	ERP107281	DrakHMS7374462	SC	public	9de7bec8-207f-11e8-9200-3c4a9275d6c8	9de7bec8-207f-11e8-9200-3c4a9275d6c8	SAMEA4621184
ERR3412098	WGS	302	336960426	PRJEB25371	SAMEA4621185	142281552	WELLCOME SANGER INSTITUTE	public	ERX3435744	PAIRED	RANDOM	GENOMIC	Moraxella catarrhalis	ILLUMINA	SAMEA4621185	ERP107281	DrakHMS7374463	SC	public	9df90534-207f-11e8-9200-3c4a9275d6c8	9df90534-207f-11e8-9200-3c4a9275d6c8	SAMEA4621185
ERR3412099	WGS	302	370425952	PRJEB25371	SAMEA4621186	154164812	WELLCOME SANGER INSTITUTE	public	ERX3435745	PAIRED	RANDOM	GENOMIC	Moraxella catarrhalis	ILLUMINA	SAMEA4621186	ERP107281	DrakHMS7374464	SC	public	9e079522-207f-11e8-9200-3c4a9275d6c8	9e079522-207f-11e8-9200-3c4a9275d6c8	SAMEA4621186
ERR3412100	WGS	302	322411576	PRJEB25371	SAMEA4621187	136803707	WELLCOME SANGER INSTITUTE	public	ERX3435746	PAIRED	RANDOM	GENOMIC	Moraxella catarrhalis	ILLUMINA	SAMEA4621187	ERP107281	DrakHMS7374465	SC	public	9e1c57f0-207f-11e8-9200-3c4a9275d6c8	9e1c57f0-207f-11e8-9200-3c4a9275d6c8	SAMEA4621187
ERR3412101	WGS	302	309920554	PRJEB25371	SAMEA4621188	132445666	WELLCOME SANGER INSTITUTE	public	ERX3435747	PAIRED	RANDOM	GENOMIC	Moraxella catarrhalis	ILLUMINA	SAMEA4621188	ERP107281	DrakHMS7374466	SC	public	9e2ade6a-207f-11e8-9200-3c4a9275d6c8	9e2ade6a-207f-11e8-9200-3c4a9275d6c8	SAMEA4621188
ERR3412102	WGS	302	329575620	PRJEB25371	SAMEA4621189	139766376	WELLCOME SANGER INSTITUTE	public	ERX3435748	PAIRED	RANDOM	GENOMIC	Moraxella catarrhalis	ILLUMINA	SAMEA4621189	ERP107281	DrakHMS7374467	SC	public	9e39260a-207f-11e8-9200-3c4a9275d6c8	9e39260a-207f-11e8-9200-3c4a9275d6c8	SAMEA4621189
ERR3412103	WGS	302	289206978	PRJEB25371	SAMEA4621190	124426625	WELLCOME SANGER INSTITUTE	public	ERX3435749	PAIRED	RANDOM	GENOMIC	Moraxella catarrhalis	ILLUMINA	SAMEA4621190	ERP107281	DrakHMS7374468	SC	public	9e4874d4-207f-11e8-9200-3c4a9275d6c8	9e4874d4-207f-11e8-9200-3c4a9275d6c8	SAMEA4621190
ERR3412104	WGS	302	322331546	PRJEB25371	SAMEA4621191	138197606	WELLCOME SANGER INSTITUTE	public	ERX3435750	PAIRED	RANDOM	GENOMIC	Moraxella catarrhalis	ILLUMINA	SAMEA4621191	ERP107281	DrakHMS7374469	SC	public	9e5482d8-207f-11e8-9200-3c4a9275d6c8	9e5482d8-207f-11e8-9200-3c4a9275d6c8	SAMEA4621191
ERR3412105	WGS	302	329560822	PRJEB25371	SAMEA4621192	139202559	WELLCOME SANGER INSTITUTE	public	ERX3435751	PAIRED	RANDOM	GENOMIC	Moraxella catarrhalis	ILLUMINA	SAMEA4621192	ERP107281	DrakHMS7374470	SC	public	9e5f80a2-207f-11e8-9200-3c4a9275d6c8	9e5f80a2-207f-11e8-9200-3c4a9275d6c8	SAMEA4621192
ERR3412106	WGS	302	303873608	PRJEB25371	SAMEA4621193	129596420	WELLCOME SANGER INSTITUTE	public	ERX3435752	PAIRED	RANDOM	GENOMIC	Moraxella catarrhalis	ILLUMINA	SAMEA4621193	ERP107281	DrakHMS7374471	SC	public	9e6cffe8-207f-11e8-9200-3c4a9275d6c8	9e6cffe8-207f-11e8-9200-3c4a9275d6c8	SAMEA4621193
ERR3412107	WGS	302	352070392	PRJEB25371	SAMEA4621194	147138477	WELLCOME SANGER INSTITUTE	public	ERX3435753	PAIRED	RANDOM	GENOMIC	Moraxella catarrhalis	ILLUMINA	SAMEA4621194	ERP107281	DrakHMS7374472	SC	public	9e7a8da2-207f-11e8-9200-3c4a9275d6c8	9e7a8da2-207f-11e8-9200-3c4a9275d6c8	SAMEA4621194
ERR3412108	WGS	302	352982130	PRJEB25371	SAMEA4621195	147263150	WELLCOME SANGER INSTITUTE	public	ERX3435754	PAIRED	RANDOM	GENOMIC	Moraxella catarrhalis	ILLUMINA	SAMEA4621195	ERP107281	DrakHMS7374473	SC	public	9e831044-207f-11e8-9200-3c4a9275d6c8	9e831044-207f-11e8-9200-3c4a9275d6c8	SAMEA4621195
ERR3412109	WGS	302	308764498	PRJEB25371	SAMEA4621196	131041737	WELLCOME SANGER INSTITUTE	public	ERX3435755	PAIRED	RANDOM	GENOMIC	Moraxella catarrhalis	ILLUMINA	SAMEA4621196	ERP107281	DrakHMS7374474	SC	public	9e8c3b60-207f-11e8-9200-3c4a9275d6c8	9e8c3b60-207f-11e8-9200-3c4a9275d6c8	SAMEA4621196
ERR3412110	WGS	302	330913480	PRJEB25371	SAMEA4621197	139290023	WELLCOME SANGER INSTITUTE	public	ERX3435756	PAIRED	RANDOM	GENOMIC	Moraxella catarrhalis	ILLUMINA	SAMEA4621197	ERP107281	DrakHMS7374475	SC	public	9e9b36d8-207f-11e8-9200-3c4a9275d6c8	9e9b36d8-207f-11e8-9200-3c4a9275d6c8	SAMEA4621197
ERR3412111	WGS	302	314617258	PRJEB25371	SAMEA4621198	133635707	WELLCOME SANGER INSTITUTE	public	ERX3435757	PAIRED	RANDOM	GENOMIC	Moraxella catarrhalis	ILLUMINA	SAMEA4621198	ERP107281	DrakHMS7374476	SC	public	9ea98044-207f-11e8-9200-3c4a9275d6c8	9ea98044-207f-11e8-9200-3c4a9275d6c8	SAMEA4621198
ERR3412112	WGS	302	307583074	PRJEB25371	SAMEA4621199	131269787	WELLCOME SANGER INSTITUTE	public	ERX3435758	PAIRED	RANDOM	GENOMIC	Moraxella catarrhalis	ILLUMINA	SAMEA4621199	ERP107281	DrakHMS7374477	SC	public	9ebcea6c-207f-11e8-9200-3c4a9275d6c8	9ebcea6c-207f-11e8-9200-3c4a9275d6c8	SAMEA4621199
ERR3412113	WGS	302	302660172	PRJEB25371	SAMEA4621200	127897363	WELLCOME SANGER INSTITUTE	public	ERX3435759	PAIRED	RANDOM	GENOMIC	Moraxella catarrhalis	ILLUMINA	SAMEA4621200	ERP107281	DrakHMS7374478	SC	public	9ece1f8a-207f-11e8-9200-3c4a9275d6c8	9ece1f8a-207f-11e8-9200-3c4a9275d6c8	SAMEA4621200
ERR3412114	WGS	302	289281270	PRJEB25371	SAMEA4621201	122312732	WELLCOME SANGER INSTITUTE	public	ERX3435760	PAIRED	RANDOM	GENOMIC	Moraxella catarrhalis	ILLUMINA	SAMEA4621201	ERP107281	DrakHMS7374479	SC	public	9ee036ca-207f-11e8-9200-3c4a9275d6c8	9ee036ca-207f-11e8-9200-3c4a9275d6c8	SAMEA4621201
ERR3412115	WGS	302	267294160	PRJEB25371	SAMEA4621202	113362105	WELLCOME SANGER INSTITUTE	public	ERX3435761	PAIRED	RANDOM	GENOMIC	Moraxella catarrhalis	ILLUMINA	SAMEA4621202	ERP107281	DrakHMS7374480	SC	public	9ee8e3ce-207f-11e8-9200-3c4a9275d6c8	9ee8e3ce-207f-11e8-9200-3c4a9275d6c8	SAMEA4621202
ERR3412116	WGS	302	303203772	PRJEB25371	SAMEA4621203	129126459	WELLCOME SANGER INSTITUTE	public	ERX3435762	PAIRED	RANDOM	GENOMIC	Moraxella catarrhalis	ILLUMINA	SAMEA4621203	ERP107281	DrakHMS7374481	SC	public	9ef19172-207f-11e8-9200-3c4a9275d6c8	9ef19172-207f-11e8-9200-3c4a9275d6c8	SAMEA4621203
ERR3412117	WGS	302	322716898	PRJEB25371	SAMEA4621204	137338078	WELLCOME SANGER INSTITUTE	public	ERX3435763	PAIRED	RANDOM	GENOMIC	Moraxella catarrhalis	ILLUMINA	SAMEA4621204	ERP107281	DrakHMS7374482	SC	public	9efaba22-207f-11e8-9200-3c4a9275d6c8	9efaba22-207f-11e8-9200-3c4a9275d6c8	SAMEA4621204
ERR3412118	WGS	302	294991184	PRJEB25371	SAMEA4621205	125444213	WELLCOME SANGER INSTITUTE	public	ERX3435764	PAIRED	RANDOM	GENOMIC	Moraxella catarrhalis	ILLUMINA	SAMEA4621205	ERP107281	DrakHMS7374483	SC	public	9f046946-207f-11e8-9200-3c4a9275d6c8	9f046946-207f-11e8-9200-3c4a9275d6c8	SAMEA4621205
ERR3412119	WGS	302	307757026	PRJEB25371	SAMEA4621206	130239227	WELLCOME SANGER INSTITUTE	public	ERX3435765	PAIRED	RANDOM	GENOMIC	Moraxella catarrhalis	ILLUMINA	SAMEA4621206	ERP107281	DrakHMS7374484	SC	public	9f0df434-207f-11e8-9200-3c4a9275d6c8	9f0df434-207f-11e8-9200-3c4a9275d6c8	SAMEA4621206
ERR3412120	WGS	302	297082232	PRJEB25371	SAMEA4621207	127248664	WELLCOME SANGER INSTITUTE	public	ERX3435766	PAIRED	RANDOM	GENOMIC	Moraxella catarrhalis	ILLUMINA	SAMEA4621207	ERP107281	DrakHMS7374485	SC	public	9f171500-207f-11e8-9200-3c4a9275d6c8	9f171500-207f-11e8-9200-3c4a9275d6c8	SAMEA4621207
ERR3412121	WGS	302	326074534	PRJEB25371	SAMEA4621208	138467409	WELLCOME SANGER INSTITUTE	public	ERX3435767	PAIRED	RANDOM	GENOMIC	Moraxella catarrhalis	ILLUMINA	SAMEA4621208	ERP107281	DrakHMS7374486	SC	public	9f20c398-207f-11e8-9200-3c4a9275d6c8	9f20c398-207f-11e8-9200-3c4a9275d6c8	SAMEA4621208
ERR3412122	WGS	302	332305096	PRJEB25371	SAMEA4621209	139782832	WELLCOME SANGER INSTITUTE	public	ERX3435768	PAIRED	RANDOM	GENOMIC	Moraxella catarrhalis	ILLUMINA	SAMEA4621209	ERP107281	DrakHMS7374487	SC	public	9f2a477e-207f-11e8-9200-3c4a9275d6c8	9f2a477e-207f-11e8-9200-3c4a9275d6c8	SAMEA4621209
ERR3412123	WGS	302	310452376	PRJEB25371	SAMEA4621210	130810768	WELLCOME SANGER INSTITUTE	public	ERX3435769	PAIRED	RANDOM	GENOMIC	Moraxella catarrhalis	ILLUMINA	SAMEA4621210	ERP107281	DrakHMS7374488	SC	public	9f332902-207f-11e8-9200-3c4a9275d6c8	9f332902-207f-11e8-9200-3c4a9275d6c8	SAMEA4621210
ERR3412124	WGS	302	308786242	PRJEB25371	SAMEA4621211	131204111	WELLCOME SANGER INSTITUTE	public	ERX3435770	PAIRED	RANDOM	GENOMIC	Moraxella catarrhalis	ILLUMINA	SAMEA4621211	ERP107281	DrakHMS7374489	SC	public	9f3c0c34-207f-11e8-9200-3c4a9275d6c8	9f3c0c34-207f-11e8-9200-3c4a9275d6c8	SAMEA4621211
ERR3412125	WGS	302	290229248	PRJEB25371	SAMEA4621212	123865518	WELLCOME SANGER INSTITUTE	public	ERX3435771	PAIRED	RANDOM	GENOMIC	Moraxella catarrhalis	ILLUMINA	SAMEA4621212	ERP107281	DrakHMS7374490	SC	public	9f44d8aa-207f-11e8-9200-3c4a9275d6c8	9f44d8aa-207f-11e8-9200-3c4a9275d6c8	SAMEA4621212
ERR3412126	WGS	302	297925114	PRJEB25371	SAMEA4621213	126057834	WELLCOME SANGER INSTITUTE	public	ERX3435772	PAIRED	RANDOM	GENOMIC	Moraxella catarrhalis	ILLUMINA	SAMEA4621213	ERP107281	DrakHMS7374491	SC	public	9f54ff0a-207f-11e8-9200-3c4a9275d6c8	9f54ff0a-207f-11e8-9200-3c4a9275d6c8	SAMEA4621213
ERR3412127	WGS	302	312239914	PRJEB25371	SAMEA4621214	131596291	WELLCOME SANGER INSTITUTE	public	ERX3435773	PAIRED	RANDOM	GENOMIC	Moraxella catarrhalis	ILLUMINA	SAMEA4621214	ERP107281	DrakHMS7374492	SC	public	9f60711e-207f-11e8-9200-3c4a9275d6c8	9f60711e-207f-11e8-9200-3c4a9275d6c8	SAMEA4621214
ERR3412128	WGS	302	359318996	PRJEB25371	SAMEA4621215	151138404	WELLCOME SANGER INSTITUTE	public	ERX3435774	PAIRED	RANDOM	GENOMIC	Moraxella catarrhalis	ILLUMINA	SAMEA4621215	ERP107281	DrakHMS7374493	SC	public	9f6ca4ac-207f-11e8-9200-3c4a9275d6c8	9f6ca4ac-207f-11e8-9200-3c4a9275d6c8	SAMEA4621215
ERR3412129	WGS	302	285059310	PRJEB25371	SAMEA4621216	121952857	WELLCOME SANGER INSTITUTE	public	ERX3435775	PAIRED	RANDOM	GENOMIC	Moraxella catarrhalis	ILLUMINA	SAMEA4621216	ERP107281	DrakHMS7374494	SC	public	9f7c6860-207f-11e8-9200-3c4a9275d6c8	9f7c6860-207f-11e8-9200-3c4a9275d6c8	SAMEA4621216
ERR3412136	WGS	302	317595582	PRJEB25371	SAMEA4621228	136188563	WELLCOME SANGER INSTITUTE	public	ERX3435782	PAIRED	RANDOM	GENOMIC	Moraxella catarrhalis	ILLUMINA	SAMEA4621228	ERP107281	DrakHMS7374501	SC	public	9fe601c6-207f-11e8-9200-3c4a9275d6c8	9fe601c6-207f-11e8-9200-3c4a9275d6c8	SAMEA4621228
ERR3412137	WGS	302	297654824	PRJEB25371	SAMEA4621229	125431257	WELLCOME SANGER INSTITUTE	public	ERX3435783	PAIRED	RANDOM	GENOMIC	Moraxella catarrhalis	ILLUMINA	SAMEA4621229	ERP107281	DrakHMS7374502	SC	public	a0048380-207f-11e8-9200-3c4a9275d6c8	a0048380-207f-11e8-9200-3c4a9275d6c8	SAMEA4621229
ERR3412152	WGS	302	304583308	PRJEB25371	SAMEA4621221	133145453	WELLCOME SANGER INSTITUTE	public	ERX3435798	PAIRED	RANDOM	GENOMIC	Moraxella catarrhalis	ILLUMINA	SAMEA4621221	ERP107281	DrakHMS7374517	SC	public	a0db08d8-207f-11e8-9200-3c4a9275d6c8	a0db08d8-207f-11e8-9200-3c4a9275d6c8	SAMEA4621221
ERR3412153	WGS	302	329241608	PRJEB25371	SAMEA4621222	139157123	WELLCOME SANGER INSTITUTE	public	ERX3435799	PAIRED	RANDOM	GENOMIC	Moraxella catarrhalis	ILLUMINA	SAMEA4621222	ERP107281	DrakHMS7374518	SC	public	a0e8bc6c-207f-11e8-9200-3c4a9275d6c8	a0e8bc6c-207f-11e8-9200-3c4a9275d6c8	SAMEA4621222
ERR3412175	WGS	302	288983498	PRJEB25371	SAMEA4621262	123139915	WELLCOME SANGER INSTITUTE	public	ERX3435821	PAIRED	RANDOM	GENOMIC	Moraxella catarrhalis	ILLUMINA	SAMEA4621262	ERP107281	DrakHMS7374540	SC	public	a20e5048-207f-11e8-9200-3c4a9275d6c8	a20e5048-207f-11e8-9200-3c4a9275d6c8	SAMEA4621262
ERR3412176	WGS	302	279288392	PRJEB25371	SAMEA4621263	120242035	WELLCOME SANGER INSTITUTE	public	ERX3435822	PAIRED	RANDOM	GENOMIC	Moraxella catarrhalis	ILLUMINA	SAMEA4621263	ERP107281	DrakHMS7374541	SC	public	a21ab310-207f-11e8-9200-3c4a9275d6c8	a21ab310-207f-11e8-9200-3c4a9275d6c8	SAMEA4621263
ERR3412177	WGS	302	313754142	PRJEB25371	SAMEA4621264	132417068	WELLCOME SANGER INSTITUTE	public	ERX3435823	PAIRED	RANDOM	GENOMIC	Moraxella catarrhalis	ILLUMINA	SAMEA4621264	ERP107281	DrakHMS7374542	SC	public	a2263d66-207f-11e8-9200-3c4a9275d6c8	a2263d66-207f-11e8-9200-3c4a9275d6c8	SAMEA4621264
ERR3412178	WGS	302	301107288	PRJEB25371	SAMEA4621265	126828541	WELLCOME SANGER INSTITUTE	public	ERX3435824	PAIRED	RANDOM	GENOMIC	Moraxella catarrhalis	ILLUMINA	SAMEA4621265	ERP107281	DrakHMS7374543	SC	public	a234e424-207f-11e8-9200-3c4a9275d6c8	a234e424-207f-11e8-9200-3c4a9275d6c8	SAMEA4621265
ERR3412179	WGS	302	308026712	PRJEB25371	SAMEA4621266	132076274	WELLCOME SANGER INSTITUTE	public	ERX3435825	PAIRED	RANDOM	GENOMIC	Moraxella catarrhalis	ILLUMINA	SAMEA4621266	ERP107281	DrakHMS7374544	SC	public	a23e97f8-207f-11e8-9200-3c4a9275d6c8	a23e97f8-207f-11e8-9200-3c4a9275d6c8	SAMEA4621266
ERR3410267	WGS	302	468847752	PRJEB25371	SAMEA4621267	191015823	WELLCOME SANGER INSTITUTE	public	ERX3433913	PAIRED	RANDOM	GENOMIC	Moraxella catarrhalis	ILLUMINA	SAMEA4621267	ERP107281	DrakHMS7374545	SC	public	a4d7c3fe-207f-11e8-9200-3c4a9275d6c8	a4d7c3fe-207f-11e8-9200-3c4a9275d6c8	SAMEA4621267
ERR3410268	WGS	302	510251650	PRJEB25371	SAMEA4621268	202888789	WELLCOME SANGER INSTITUTE	public	ERX3433914	PAIRED	RANDOM	GENOMIC	Moraxella catarrhalis	ILLUMINA	SAMEA4621268	ERP107281	DrakHMS7374546	SC	public	a4e1a2b6-207f-11e8-9200-3c4a9275d6c8	a4e1a2b6-207f-11e8-9200-3c4a9275d6c8	SAMEA4621268
ERR3410269	WGS	302	449983926	PRJEB25371	SAMEA4621269	185566230	WELLCOME SANGER INSTITUTE	public	ERX3433915	PAIRED	RANDOM	GENOMIC	Moraxella catarrhalis	ILLUMINA	SAMEA4621269	ERP107281	DrakHMS7374547	SC	public	a4f198ba-207f-11e8-9200-3c4a9275d6c8	a4f198ba-207f-11e8-9200-3c4a9275d6c8	SAMEA4621269
ERR3410270	WGS	302	450322166	PRJEB25371	SAMEA4621270	183049535	WELLCOME SANGER INSTITUTE	public	ERX3433916	PAIRED	RANDOM	GENOMIC	Moraxella catarrhalis	ILLUMINA	SAMEA4621270	ERP107281	DrakHMS7374548	SC	public	a5006b2e-207f-11e8-9200-3c4a9275d6c8	a5006b2e-207f-11e8-9200-3c4a9275d6c8	SAMEA4621270
ERR3410271	WGS	302	272131898	PRJEB25371	SAMEA4621271	108739072	WELLCOME SANGER INSTITUTE	public	ERX3433917	PAIRED	RANDOM	GENOMIC	Moraxella catarrhalis	ILLUMINA	SAMEA4621271	ERP107281	DrakHMS7374549	SC	public	a512083e-207f-11e8-9200-3c4a9275d6c8	a512083e-207f-11e8-9200-3c4a9275d6c8	SAMEA4621271
ERR3410272	WGS	302	499098488	PRJEB25371	SAMEA4621272	200147752	WELLCOME SANGER INSTITUTE	public	ERX3433918	PAIRED	RANDOM	GENOMIC	Moraxella catarrhalis	ILLUMINA	SAMEA4621272	ERP107281	DrakHMS7374550	SC	public	a51de212-207f-11e8-9200-3c4a9275d6c8	a51de212-207f-11e8-9200-3c4a9275d6c8	SAMEA4621272
ERR3410273	WGS	302	508079364	PRJEB25371	SAMEA4621273	203709814	WELLCOME SANGER INSTITUTE	public	ERX3433919	PAIRED	RANDOM	GENOMIC	Moraxella catarrhalis	ILLUMINA	SAMEA4621273	ERP107281	DrakHMS7374551	SC	public	a52b519a-207f-11e8-9200-3c4a9275d6c8	a52b519a-207f-11e8-9200-3c4a9275d6c8	SAMEA4621273
ERR3410274	WGS	302	470004110	PRJEB25371	SAMEA4621274	190050379	WELLCOME SANGER INSTITUTE	public	ERX3433920	PAIRED	RANDOM	GENOMIC	Moraxella catarrhalis	ILLUMINA	SAMEA4621274	ERP107281	DrakHMS7374552	SC	public	a53d8608-207f-11e8-9200-3c4a9275d6c8	a53d8608-207f-11e8-9200-3c4a9275d6c8	SAMEA4621274
ERR3410275	WGS	302	434215600	PRJEB25371	SAMEA4621275	177162638	WELLCOME SANGER INSTITUTE	public	ERX3433921	PAIRED	RANDOM	GENOMIC	Moraxella catarrhalis	ILLUMINA	SAMEA4621275	ERP107281	DrakHMS7374553	SC	public	a550b3c2-207f-11e8-9200-3c4a9275d6c8	a550b3c2-207f-11e8-9200-3c4a9275d6c8	SAMEA4621275
ERR3410276	WGS	302	483606492	PRJEB25371	SAMEA4621276	194467171	WELLCOME SANGER INSTITUTE	public	ERX3433922	PAIRED	RANDOM	GENOMIC	Moraxella catarrhalis	ILLUMINA	SAMEA4621276	ERP107281	DrakHMS7374554	SC	public	a55ecdd6-207f-11e8-9200-3c4a9275d6c8	a55ecdd6-207f-11e8-9200-3c4a9275d6c8	SAMEA4621276
ERR3410277	WGS	302	459611686	PRJEB25371	SAMEA4621277	186696606	WELLCOME SANGER INSTITUTE	public	ERX3433923	PAIRED	RANDOM	GENOMIC	Moraxella catarrhalis	ILLUMINA	SAMEA4621277	ERP107281	DrakHMS7374555	SC	public	a569ed56-207f-11e8-9200-3c4a9275d6c8	a569ed56-207f-11e8-9200-3c4a9275d6c8	SAMEA4621277
ERR3410278	WGS	302	454363832	PRJEB25371	SAMEA4621278	179622644	WELLCOME SANGER INSTITUTE	public	ERX3433924	PAIRED	RANDOM	GENOMIC	Moraxella catarrhalis	ILLUMINA	SAMEA4621278	ERP107281	DrakHMS7374556	SC	public	a57caf7c-207f-11e8-9200-3c4a9275d6c8	a57caf7c-207f-11e8-9200-3c4a9275d6c8	SAMEA4621278
ERR3410279	WGS	302	508651352	PRJEB25371	SAMEA4621279	202669065	WELLCOME SANGER INSTITUTE	public	ERX3433925	PAIRED	RANDOM	GENOMIC	Moraxella catarrhalis	ILLUMINA	SAMEA4621279	ERP107281	DrakHMS7374557	SC	public	a58b552c-207f-11e8-9200-3c4a9275d6c8	a58b552c-207f-11e8-9200-3c4a9275d6c8	SAMEA4621279
ERR3410280	WGS	302	488857366	PRJEB25371	SAMEA4621280	199818826	WELLCOME SANGER INSTITUTE	public	ERX3433926	PAIRED	RANDOM	GENOMIC	Moraxella catarrhalis	ILLUMINA	SAMEA4621280	ERP107281	DrakHMS7374558	SC	public	a59c7e10-207f-11e8-9200-3c4a9275d6c8	a59c7e10-207f-11e8-9200-3c4a9275d6c8	SAMEA4621280
ERR3410281	WGS	302	537379404	PRJEB25371	SAMEA4621281	218428902	WELLCOME SANGER INSTITUTE	public	ERX3433927	PAIRED	RANDOM	GENOMIC	Moraxella catarrhalis	ILLUMINA	SAMEA4621281	ERP107281	DrakHMS7374559	SC	public	a5ad8f98-207f-11e8-9200-3c4a9275d6c8	a5ad8f98-207f-11e8-9200-3c4a9275d6c8	SAMEA4621281
ERR3410282	WGS	302	555789022	PRJEB25371	SAMEA4621282	220160468	WELLCOME SANGER INSTITUTE	public	ERX3433928	PAIRED	RANDOM	GENOMIC	Moraxella catarrhalis	ILLUMINA	SAMEA4621282	ERP107281	DrakHMS7374560	SC	public	a5c0bcda-207f-11e8-9200-3c4a9275d6c8	a5c0bcda-207f-11e8-9200-3c4a9275d6c8	SAMEA4621282
ERR3410283	WGS	302	538194804	PRJEB25371	SAMEA4621283	215364280	WELLCOME SANGER INSTITUTE	public	ERX3433929	PAIRED	RANDOM	GENOMIC	Moraxella catarrhalis	ILLUMINA	SAMEA4621283	ERP107281	DrakHMS7374561	SC	public	a5d40664-207f-11e8-9200-3c4a9275d6c8	a5d40664-207f-11e8-9200-3c4a9275d6c8	SAMEA4621283
ERR3410288	WGS	302	457654726	PRJEB25371	SAMEA4621288	185974596	WELLCOME SANGER INSTITUTE	public	ERX3433934	PAIRED	RANDOM	GENOMIC	Moraxella catarrhalis	ILLUMINA	SAMEA4621288	ERP107281	DrakHMS7374566	SC	public	a6158a58-207f-11e8-9200-3c4a9275d6c8	a6158a58-207f-11e8-9200-3c4a9275d6c8	SAMEA4621288
ERR3410297	WGS	302	478359846	PRJEB25371	SAMEA4621297	190289579	WELLCOME SANGER INSTITUTE	public	ERX3433943	PAIRED	RANDOM	GENOMIC	Moraxella catarrhalis	ILLUMINA	SAMEA4621297	ERP107281	DrakHMS7374575	SC	public	a6954ea0-207f-11e8-9200-3c4a9275d6c8	a6954ea0-207f-11e8-9200-3c4a9275d6c8	SAMEA4621297
ERR3410305	WGS	302	507768002	PRJEB25371	SAMEA4621305	204455308	WELLCOME SANGER INSTITUTE	public	ERX3433951	PAIRED	RANDOM	GENOMIC	Moraxella catarrhalis	ILLUMINA	SAMEA4621305	ERP107281	DrakHMS7374583	SC	public	a6f77616-207f-11e8-9200-3c4a9275d6c8	a6f77616-207f-11e8-9200-3c4a9275d6c8	SAMEA4621305
ERR3410306	WGS	302	473166352	PRJEB25371	SAMEA4621306	188246578	WELLCOME SANGER INSTITUTE	public	ERX3433952	PAIRED	RANDOM	GENOMIC	Moraxella catarrhalis	ILLUMINA	SAMEA4621306	ERP107281	DrakHMS7374584	SC	public	a700561e-207f-11e8-9200-3c4a9275d6c8	a700561e-207f-11e8-9200-3c4a9275d6c8	SAMEA4621306
ERR3410307	WGS	302	439249638	PRJEB25371	SAMEA4621307	177742758	WELLCOME SANGER INSTITUTE	public	ERX3433953	PAIRED	RANDOM	GENOMIC	Moraxella catarrhalis	ILLUMINA	SAMEA4621307	ERP107281	DrakHMS7374585	SC	public	a70b0a46-207f-11e8-9200-3c4a9275d6c8	a70b0a46-207f-11e8-9200-3c4a9275d6c8	SAMEA4621307
ERR3410308	WGS	302	408476442	PRJEB25371	SAMEA4621308	166783356	WELLCOME SANGER INSTITUTE	public	ERX3433954	PAIRED	RANDOM	GENOMIC	Moraxella catarrhalis	ILLUMINA	SAMEA4621308	ERP107281	DrakHMS7374586	SC	public	a7127ccc-207f-11e8-9200-3c4a9275d6c8	a7127ccc-207f-11e8-9200-3c4a9275d6c8	SAMEA4621308
ERR3410309	WGS	302	408773912	PRJEB25371	SAMEA4621309	165597717	WELLCOME SANGER INSTITUTE	public	ERX3433955	PAIRED	RANDOM	GENOMIC	Moraxella catarrhalis	ILLUMINA	SAMEA4621309	ERP107281	DrakHMS7374587	SC	public	a72d6fc8-207f-11e8-9200-3c4a9275d6c8	a72d6fc8-207f-11e8-9200-3c4a9275d6c8	SAMEA4621309
ERR3410310	WGS	302	427384964	PRJEB25371	SAMEA4621310	174723461	WELLCOME SANGER INSTITUTE	public	ERX3433956	PAIRED	RANDOM	GENOMIC	Moraxella catarrhalis	ILLUMINA	SAMEA4621310	ERP107281	DrakHMS7374588	SC	public	a73cbd20-207f-11e8-9200-3c4a9275d6c8	a73cbd20-207f-11e8-9200-3c4a9275d6c8	SAMEA4621310
ERR3410311	WGS	302	416645542	PRJEB25371	SAMEA4621311	169570718	WELLCOME SANGER INSTITUTE	public	ERX3433957	PAIRED	RANDOM	GENOMIC	Moraxella catarrhalis	ILLUMINA	SAMEA4621311	ERP107281	DrakHMS7374589	SC	public	a745f7d2-207f-11e8-9200-3c4a9275d6c8	a745f7d2-207f-11e8-9200-3c4a9275d6c8	SAMEA4621311
ERR3410312	WGS	302	481234584	PRJEB25371	SAMEA4621312	191293658	WELLCOME SANGER INSTITUTE	public	ERX3433958	PAIRED	RANDOM	GENOMIC	Moraxella catarrhalis	ILLUMINA	SAMEA4621312	ERP107281	DrakHMS7374590	SC	public	a7530602-207f-11e8-9200-3c4a9275d6c8	a7530602-207f-11e8-9200-3c4a9275d6c8	SAMEA4621312
ERR3410313	WGS	302	463546444	PRJEB25371	SAMEA4621313	186845189	WELLCOME SANGER INSTITUTE	public	ERX3433959	PAIRED	RANDOM	GENOMIC	Moraxella catarrhalis	ILLUMINA	SAMEA4621313	ERP107281	DrakHMS7374591	SC	public	a75f1c58-207f-11e8-9200-3c4a9275d6c8	a75f1c58-207f-11e8-9200-3c4a9275d6c8	SAMEA4621313
ERR3410314	WGS	302	440197616	PRJEB25371	SAMEA4621314	179762518	WELLCOME SANGER INSTITUTE	public	ERX3433960	PAIRED	RANDOM	GENOMIC	Moraxella catarrhalis	ILLUMINA	SAMEA4621314	ERP107281	DrakHMS7374592	SC	public	a76eb5d2-207f-11e8-9200-3c4a9275d6c8	a76eb5d2-207f-11e8-9200-3c4a9275d6c8	SAMEA4621314
ERR3410315	WGS	302	454557414	PRJEB25371	SAMEA4621315	181745299	WELLCOME SANGER INSTITUTE	public	ERX3433961	PAIRED	RANDOM	GENOMIC	Moraxella catarrhalis	ILLUMINA	SAMEA4621315	ERP107281	DrakHMS7374593	SC	public	a776e1ee-207f-11e8-9200-3c4a9275d6c8	a776e1ee-207f-11e8-9200-3c4a9275d6c8	SAMEA4621315
ERR3410316	WGS	302	405168938	PRJEB25371	SAMEA4621316	166963467	WELLCOME SANGER INSTITUTE	public	ERX3433962	PAIRED	RANDOM	GENOMIC	Moraxella catarrhalis	ILLUMINA	SAMEA4621316	ERP107281	DrakHMS7374594	SC	public	a77f3a92-207f-11e8-9200-3c4a9275d6c8	a77f3a92-207f-11e8-9200-3c4a9275d6c8	SAMEA4621316
ERR3410317	WGS	302	451910082	PRJEB25371	SAMEA4621317	184384131	WELLCOME SANGER INSTITUTE	public	ERX3433963	PAIRED	RANDOM	GENOMIC	Moraxella catarrhalis	ILLUMINA	SAMEA4621317	ERP107281	DrakHMS7374595	SC	public	a7882454-207f-11e8-9200-3c4a9275d6c8	a7882454-207f-11e8-9200-3c4a9275d6c8	SAMEA4621317
ERR3410318	WGS	302	403775208	PRJEB25371	SAMEA4621318	164986712	WELLCOME SANGER INSTITUTE	public	ERX3433964	PAIRED	RANDOM	GENOMIC	Moraxella catarrhalis	ILLUMINA	SAMEA4621318	ERP107281	DrakHMS7374596	SC	public	a7958068-207f-11e8-9200-3c4a9275d6c8	a7958068-207f-11e8-9200-3c4a9275d6c8	SAMEA4621318
ERR3410319	WGS	302	458421806	PRJEB25371	SAMEA4621319	187597094	WELLCOME SANGER INSTITUTE	public	ERX3433965	PAIRED	RANDOM	GENOMIC	Moraxella catarrhalis	ILLUMINA	SAMEA4621319	ERP107281	DrakHMS7374597	SC	public	a7a25842-207f-11e8-9200-3c4a9275d6c8	a7a25842-207f-11e8-9200-3c4a9275d6c8	SAMEA4621319
ERR3410320	WGS	302	447739764	PRJEB25371	SAMEA4621320	180944967	WELLCOME SANGER INSTITUTE	public	ERX3433966	PAIRED	RANDOM	GENOMIC	Moraxella catarrhalis	ILLUMINA	SAMEA4621320	ERP107281	DrakHMS7374598	SC	public	a7aaabfa-207f-11e8-9200-3c4a9275d6c8	a7aaabfa-207f-11e8-9200-3c4a9275d6c8	SAMEA4621320
ERR3410321	WGS	302	462745540	PRJEB25371	SAMEA4621321	185083616	WELLCOME SANGER INSTITUTE	public	ERX3433967	PAIRED	RANDOM	GENOMIC	Moraxella catarrhalis	ILLUMINA	SAMEA4621321	ERP107281	DrakHMS7374599	SC	public	a7b2f3d2-207f-11e8-9200-3c4a9275d6c8	a7b2f3d2-207f-11e8-9200-3c4a9275d6c8	SAMEA4621321
ERR3410322	WGS	302	523272984	PRJEB25371	SAMEA4621322	209430375	WELLCOME SANGER INSTITUTE	public	ERX3433968	PAIRED	RANDOM	GENOMIC	Moraxella catarrhalis	ILLUMINA	SAMEA4621322	ERP107281	DrakHMS7374600	SC	public	a7bcfb70-207f-11e8-9200-3c4a9275d6c8	a7bcfb70-207f-11e8-9200-3c4a9275d6c8	SAMEA4621322
ERR3410323	WGS	302	455994330	PRJEB25371	SAMEA4621323	186020671	WELLCOME SANGER INSTITUTE	public	ERX3433969	PAIRED	RANDOM	GENOMIC	Moraxella catarrhalis	ILLUMINA	SAMEA4621323	ERP107281	DrakHMS7374601	SC	public	a7cf8f4c-207f-11e8-9200-3c4a9275d6c8	a7cf8f4c-207f-11e8-9200-3c4a9275d6c8	SAMEA4621323
ERR3410328	WGS	302	442732000	PRJEB25371	SAMEA4621328	183865451	WELLCOME SANGER INSTITUTE	public	ERX3433974	PAIRED	RANDOM	GENOMIC	Moraxella catarrhalis	ILLUMINA	SAMEA4621328	ERP107281	DrakHMS7374606	SC	public	a80d7f1e-207f-11e8-9200-3c4a9275d6c8	a80d7f1e-207f-11e8-9200-3c4a9275d6c8	SAMEA4621328
ERR3410329	WGS	302	493424814	PRJEB25371	SAMEA4621329	198189932	WELLCOME SANGER INSTITUTE	public	ERX3433975	PAIRED	RANDOM	GENOMIC	Moraxella catarrhalis	ILLUMINA	SAMEA4621329	ERP107281	DrakHMS7374607	SC	public	a81f30e2-207f-11e8-9200-3c4a9275d6c8	a81f30e2-207f-11e8-9200-3c4a9275d6c8	SAMEA4621329
ERR3410330	WGS	302	394327742	PRJEB25371	SAMEA4621330	159738934	WELLCOME SANGER INSTITUTE	public	ERX3433976	PAIRED	RANDOM	GENOMIC	Moraxella catarrhalis	ILLUMINA	SAMEA4621330	ERP107281	DrakHMS7374608	SC	public	a82f07a6-207f-11e8-9200-3c4a9275d6c8	a82f07a6-207f-11e8-9200-3c4a9275d6c8	SAMEA4621330
ERR3410333	WGS	302	453830198	PRJEB25371	SAMEA4621333	185270762	WELLCOME SANGER INSTITUTE	public	ERX3433979	PAIRED	RANDOM	GENOMIC	Moraxella catarrhalis	ILLUMINA	SAMEA4621333	ERP107281	DrakHMS7374611	SC	public	a848e298-207f-11e8-9200-3c4a9275d6c8	a848e298-207f-11e8-9200-3c4a9275d6c8	SAMEA4621333
ERR3410334	WGS	302	512009592	PRJEB25371	SAMEA4621334	205454651	WELLCOME SANGER INSTITUTE	public	ERX3433980	PAIRED	RANDOM	GENOMIC	Moraxella catarrhalis	ILLUMINA	SAMEA4621334	ERP107281	DrakHMS7374612	SC	public	a850ba9a-207f-11e8-9200-3c4a9275d6c8	a850ba9a-207f-11e8-9200-3c4a9275d6c8	SAMEA4621334
ERR3410335	WGS	302	427959368	PRJEB25371	SAMEA4621335	177334487	WELLCOME SANGER INSTITUTE	public	ERX3433981	PAIRED	RANDOM	GENOMIC	Moraxella catarrhalis	ILLUMINA	SAMEA4621335	ERP107281	DrakHMS7374613	SC	public	a85a5898-207f-11e8-9200-3c4a9275d6c8	a85a5898-207f-11e8-9200-3c4a9275d6c8	SAMEA4621335
ERR3410336	WGS	302	458832526	PRJEB25371	SAMEA4621336	186825061	WELLCOME SANGER INSTITUTE	public	ERX3433982	PAIRED	RANDOM	GENOMIC	Moraxella catarrhalis	ILLUMINA	SAMEA4621336	ERP107281	DrakHMS7374614	SC	public	a8638d46-207f-11e8-9200-3c4a9275d6c8	a8638d46-207f-11e8-9200-3c4a9275d6c8	SAMEA4621336
ERR3410337	WGS	302	535280806	PRJEB25371	SAMEA4621337	216826308	WELLCOME SANGER INSTITUTE	public	ERX3433983	PAIRED	RANDOM	GENOMIC	Moraxella catarrhalis	ILLUMINA	SAMEA4621337	ERP107281	DrakHMS7374615	SC	public	a86c7bb8-207f-11e8-9200-3c4a9275d6c8	a86c7bb8-207f-11e8-9200-3c4a9275d6c8	SAMEA4621337
ERR3410342	WGS	302	384105344	PRJEB25371	SAMEA4621342	156737330	WELLCOME SANGER INSTITUTE	public	ERX3433988	PAIRED	RANDOM	GENOMIC	Moraxella catarrhalis	ILLUMINA	SAMEA4621342	ERP107281	DrakHMS7374620	SC	public	a8a4d350-207f-11e8-9200-3c4a9275d6c8	a8a4d350-207f-11e8-9200-3c4a9275d6c8	SAMEA4621342
ERR3410343	WGS	302	453965192	PRJEB25371	SAMEA4621343	186724219	WELLCOME SANGER INSTITUTE	public	ERX3433989	PAIRED	RANDOM	GENOMIC	Moraxella catarrhalis	ILLUMINA	SAMEA4621343	ERP107281	DrakHMS7374621	SC	public	a8addd2e-207f-11e8-9200-3c4a9275d6c8	a8addd2e-207f-11e8-9200-3c4a9275d6c8	SAMEA4621343
ERR3410344	WGS	302	408954508	PRJEB25371	SAMEA4621344	168170019	WELLCOME SANGER INSTITUTE	public	ERX3433990	PAIRED	RANDOM	GENOMIC	Moraxella catarrhalis	ILLUMINA	SAMEA4621344	ERP107281	DrakHMS7374622	SC	public	a8b77b7c-207f-11e8-9200-3c4a9275d6c8	a8b77b7c-207f-11e8-9200-3c4a9275d6c8	SAMEA4621344
ERR3410345	WGS	302	546989346	PRJEB25371	SAMEA4621345	218149545	WELLCOME SANGER INSTITUTE	public	ERX3433991	PAIRED	RANDOM	GENOMIC	Moraxella catarrhalis	ILLUMINA	SAMEA4621345	ERP107281	DrakHMS7374623	SC	public	a8c32102-207f-11e8-9200-3c4a9275d6c8	a8c32102-207f-11e8-9200-3c4a9275d6c8	SAMEA4621345
ERR3410351	WGS	302	445554794	PRJEB25371	SAMEA4621351	180830551	WELLCOME SANGER INSTITUTE	public	ERX3433997	PAIRED	RANDOM	GENOMIC	Moraxella catarrhalis	ILLUMINA	SAMEA4621351	ERP107281	DrakHMS7374629	SC	public	a9128fb2-207f-11e8-9200-3c4a9275d6c8	a9128fb2-207f-11e8-9200-3c4a9275d6c8	SAMEA4621351
ERR3410356	WGS	302	389407860	PRJEB25371	SAMEA4621356	159303136	WELLCOME SANGER INSTITUTE	public	ERX3434002	PAIRED	RANDOM	GENOMIC	Moraxella catarrhalis	ILLUMINA	SAMEA4621356	ERP107281	DrakHMS7374634	SC	public	a94967e4-207f-11e8-9200-3c4a9275d6c8	a94967e4-207f-11e8-9200-3c4a9275d6c8	SAMEA4621356
ERR3410357	WGS	302	409700448	PRJEB25371	SAMEA4621357	166412456	WELLCOME SANGER INSTITUTE	public	ERX3434003	PAIRED	RANDOM	GENOMIC	Moraxella catarrhalis	ILLUMINA	SAMEA4621357	ERP107281	DrakHMS7374635	SC	public	a9569838-207f-11e8-9200-3c4a9275d6c8	a9569838-207f-11e8-9200-3c4a9275d6c8	SAMEA4621357
ERR3410358	WGS	302	456721244	PRJEB25371	SAMEA4621358	185263941	WELLCOME SANGER INSTITUTE	public	ERX3434004	PAIRED	RANDOM	GENOMIC	Moraxella catarrhalis	ILLUMINA	SAMEA4621358	ERP107281	DrakHMS7374636	SC	public	a96342cc-207f-11e8-9200-3c4a9275d6c8	a96342cc-207f-11e8-9200-3c4a9275d6c8	SAMEA4621358
ERR3410359	WGS	302	449705482	PRJEB25371	SAMEA4621359	182314752	WELLCOME SANGER INSTITUTE	public	ERX3434005	PAIRED	RANDOM	GENOMIC	Moraxella catarrhalis	ILLUMINA	SAMEA4621359	ERP107281	DrakHMS7374637	SC	public	a972b478-207f-11e8-9200-3c4a9275d6c8	a972b478-207f-11e8-9200-3c4a9275d6c8	SAMEA4621359
ERR3410360	WGS	302	466887772	PRJEB25371	SAMEA4621360	189214426	WELLCOME SANGER INSTITUTE	public	ERX3434006	PAIRED	RANDOM	GENOMIC	Moraxella catarrhalis	ILLUMINA	SAMEA4621360	ERP107281	DrakHMS7374638	SC	public	a97f505c-207f-11e8-9200-3c4a9275d6c8	a97f505c-207f-11e8-9200-3c4a9275d6c8	SAMEA4621360
ERR3410361	WGS	302	475026974	PRJEB25371	SAMEA4621361	190960436	WELLCOME SANGER INSTITUTE	public	ERX3434007	PAIRED	RANDOM	GENOMIC	Moraxella catarrhalis	ILLUMINA	SAMEA4621361	ERP107281	DrakHMS7374639	SC	public	a989e74c-207f-11e8-9200-3c4a9275d6c8	a989e74c-207f-11e8-9200-3c4a9275d6c8	SAMEA4621361
ERR3410362	WGS	302	473632640	PRJEB25371	SAMEA4621362	193445217	WELLCOME SANGER INSTITUTE	public	ERX3434008	PAIRED	RANDOM	GENOMIC	Moraxella catarrhalis	ILLUMINA	SAMEA4621362	ERP107281	DrakHMS7374640	SC	public	a9992298-207f-11e8-9200-3c4a9275d6c8	a9992298-207f-11e8-9200-3c4a9275d6c8	SAMEA4621362
ERR3410366	WGS	302	316470632	PRJEB25371	SAMEA4621366	128746130	WELLCOME SANGER INSTITUTE	public	ERX3434012	PAIRED	RANDOM	GENOMIC	Moraxella catarrhalis	ILLUMINA	SAMEA4621366	ERP107281	DrakHMS7374644	SC	public	aceb6e10-207f-11e8-9200-3c4a9275d6c8	aceb6e10-207f-11e8-9200-3c4a9275d6c8	SAMEA4621366
ERR3410367	WGS	302	293148078	PRJEB25371	SAMEA4621367	120126194	WELLCOME SANGER INSTITUTE	public	ERX3434013	PAIRED	RANDOM	GENOMIC	Moraxella catarrhalis	ILLUMINA	SAMEA4621367	ERP107281	DrakHMS7374645	SC	public	acfb11ee-207f-11e8-9200-3c4a9275d6c8	acfb11ee-207f-11e8-9200-3c4a9275d6c8	SAMEA4621367
ERR3410371	WGS	302	309522820	PRJEB25371	SAMEA4621371	126268294	WELLCOME SANGER INSTITUTE	public	ERX3434017	PAIRED	RANDOM	GENOMIC	Moraxella catarrhalis	ILLUMINA	SAMEA4621371	ERP107281	DrakHMS7374649	SC	public	ad395b52-207f-11e8-9200-3c4a9275d6c8	ad395b52-207f-11e8-9200-3c4a9275d6c8	SAMEA4621371
ERR3410372	WGS	302	340970080	PRJEB25371	SAMEA4621372	137705431	WELLCOME SANGER INSTITUTE	public	ERX3434018	PAIRED	RANDOM	GENOMIC	Moraxella catarrhalis	ILLUMINA	SAMEA4621372	ERP107281	DrakHMS7374650	SC	public	ad4d1804-207f-11e8-9200-3c4a9275d6c8	ad4d1804-207f-11e8-9200-3c4a9275d6c8	SAMEA4621372
ERR3410373	WGS	302	333416758	PRJEB25371	SAMEA4621373	134493992	WELLCOME SANGER INSTITUTE	public	ERX3434019	PAIRED	RANDOM	GENOMIC	Moraxella catarrhalis	ILLUMINA	SAMEA4621373	ERP107281	DrakHMS7374651	SC	public	ad5b5b1c-207f-11e8-9200-3c4a9275d6c8	ad5b5b1c-207f-11e8-9200-3c4a9275d6c8	SAMEA4621373
ERR3410374	WGS	302	299170562	PRJEB25371	SAMEA4621374	119731383	WELLCOME SANGER INSTITUTE	public	ERX3434020	PAIRED	RANDOM	GENOMIC	Moraxella catarrhalis	ILLUMINA	SAMEA4621374	ERP107281	DrakHMS7374652	SC	public	ad6a299e-207f-11e8-9200-3c4a9275d6c8	ad6a299e-207f-11e8-9200-3c4a9275d6c8	SAMEA4621374
ERR3410380	WGS	302	395568056	PRJEB25371	SAMEA4621380	157559211	WELLCOME SANGER INSTITUTE	public	ERX3434026	PAIRED	RANDOM	GENOMIC	Moraxella catarrhalis	ILLUMINA	SAMEA4621380	ERP107281	DrakHMS7374658	SC	public	adc28db4-207f-11e8-9200-3c4a9275d6c8	adc28db4-207f-11e8-9200-3c4a9275d6c8	SAMEA4621380
ERR3410384	WGS	302	368116860	PRJEB25371	SAMEA4621384	148546825	WELLCOME SANGER INSTITUTE	public	ERX3434030	PAIRED	RANDOM	GENOMIC	Moraxella catarrhalis	ILLUMINA	SAMEA4621384	ERP107281	DrakHMS7374662	SC	public	ae03cec8-207f-11e8-9200-3c4a9275d6c8	ae03cec8-207f-11e8-9200-3c4a9275d6c8	SAMEA4621384
ERR3410385	WGS	302	381381002	PRJEB25371	SAMEA4621385	152295161	WELLCOME SANGER INSTITUTE	public	ERX3434031	PAIRED	RANDOM	GENOMIC	Moraxella catarrhalis	ILLUMINA	SAMEA4621385	ERP107281	DrakHMS7374663	SC	public	ae138c46-207f-11e8-9200-3c4a9275d6c8	ae138c46-207f-11e8-9200-3c4a9275d6c8	SAMEA4621385
ERR3410386	WGS	302	317783124	PRJEB25371	SAMEA4621386	130359266	WELLCOME SANGER INSTITUTE	public	ERX3434032	PAIRED	RANDOM	GENOMIC	Moraxella catarrhalis	ILLUMINA	SAMEA4621386	ERP107281	DrakHMS7374664	SC	public	ae22b00e-207f-11e8-9200-3c4a9275d6c8	ae22b00e-207f-11e8-9200-3c4a9275d6c8	SAMEA4621386
ERR3410387	WGS	302	315348702	PRJEB25371	SAMEA4621387	127732310	WELLCOME SANGER INSTITUTE	public	ERX3434033	PAIRED	RANDOM	GENOMIC	Moraxella catarrhalis	ILLUMINA	SAMEA4621387	ERP107281	DrakHMS7374665	SC	public	ae2dcd0e-207f-11e8-9200-3c4a9275d6c8	ae2dcd0e-207f-11e8-9200-3c4a9275d6c8	SAMEA4621387
ERR3410395	WGS	302	338054874	PRJEB25371	SAMEA4621395	136549618	WELLCOME SANGER INSTITUTE	public	ERX3434041	PAIRED	RANDOM	GENOMIC	Moraxella catarrhalis	ILLUMINA	SAMEA4621395	ERP107281	DrakHMS7374673	SC	public	ae9cbcbe-207f-11e8-9200-3c4a9275d6c8	ae9cbcbe-207f-11e8-9200-3c4a9275d6c8	SAMEA4621395
ERR3410396	WGS	302	348347940	PRJEB25371	SAMEA4621396	140974991	WELLCOME SANGER INSTITUTE	public	ERX3434042	PAIRED	RANDOM	GENOMIC	Moraxella catarrhalis	ILLUMINA	SAMEA4621396	ERP107281	DrakHMS7374674	SC	public	aea9073a-207f-11e8-9200-3c4a9275d6c8	aea9073a-207f-11e8-9200-3c4a9275d6c8	SAMEA4621396
ERR3410397	WGS	302	316787430	PRJEB25371	SAMEA4621397	128015092	WELLCOME SANGER INSTITUTE	public	ERX3434043	PAIRED	RANDOM	GENOMIC	Moraxella catarrhalis	ILLUMINA	SAMEA4621397	ERP107281	DrakHMS7374675	SC	public	aeb4eece-207f-11e8-9200-3c4a9275d6c8	aeb4eece-207f-11e8-9200-3c4a9275d6c8	SAMEA4621397
ERR3410398	WGS	302	335188592	PRJEB25371	SAMEA4621398	135346715	WELLCOME SANGER INSTITUTE	public	ERX3434044	PAIRED	RANDOM	GENOMIC	Moraxella catarrhalis	ILLUMINA	SAMEA4621398	ERP107281	DrakHMS7374676	SC	public	aec0bd80-207f-11e8-9200-3c4a9275d6c8	aec0bd80-207f-11e8-9200-3c4a9275d6c8	SAMEA4621398
ERR3410403	WGS	302	331677540	PRJEB25371	SAMEA4621403	133871388	WELLCOME SANGER INSTITUTE	public	ERX3434049	PAIRED	RANDOM	GENOMIC	Moraxella catarrhalis	ILLUMINA	SAMEA4621403	ERP107281	DrakHMS7374681	SC	public	af05d654-207f-11e8-9200-3c4a9275d6c8	af05d654-207f-11e8-9200-3c4a9275d6c8	SAMEA4621403
ERR3410404	WGS	302	310459020	PRJEB25371	SAMEA4621404	125871206	WELLCOME SANGER INSTITUTE	public	ERX3434050	PAIRED	RANDOM	GENOMIC	Moraxella catarrhalis	ILLUMINA	SAMEA4621404	ERP107281	DrakHMS7374682	SC	public	af17ed6c-207f-11e8-9200-3c4a9275d6c8	af17ed6c-207f-11e8-9200-3c4a9275d6c8	SAMEA4621404
ERR3410408	WGS	302	371041126	PRJEB25371	SAMEA4621408	148074929	WELLCOME SANGER INSTITUTE	public	ERX3434054	PAIRED	RANDOM	GENOMIC	Moraxella catarrhalis	ILLUMINA	SAMEA4621408	ERP107281	DrakHMS7374686	SC	public	af5bccbc-207f-11e8-9200-3c4a9275d6c8	af5bccbc-207f-11e8-9200-3c4a9275d6c8	SAMEA4621408
ERR3410409	WGS	302	381199500	PRJEB25371	SAMEA4621409	151848370	WELLCOME SANGER INSTITUTE	public	ERX3434055	PAIRED	RANDOM	GENOMIC	Moraxella catarrhalis	ILLUMINA	SAMEA4621409	ERP107281	DrakHMS7374687	SC	public	af6986e0-207f-11e8-9200-3c4a9275d6c8	af6986e0-207f-11e8-9200-3c4a9275d6c8	SAMEA4621409
ERR3410412	WGS	302	282710052	PRJEB25371	SAMEA4621412	116919329	WELLCOME SANGER INSTITUTE	public	ERX3434058	PAIRED	RANDOM	GENOMIC	Moraxella catarrhalis	ILLUMINA	SAMEA4621412	ERP107281	DrakHMS7374690	SC	public	af94b7a2-207f-11e8-9200-3c4a9275d6c8	af94b7a2-207f-11e8-9200-3c4a9275d6c8	SAMEA4621412
ERR3410415	WGS	302	340681066	PRJEB25371	SAMEA4621415	139584795	WELLCOME SANGER INSTITUTE	public	ERX3434061	PAIRED	RANDOM	GENOMIC	Moraxella catarrhalis	ILLUMINA	SAMEA4621415	ERP107281	DrakHMS7374693	SC	public	afb248bc-207f-11e8-9200-3c4a9275d6c8	afb248bc-207f-11e8-9200-3c4a9275d6c8	SAMEA4621415
ERR3410416	WGS	302	344894268	PRJEB25371	SAMEA4621416	137652267	WELLCOME SANGER INSTITUTE	public	ERX3434062	PAIRED	RANDOM	GENOMIC	Moraxella catarrhalis	ILLUMINA	SAMEA4621416	ERP107281	DrakHMS7374694	SC	public	afbffd7c-207f-11e8-9200-3c4a9275d6c8	afbffd7c-207f-11e8-9200-3c4a9275d6c8	SAMEA4621416
ERR3410420	WGS	302	308604740	PRJEB25371	SAMEA4621420	123052027	WELLCOME SANGER INSTITUTE	public	ERX3434066	PAIRED	RANDOM	GENOMIC	Moraxella catarrhalis	ILLUMINA	SAMEA4621420	ERP107281	DrakHMS7374698	SC	public	aff5bd9a-207f-11e8-9200-3c4a9275d6c8	aff5bd9a-207f-11e8-9200-3c4a9275d6c8	SAMEA4621420
ERR3410422	WGS	302	348970664	PRJEB25371	SAMEA4621422	140474220	WELLCOME SANGER INSTITUTE	public	ERX3434068	PAIRED	RANDOM	GENOMIC	Moraxella catarrhalis	ILLUMINA	SAMEA4621422	ERP107281	DrakHMS7374700	SC	public	b018b99e-207f-11e8-9200-3c4a9275d6c8	b018b99e-207f-11e8-9200-3c4a9275d6c8	SAMEA4621422
ERR3410423	WGS	302	325566570	PRJEB25371	SAMEA4621423	132479277	WELLCOME SANGER INSTITUTE	public	ERX3434069	PAIRED	RANDOM	GENOMIC	Moraxella catarrhalis	ILLUMINA	SAMEA4621423	ERP107281	DrakHMS7374701	SC	public	b026e9f6-207f-11e8-9200-3c4a9275d6c8	b026e9f6-207f-11e8-9200-3c4a9275d6c8	SAMEA4621423
ERR3410427	WGS	302	331851492	PRJEB25371	SAMEA4621427	132942104	WELLCOME SANGER INSTITUTE	public	ERX3434073	PAIRED	RANDOM	GENOMIC	Moraxella catarrhalis	ILLUMINA	SAMEA4621427	ERP107281	DrakHMS7374705	SC	public	b05a99ea-207f-11e8-9200-3c4a9275d6c8	b05a99ea-207f-11e8-9200-3c4a9275d6c8	SAMEA4621427
ERR3410428	WGS	302	328651500	PRJEB25371	SAMEA4621428	133014870	WELLCOME SANGER INSTITUTE	public	ERX3434074	PAIRED	RANDOM	GENOMIC	Moraxella catarrhalis	ILLUMINA	SAMEA4621428	ERP107281	DrakHMS7374706	SC	public	b067e974-207f-11e8-9200-3c4a9275d6c8	b067e974-207f-11e8-9200-3c4a9275d6c8	SAMEA4621428
ERR3410429	WGS	302	353922860	PRJEB25371	SAMEA4621429	142453011	WELLCOME SANGER INSTITUTE	public	ERX3434075	PAIRED	RANDOM	GENOMIC	Moraxella catarrhalis	ILLUMINA	SAMEA4621429	ERP107281	DrakHMS7374707	SC	public	b07532dc-207f-11e8-9200-3c4a9275d6c8	b07532dc-207f-11e8-9200-3c4a9275d6c8	SAMEA4621429
ERR3410430	WGS	302	378212116	PRJEB25371	SAMEA4621430	151163911	WELLCOME SANGER INSTITUTE	public	ERX3434076	PAIRED	RANDOM	GENOMIC	Moraxella catarrhalis	ILLUMINA	SAMEA4621430	ERP107281	DrakHMS7374708	SC	public	b081bd86-207f-11e8-9200-3c4a9275d6c8	b081bd86-207f-11e8-9200-3c4a9275d6c8	SAMEA4621430
ERR3410431	WGS	302	368090888	PRJEB25371	SAMEA4621431	152150463	WELLCOME SANGER INSTITUTE	public	ERX3434077	PAIRED	RANDOM	GENOMIC	Moraxella catarrhalis	ILLUMINA	SAMEA4621431	ERP107281	DrakHMS7374709	SC	public	b0918360-207f-11e8-9200-3c4a9275d6c8	b0918360-207f-11e8-9200-3c4a9275d6c8	SAMEA4621431
ERR3410433	WGS	302	387533346	PRJEB25371	SAMEA4621433	157051817	WELLCOME SANGER INSTITUTE	public	ERX3434079	PAIRED	RANDOM	GENOMIC	Moraxella catarrhalis	ILLUMINA	SAMEA4621433	ERP107281	DrakHMS7374711	SC	public	b0aab4b6-207f-11e8-9200-3c4a9275d6c8	b0aab4b6-207f-11e8-9200-3c4a9275d6c8	SAMEA4621433
ERR3410434	WGS	302	371545164	PRJEB25371	SAMEA4621434	149899404	WELLCOME SANGER INSTITUTE	public	ERX3434080	PAIRED	RANDOM	GENOMIC	Moraxella catarrhalis	ILLUMINA	SAMEA4621434	ERP107281	DrakHMS7374712	SC	public	b0bf5c04-207f-11e8-9200-3c4a9275d6c8	b0bf5c04-207f-11e8-9200-3c4a9275d6c8	SAMEA4621434
ERR3410435	WGS	302	307328488	PRJEB25371	SAMEA4621435	125118117	WELLCOME SANGER INSTITUTE	public	ERX3434081	PAIRED	RANDOM	GENOMIC	Moraxella catarrhalis	ILLUMINA	SAMEA4621435	ERP107281	DrakHMS7374713	SC	public	b0c9d3be-207f-11e8-9200-3c4a9275d6c8	b0c9d3be-207f-11e8-9200-3c4a9275d6c8	SAMEA4621435
ERR3410437	WGS	302	337951892	PRJEB25371	SAMEA4621437	135753146	WELLCOME SANGER INSTITUTE	public	ERX3434083	PAIRED	RANDOM	GENOMIC	Moraxella catarrhalis	ILLUMINA	SAMEA4621437	ERP107281	DrakHMS7374715	SC	public	b0e63608-207f-11e8-9200-3c4a9275d6c8	b0e63608-207f-11e8-9200-3c4a9275d6c8	SAMEA4621437
ERR3410438	WGS	302	308152344	PRJEB25371	SAMEA4621438	124126195	WELLCOME SANGER INSTITUTE	public	ERX3434084	PAIRED	RANDOM	GENOMIC	Moraxella catarrhalis	ILLUMINA	SAMEA4621438	ERP107281	DrakHMS7374716	SC	public	b0f22d82-207f-11e8-9200-3c4a9275d6c8	b0f22d82-207f-11e8-9200-3c4a9275d6c8	SAMEA4621438
ERR3410439	WGS	302	360477468	PRJEB25371	SAMEA4621439	145885040	WELLCOME SANGER INSTITUTE	public	ERX3434085	PAIRED	RANDOM	GENOMIC	Moraxella catarrhalis	ILLUMINA	SAMEA4621439	ERP107281	DrakHMS7374717	SC	public	b0feea5e-207f-11e8-9200-3c4a9275d6c8	b0feea5e-207f-11e8-9200-3c4a9275d6c8	SAMEA4621439
ERR3410440	WGS	302	318492824	PRJEB25371	SAMEA4621440	129684795	WELLCOME SANGER INSTITUTE	public	ERX3434086	PAIRED	RANDOM	GENOMIC	Moraxella catarrhalis	ILLUMINA	SAMEA4621440	ERP107281	DrakHMS7374718	SC	public	b10df3c8-207f-11e8-9200-3c4a9275d6c8	b10df3c8-207f-11e8-9200-3c4a9275d6c8	SAMEA4621440
ERR3410441	WGS	302	338870274	PRJEB25371	SAMEA4621441	137491770	WELLCOME SANGER INSTITUTE	public	ERX3434087	PAIRED	RANDOM	GENOMIC	Moraxella catarrhalis	ILLUMINA	SAMEA4621441	ERP107281	DrakHMS7374719	SC	public	b118578c-207f-11e8-9200-3c4a9275d6c8	b118578c-207f-11e8-9200-3c4a9275d6c8	SAMEA4621441
ERR3410442	WGS	302	363700714	PRJEB25371	SAMEA4621442	147343017	WELLCOME SANGER INSTITUTE	public	ERX3434088	PAIRED	RANDOM	GENOMIC	Moraxella catarrhalis	ILLUMINA	SAMEA4621442	ERP107281	DrakHMS7374720	SC	public	b1230b00-207f-11e8-9200-3c4a9275d6c8	b1230b00-207f-11e8-9200-3c4a9275d6c8	SAMEA4621442
ERR3410443	WGS	302	299506084	PRJEB25371	SAMEA4621443	124351056	WELLCOME SANGER INSTITUTE	public	ERX3434089	PAIRED	RANDOM	GENOMIC	Moraxella catarrhalis	ILLUMINA	SAMEA4621443	ERP107281	DrakHMS7374721	SC	public	b13293e0-207f-11e8-9200-3c4a9275d6c8	b13293e0-207f-11e8-9200-3c4a9275d6c8	SAMEA4621443
ERR3410448	WGS	302	335742460	PRJEB25371	SAMEA4621448	135961531	WELLCOME SANGER INSTITUTE	public	ERX3434094	PAIRED	RANDOM	GENOMIC	Moraxella catarrhalis	ILLUMINA	SAMEA4621448	ERP107281	DrakHMS7374726	SC	public	b16b3218-207f-11e8-9200-3c4a9275d6c8	b16b3218-207f-11e8-9200-3c4a9275d6c8	SAMEA4621448
ERR3410449	WGS	302	330565878	PRJEB25371	SAMEA4621449	136736991	WELLCOME SANGER INSTITUTE	public	ERX3434095	PAIRED	RANDOM	GENOMIC	Moraxella catarrhalis	ILLUMINA	SAMEA4621449	ERP107281	DrakHMS7374727	SC	public	b1757a20-207f-11e8-9200-3c4a9275d6c8	b1757a20-207f-11e8-9200-3c4a9275d6c8	SAMEA4621449
ERR3410456	WGS	302	309977028	PRJEB25371	SAMEA4621456	125830978	WELLCOME SANGER INSTITUTE	public	ERX3434102	PAIRED	RANDOM	GENOMIC	Moraxella catarrhalis	ILLUMINA	SAMEA4621456	ERP107281	DrakHMS7374734	SC	public	b1d6a548-207f-11e8-9200-3c4a9275d6c8	b1d6a548-207f-11e8-9200-3c4a9275d6c8	SAMEA4621456
ERR3410457	WGS	302	335954162	PRJEB25371	SAMEA4621457	135608713	WELLCOME SANGER INSTITUTE	public	ERX3434103	PAIRED	RANDOM	GENOMIC	Moraxella catarrhalis	ILLUMINA	SAMEA4621457	ERP107281	DrakHMS7374735	SC	public	b1e763ba-207f-11e8-9200-3c4a9275d6c8	b1e763ba-207f-11e8-9200-3c4a9275d6c8	SAMEA4621457
ERR3410458	WGS	302	332485692	PRJEB25371	SAMEA4621458	134900649	WELLCOME SANGER INSTITUTE	public	ERX3434104	PAIRED	RANDOM	GENOMIC	Moraxella catarrhalis	ILLUMINA	SAMEA4621458	ERP107281	DrakHMS7374736	SC	public	b1f8f65c-207f-11e8-9200-3c4a9275d6c8	b1f8f65c-207f-11e8-9200-3c4a9275d6c8	SAMEA4621458
ERR3410459	WGS	302	294415572	PRJEB25371	SAMEA4621459	118291590	WELLCOME SANGER INSTITUTE	public	ERX3434105	PAIRED	RANDOM	GENOMIC	Moraxella catarrhalis	ILLUMINA	SAMEA4621459	ERP107281	DrakHMS7374737	SC	public	b53392aa-207f-11e8-9200-3c4a9275d6c8	b53392aa-207f-11e8-9200-3c4a9275d6c8	SAMEA4621459
ERR3410462	WGS	302	300004988	PRJEB25371	SAMEA4621462	120819152	WELLCOME SANGER INSTITUTE	public	ERX3434108	PAIRED	RANDOM	GENOMIC	Moraxella catarrhalis	ILLUMINA	SAMEA4621462	ERP107281	DrakHMS7374740	SC	public	b560bafa-207f-11e8-9200-3c4a9275d6c8	b560bafa-207f-11e8-9200-3c4a9275d6c8	SAMEA4621462
ERR3410463	WGS	302	271163988	PRJEB25371	SAMEA4621463	111893571	WELLCOME SANGER INSTITUTE	public	ERX3434109	PAIRED	RANDOM	GENOMIC	Moraxella catarrhalis	ILLUMINA	SAMEA4621463	ERP107281	DrakHMS7374741	SC	public	b56eacaa-207f-11e8-9200-3c4a9275d6c8	b56eacaa-207f-11e8-9200-3c4a9275d6c8	SAMEA4621463
ERR3410471	WGS	302	329237984	PRJEB25371	SAMEA4621471	132151839	WELLCOME SANGER INSTITUTE	public	ERX3434117	PAIRED	RANDOM	GENOMIC	Moraxella catarrhalis	ILLUMINA	SAMEA4621471	ERP107281	DrakHMS7374749	SC	public	b5eb6b64-207f-11e8-9200-3c4a9275d6c8	b5eb6b64-207f-11e8-9200-3c4a9275d6c8	SAMEA4621471
ERR3410472	WGS	302	294262760	PRJEB25371	SAMEA4621472	120954556	WELLCOME SANGER INSTITUTE	public	ERX3434118	PAIRED	RANDOM	GENOMIC	Moraxella catarrhalis	ILLUMINA	SAMEA4621472	ERP107281	DrakHMS7374750	SC	public	b5f2f88e-207f-11e8-9200-3c4a9275d6c8	b5f2f88e-207f-11e8-9200-3c4a9275d6c8	SAMEA4621472
ERR3410478	WGS	302	277971974	PRJEB25371	SAMEA4621478	113998449	WELLCOME SANGER INSTITUTE	public	ERX3434124	PAIRED	RANDOM	GENOMIC	Moraxella catarrhalis	ILLUMINA	SAMEA4621478	ERP107281	DrakHMS7374756	SC	public	b6429b82-207f-11e8-9200-3c4a9275d6c8	b6429b82-207f-11e8-9200-3c4a9275d6c8	SAMEA4621478
ERR3410479	WGS	302	290053786	PRJEB25371	SAMEA4621479	118895605	WELLCOME SANGER INSTITUTE	public	ERX3434125	PAIRED	RANDOM	GENOMIC	Moraxella catarrhalis	ILLUMINA	SAMEA4621479	ERP107281	DrakHMS7374757	SC	public	b64e6b74-207f-11e8-9200-3c4a9275d6c8	b64e6b74-207f-11e8-9200-3c4a9275d6c8	SAMEA4621479
ERR3410480	WGS	302	279916854	PRJEB25371	SAMEA4621480	114422542	WELLCOME SANGER INSTITUTE	public	ERX3434126	PAIRED	RANDOM	GENOMIC	Moraxella catarrhalis	ILLUMINA	SAMEA4621480	ERP107281	DrakHMS7374758	SC	public	b65dbafc-207f-11e8-9200-3c4a9275d6c8	b65dbafc-207f-11e8-9200-3c4a9275d6c8	SAMEA4621480
ERR3410481	WGS	302	307835546	PRJEB25371	SAMEA4621481	123786445	WELLCOME SANGER INSTITUTE	public	ERX3434127	PAIRED	RANDOM	GENOMIC	Moraxella catarrhalis	ILLUMINA	SAMEA4621481	ERP107281	DrakHMS7374759	SC	public	b66b9d2a-207f-11e8-9200-3c4a9275d6c8	b66b9d2a-207f-11e8-9200-3c4a9275d6c8	SAMEA4621481
ERR3410485	WGS	302	287240052	PRJEB25371	SAMEA4621485	116638944	WELLCOME SANGER INSTITUTE	public	ERX3434131	PAIRED	RANDOM	GENOMIC	Moraxella catarrhalis	ILLUMINA	SAMEA4621485	ERP107281	DrakHMS7374763	SC	public	b69cc74c-207f-11e8-9200-3c4a9275d6c8	b69cc74c-207f-11e8-9200-3c4a9275d6c8	SAMEA4621485
ERR3410486	WGS	302	281353166	PRJEB25371	SAMEA4621486	114815182	WELLCOME SANGER INSTITUTE	public	ERX3434132	PAIRED	RANDOM	GENOMIC	Moraxella catarrhalis	ILLUMINA	SAMEA4621486	ERP107281	DrakHMS7374764	SC	public	b6acd22c-207f-11e8-9200-3c4a9275d6c8	b6acd22c-207f-11e8-9200-3c4a9275d6c8	SAMEA4621486
ERR3410489	WGS	302	285282488	PRJEB25371	SAMEA4621502	115845156	WELLCOME SANGER INSTITUTE	public	ERX3434135	PAIRED	RANDOM	GENOMIC	Moraxella catarrhalis	ILLUMINA	SAMEA4621502	ERP107281	DrakHMS7374767	SC	public	b6d4a7d4-207f-11e8-9200-3c4a9275d6c8	b6d4a7d4-207f-11e8-9200-3c4a9275d6c8	SAMEA4621502
ERR3410490	WGS	302	284135794	PRJEB25371	SAMEA4621503	114173810	WELLCOME SANGER INSTITUTE	public	ERX3434136	PAIRED	RANDOM	GENOMIC	Moraxella catarrhalis	ILLUMINA	SAMEA4621503	ERP107281	DrakHMS7374768	SC	public	b6e4ca7e-207f-11e8-9200-3c4a9275d6c8	b6e4ca7e-207f-11e8-9200-3c4a9275d6c8	SAMEA4621503
ERR3410491	WGS	302	290367564	PRJEB25371	SAMEA4621504	117309408	WELLCOME SANGER INSTITUTE	public	ERX3434137	PAIRED	RANDOM	GENOMIC	Moraxella catarrhalis	ILLUMINA	SAMEA4621504	ERP107281	DrakHMS7374769	SC	public	b6f39a54-207f-11e8-9200-3c4a9275d6c8	b6f39a54-207f-11e8-9200-3c4a9275d6c8	SAMEA4621504
ERR3410492	WGS	302	303743144	PRJEB25371	SAMEA4621487	122748031	WELLCOME SANGER INSTITUTE	public	ERX3434138	PAIRED	RANDOM	GENOMIC	Moraxella catarrhalis	ILLUMINA	SAMEA4621487	ERP107281	DrakHMS7374770	SC	public	b6fe19fc-207f-11e8-9200-3c4a9275d6c8	b6fe19fc-207f-11e8-9200-3c4a9275d6c8	SAMEA4621487
ERR3410493	WGS	302	259505882	PRJEB25371	SAMEA4621488	105806527	WELLCOME SANGER INSTITUTE	public	ERX3434139	PAIRED	RANDOM	GENOMIC	Moraxella catarrhalis	ILLUMINA	SAMEA4621488	ERP107281	DrakHMS7374771	SC	public	b7084f44-207f-11e8-9200-3c4a9275d6c8	b7084f44-207f-11e8-9200-3c4a9275d6c8	SAMEA4621488
ERR3410498	WGS	302	297412318	PRJEB25371	SAMEA4621493	119400764	WELLCOME SANGER INSTITUTE	public	ERX3434144	PAIRED	RANDOM	GENOMIC	Moraxella catarrhalis	ILLUMINA	SAMEA4621493	ERP107281	DrakHMS7374776	SC	public	b73c154a-207f-11e8-9200-3c4a9275d6c8	b73c154a-207f-11e8-9200-3c4a9275d6c8	SAMEA4621493
ERR3410504	WGS	302	285701664	PRJEB25371	SAMEA4621499	116137628	WELLCOME SANGER INSTITUTE	public	ERX3434150	PAIRED	RANDOM	GENOMIC	Moraxella catarrhalis	ILLUMINA	SAMEA4621499	ERP107281	DrakHMS7374782	SC	public	b781a754-207f-11e8-9200-3c4a9275d6c8	b781a754-207f-11e8-9200-3c4a9275d6c8	SAMEA4621499
ERR3410505	WGS	302	325077632	PRJEB25371	SAMEA4621505	129582706	WELLCOME SANGER INSTITUTE	public	ERX3434151	PAIRED	RANDOM	GENOMIC	Moraxella catarrhalis	ILLUMINA	SAMEA4621505	ERP107281	DrakHMS7374783	SC	public	b78c765c-207f-11e8-9200-3c4a9275d6c8	b78c765c-207f-11e8-9200-3c4a9275d6c8	SAMEA4621505
ERR3410511	WGS	302	300617746	PRJEB25371	SAMEA4621511	123369927	WELLCOME SANGER INSTITUTE	public	ERX3434157	PAIRED	RANDOM	GENOMIC	Moraxella catarrhalis	ILLUMINA	SAMEA4621511	ERP107281	DrakHMS7374789	SC	public	b7d3c886-207f-11e8-9200-3c4a9275d6c8	b7d3c886-207f-11e8-9200-3c4a9275d6c8	SAMEA4621511
ERR3410512	WGS	302	306307124	PRJEB25371	SAMEA4621512	123018201	WELLCOME SANGER INSTITUTE	public	ERX3434158	PAIRED	RANDOM	GENOMIC	Moraxella catarrhalis	ILLUMINA	SAMEA4621512	ERP107281	DrakHMS7374790	SC	public	b7e18bc4-207f-11e8-9200-3c4a9275d6c8	b7e18bc4-207f-11e8-9200-3c4a9275d6c8	SAMEA4621512
ERR3410513	WGS	302	322873032	PRJEB25371	SAMEA4621513	130682567	WELLCOME SANGER INSTITUTE	public	ERX3434159	PAIRED	RANDOM	GENOMIC	Moraxella catarrhalis	ILLUMINA	SAMEA4621513	ERP107281	DrakHMS7374791	SC	public	b7eebcea-207f-11e8-9200-3c4a9275d6c8	b7eebcea-207f-11e8-9200-3c4a9275d6c8	SAMEA4621513
ERR3410519	WGS	302	304734308	PRJEB25371	SAMEA4621519	123090076	WELLCOME SANGER INSTITUTE	public	ERX3434165	PAIRED	RANDOM	GENOMIC	Moraxella catarrhalis	ILLUMINA	SAMEA4621519	ERP107281	DrakHMS7374797	SC	public	b8555702-207f-11e8-9200-3c4a9275d6c8	b8555702-207f-11e8-9200-3c4a9275d6c8	SAMEA4621519
ERR3410520	WGS	302	298697932	PRJEB25371	SAMEA4621520	123055055	WELLCOME SANGER INSTITUTE	public	ERX3434166	PAIRED	RANDOM	GENOMIC	Moraxella catarrhalis	ILLUMINA	SAMEA4621520	ERP107281	DrakHMS7374798	SC	public	b8607768-207f-11e8-9200-3c4a9275d6c8	b8607768-207f-11e8-9200-3c4a9275d6c8	SAMEA4621520
ERR3410521	WGS	302	305982172	PRJEB25371	SAMEA4621521	123251636	WELLCOME SANGER INSTITUTE	public	ERX3434167	PAIRED	RANDOM	GENOMIC	Moraxella catarrhalis	ILLUMINA	SAMEA4621521	ERP107281	DrakHMS7374799	SC	public	b86bd14e-207f-11e8-9200-3c4a9275d6c8	b86bd14e-207f-11e8-9200-3c4a9275d6c8	SAMEA4621521
ERR3410522	WGS	302	292363180	PRJEB25371	SAMEA4621522	117008762	WELLCOME SANGER INSTITUTE	public	ERX3434168	PAIRED	RANDOM	GENOMIC	Moraxella catarrhalis	ILLUMINA	SAMEA4621522	ERP107281	DrakHMS7374800	SC	public	b8781b34-207f-11e8-9200-3c4a9275d6c8	b8781b34-207f-11e8-9200-3c4a9275d6c8	SAMEA4621522
ERR3410527	WGS	302	292624410	PRJEB25371	SAMEA4621527	122542745	WELLCOME SANGER INSTITUTE	public	ERX3434173	PAIRED	RANDOM	GENOMIC	Moraxella catarrhalis	ILLUMINA	SAMEA4621527	ERP107281	DrakHMS7374805	SC	public	b8c865bc-207f-11e8-9200-3c4a9275d6c8	b8c865bc-207f-11e8-9200-3c4a9275d6c8	SAMEA4621527
ERR3410528	WGS	302	317754434	PRJEB25371	SAMEA4621528	128129158	WELLCOME SANGER INSTITUTE	public	ERX3434174	PAIRED	RANDOM	GENOMIC	Moraxella catarrhalis	ILLUMINA	SAMEA4621528	ERP107281	DrakHMS7374806	SC	public	b8d71b0c-207f-11e8-9200-3c4a9275d6c8	b8d71b0c-207f-11e8-9200-3c4a9275d6c8	SAMEA4621528
ERR3410529	WGS	302	360128960	PRJEB25371	SAMEA4621529	144240135	WELLCOME SANGER INSTITUTE	public	ERX3434175	PAIRED	RANDOM	GENOMIC	Moraxella catarrhalis	ILLUMINA	SAMEA4621529	ERP107281	DrakHMS7374807	SC	public	b8e1fe64-207f-11e8-9200-3c4a9275d6c8	b8e1fe64-207f-11e8-9200-3c4a9275d6c8	SAMEA4621529
ERR3410532	WGS	302	307155140	PRJEB25371	SAMEA4621532	126885976	WELLCOME SANGER INSTITUTE	public	ERX3434178	PAIRED	RANDOM	GENOMIC	Moraxella catarrhalis	ILLUMINA	SAMEA4621532	ERP107281	DrakHMS7374810	SC	public	b90c2e46-207f-11e8-9200-3c4a9275d6c8	b90c2e46-207f-11e8-9200-3c4a9275d6c8	SAMEA4621532
ERR3410533	WGS	302	295171780	PRJEB25371	SAMEA4621533	119501262	WELLCOME SANGER INSTITUTE	public	ERX3434179	PAIRED	RANDOM	GENOMIC	Moraxella catarrhalis	ILLUMINA	SAMEA4621533	ERP107281	DrakHMS7374811	SC	public	b91c5924-207f-11e8-9200-3c4a9275d6c8	b91c5924-207f-11e8-9200-3c4a9275d6c8	SAMEA4621533
ERR3410534	WGS	302	267576228	PRJEB25371	SAMEA4621534	108387566	WELLCOME SANGER INSTITUTE	public	ERX3434180	PAIRED	RANDOM	GENOMIC	Moraxella catarrhalis	ILLUMINA	SAMEA4621534	ERP107281	DrakHMS7374812	SC	public	b9322592-207f-11e8-9200-3c4a9275d6c8	b9322592-207f-11e8-9200-3c4a9275d6c8	SAMEA4621534
ERR3410535	WGS	302	309237732	PRJEB25371	SAMEA4621535	126249028	WELLCOME SANGER INSTITUTE	public	ERX3434181	PAIRED	RANDOM	GENOMIC	Moraxella catarrhalis	ILLUMINA	SAMEA4621535	ERP107281	DrakHMS7374813	SC	public	b944c012-207f-11e8-9200-3c4a9275d6c8	b944c012-207f-11e8-9200-3c4a9275d6c8	SAMEA4621535
ERR3410536	WGS	302	303907734	PRJEB25371	SAMEA4621536	122834533	WELLCOME SANGER INSTITUTE	public	ERX3434182	PAIRED	RANDOM	GENOMIC	Moraxella catarrhalis	ILLUMINA	SAMEA4621536	ERP107281	DrakHMS7374814	SC	public	b951c7e4-207f-11e8-9200-3c4a9275d6c8	b951c7e4-207f-11e8-9200-3c4a9275d6c8	SAMEA4621536
ERR3410537	WGS	302	337833810	PRJEB25371	SAMEA4621537	135675302	WELLCOME SANGER INSTITUTE	public	ERX3434183	PAIRED	RANDOM	GENOMIC	Moraxella catarrhalis	ILLUMINA	SAMEA4621537	ERP107281	DrakHMS7374815	SC	public	b964f3be-207f-11e8-9200-3c4a9275d6c8	b964f3be-207f-11e8-9200-3c4a9275d6c8	SAMEA4621537
ERR3410543	WGS	302	282497444	PRJEB25371	SAMEA4621543	114138432	WELLCOME SANGER INSTITUTE	public	ERX3434189	PAIRED	RANDOM	GENOMIC	Moraxella catarrhalis	ILLUMINA	SAMEA4621543	ERP107281	DrakHMS7374821	SC	public	b9c2d25e-207f-11e8-9200-3c4a9275d6c8	b9c2d25e-207f-11e8-9200-3c4a9275d6c8	SAMEA4621543
ERR3410547	WGS	302	263540904	PRJEB25371	SAMEA4621547	107433751	WELLCOME SANGER INSTITUTE	public	ERX3434193	PAIRED	RANDOM	GENOMIC	Moraxella catarrhalis	ILLUMINA	SAMEA4621547	ERP107281	DrakHMS7374825	SC	public	ba084438-207f-11e8-9200-3c4a9275d6c8	ba084438-207f-11e8-9200-3c4a9275d6c8	SAMEA4621547
ERR3410548	WGS	302	233409156	PRJEB25371	SAMEA4621548	96123434	WELLCOME SANGER INSTITUTE	public	ERX3434194	PAIRED	RANDOM	GENOMIC	Moraxella catarrhalis	ILLUMINA	SAMEA4621548	ERP107281	DrakHMS7374826	SC	public	ba198bda-207f-11e8-9200-3c4a9275d6c8	ba198bda-207f-11e8-9200-3c4a9275d6c8	SAMEA4621548
ERR3410549	WGS	302	275448764	PRJEB25371	SAMEA4621549	112085740	WELLCOME SANGER INSTITUTE	public	ERX3434195	PAIRED	RANDOM	GENOMIC	Moraxella catarrhalis	ILLUMINA	SAMEA4621549	ERP107281	DrakHMS7374827	SC	public	ba2ab1c6-207f-11e8-9200-3c4a9275d6c8	ba2ab1c6-207f-11e8-9200-3c4a9275d6c8	SAMEA4621549
ERR3410550	WGS	302	311165096	PRJEB25371	SAMEA4621550	124715309	WELLCOME SANGER INSTITUTE	public	ERX3434196	PAIRED	RANDOM	GENOMIC	Moraxella catarrhalis	ILLUMINA	SAMEA4621550	ERP107281	DrakHMS7374828	SC	public	ba35bd82-207f-11e8-9200-3c4a9275d6c8	ba35bd82-207f-11e8-9200-3c4a9275d6c8	SAMEA4621550
ERR3410551	WGS	302	292565218	PRJEB25371	SAMEA4621551	118387798	WELLCOME SANGER INSTITUTE	public	ERX3434197	PAIRED	RANDOM	GENOMIC	Moraxella catarrhalis	ILLUMINA	SAMEA4621551	ERP107281	DrakHMS7374829	SC	public	ba49db78-207f-11e8-9200-3c4a9275d6c8	ba49db78-207f-11e8-9200-3c4a9275d6c8	SAMEA4621551
ERR3410552	WGS	302	295571326	PRJEB25371	SAMEA4621552	118419849	WELLCOME SANGER INSTITUTE	public	ERX3434198	PAIRED	RANDOM	GENOMIC	Moraxella catarrhalis	ILLUMINA	SAMEA4621552	ERP107281	DrakHMS7374830	SC	public	ba5b0682-207f-11e8-9200-3c4a9275d6c8	ba5b0682-207f-11e8-9200-3c4a9275d6c8	SAMEA4621552
ERR3410556	WGS	302	227802828	PRJEB25371	SAMEA4621556	92988774	WELLCOME SANGER INSTITUTE	public	ERX3434202	PAIRED	RANDOM	GENOMIC	Moraxella catarrhalis	ILLUMINA	SAMEA4621556	ERP107281	DrakHMS7374834	SC	public	be6708a2-207f-11e8-9200-3c4a9275d6c8	be6708a2-207f-11e8-9200-3c4a9275d6c8	SAMEA4621556
ERR3410558	WGS	302	264074538	PRJEB25371	SAMEA4621558	105973669	WELLCOME SANGER INSTITUTE	public	ERX3434204	PAIRED	RANDOM	GENOMIC	Moraxella catarrhalis	ILLUMINA	SAMEA4621558	ERP107281	DrakHMS7374836	SC	public	be77efa0-207f-11e8-9200-3c4a9275d6c8	be77efa0-207f-11e8-9200-3c4a9275d6c8	SAMEA4621558
ERR3410559	WGS	302	244364508	PRJEB25371	SAMEA4621559	100181263	WELLCOME SANGER INSTITUTE	public	ERX3434205	PAIRED	RANDOM	GENOMIC	Moraxella catarrhalis	ILLUMINA	SAMEA4621559	ERP107281	DrakHMS7374837	SC	public	be7f83c8-207f-11e8-9200-3c4a9275d6c8	be7f83c8-207f-11e8-9200-3c4a9275d6c8	SAMEA4621559
ERR3410560	WGS	302	259001240	PRJEB25371	SAMEA4621560	102544699	WELLCOME SANGER INSTITUTE	public	ERX3434206	PAIRED	RANDOM	GENOMIC	Moraxella catarrhalis	ILLUMINA	SAMEA4621560	ERP107281	DrakHMS7374838	SC	public	be8ac440-207f-11e8-9200-3c4a9275d6c8	be8ac440-207f-11e8-9200-3c4a9275d6c8	SAMEA4621560
ERR3410561	WGS	302	269313936	PRJEB25371	SAMEA4621561	107353388	WELLCOME SANGER INSTITUTE	public	ERX3434207	PAIRED	RANDOM	GENOMIC	Moraxella catarrhalis	ILLUMINA	SAMEA4621561	ERP107281	DrakHMS7374839	SC	public	be92fd9a-207f-11e8-9200-3c4a9275d6c8	be92fd9a-207f-11e8-9200-3c4a9275d6c8	SAMEA4621561
ERR3410562	WGS	302	278327126	PRJEB25371	SAMEA4621562	110995807	WELLCOME SANGER INSTITUTE	public	ERX3434208	PAIRED	RANDOM	GENOMIC	Moraxella catarrhalis	ILLUMINA	SAMEA4621562	ERP107281	DrakHMS7374840	SC	public	be9b00b2-207f-11e8-9200-3c4a9275d6c8	be9b00b2-207f-11e8-9200-3c4a9275d6c8	SAMEA4621562
ERR3410563	WGS	302	226978066	PRJEB25371	SAMEA4621563	92756642	WELLCOME SANGER INSTITUTE	public	ERX3434209	PAIRED	RANDOM	GENOMIC	Moraxella catarrhalis	ILLUMINA	SAMEA4621563	ERP107281	DrakHMS7374841	SC	public	bea3c3f0-207f-11e8-9200-3c4a9275d6c8	bea3c3f0-207f-11e8-9200-3c4a9275d6c8	SAMEA4621563
ERR3410565	WGS	302	230017092	PRJEB25371	SAMEA4621565	95087679	WELLCOME SANGER INSTITUTE	public	ERX3434211	PAIRED	RANDOM	GENOMIC	Moraxella catarrhalis	ILLUMINA	SAMEA4621565	ERP107281	DrakHMS7374843	SC	public	beb67a5e-207f-11e8-9200-3c4a9275d6c8	beb67a5e-207f-11e8-9200-3c4a9275d6c8	SAMEA4621565
ERR3410568	WGS	302	285461272	PRJEB25371	SAMEA4621568	116052484	WELLCOME SANGER INSTITUTE	public	ERX3434214	PAIRED	RANDOM	GENOMIC	Moraxella catarrhalis	ILLUMINA	SAMEA4621568	ERP107281	DrakHMS7374846	SC	public	bed5339a-207f-11e8-9200-3c4a9275d6c8	bed5339a-207f-11e8-9200-3c4a9275d6c8	SAMEA4621568
ERR3410569	WGS	302	303871192	PRJEB25371	SAMEA4621569	122403793	WELLCOME SANGER INSTITUTE	public	ERX3434215	PAIRED	RANDOM	GENOMIC	Moraxella catarrhalis	ILLUMINA	SAMEA4621569	ERP107281	DrakHMS7374847	SC	public	bede0dda-207f-11e8-9200-3c4a9275d6c8	bede0dda-207f-11e8-9200-3c4a9275d6c8	SAMEA4621569
ERR3410575	WGS	302	275419772	PRJEB25371	SAMEA4621575	112011717	WELLCOME SANGER INSTITUTE	public	ERX3434221	PAIRED	RANDOM	GENOMIC	Moraxella catarrhalis	ILLUMINA	SAMEA4621575	ERP107281	DrakHMS7374853	SC	public	bf1d3d02-207f-11e8-9200-3c4a9275d6c8	bf1d3d02-207f-11e8-9200-3c4a9275d6c8	SAMEA4621575
ERR3410578	WGS	302	260669488	PRJEB25371	SAMEA4621578	104800337	WELLCOME SANGER INSTITUTE	public	ERX3434224	PAIRED	RANDOM	GENOMIC	Moraxella catarrhalis	ILLUMINA	SAMEA4621578	ERP107281	DrakHMS7374856	SC	public	bf411150-207f-11e8-9200-3c4a9275d6c8	bf411150-207f-11e8-9200-3c4a9275d6c8	SAMEA4621578
ERR3410582	WGS	302	252349388	PRJEB25371	SAMEA4621582	102966529	WELLCOME SANGER INSTITUTE	public	ERX3434228	PAIRED	RANDOM	GENOMIC	Moraxella catarrhalis	ILLUMINA	SAMEA4621582	ERP107281	DrakHMS7374860	SC	public	bf74487c-207f-11e8-9200-3c4a9275d6c8	bf74487c-207f-11e8-9200-3c4a9275d6c8	SAMEA4621582
ERR3410583	WGS	302	288838538	PRJEB25371	SAMEA4621583	116132673	WELLCOME SANGER INSTITUTE	public	ERX3434229	PAIRED	RANDOM	GENOMIC	Moraxella catarrhalis	ILLUMINA	SAMEA4621583	ERP107281	DrakHMS7374861	SC	public	bf82af98-207f-11e8-9200-3c4a9275d6c8	bf82af98-207f-11e8-9200-3c4a9275d6c8	SAMEA4621583
ERR3410584	WGS	302	257465570	PRJEB25371	SAMEA4621584	104272975	WELLCOME SANGER INSTITUTE	public	ERX3434230	PAIRED	RANDOM	GENOMIC	Moraxella catarrhalis	ILLUMINA	SAMEA4621584	ERP107281	DrakHMS7374862	SC	public	bf8e7ef4-207f-11e8-9200-3c4a9275d6c8	bf8e7ef4-207f-11e8-9200-3c4a9275d6c8	SAMEA4621584
ERR3410586	WGS	302	276889002	PRJEB25371	SAMEA4621586	109899668	WELLCOME SANGER INSTITUTE	public	ERX3434232	PAIRED	RANDOM	GENOMIC	Moraxella catarrhalis	ILLUMINA	SAMEA4621586	ERP107281	DrakHMS7374864	SC	public	bfae5fda-207f-11e8-9200-3c4a9275d6c8	bfae5fda-207f-11e8-9200-3c4a9275d6c8	SAMEA4621586
ERR3410588	WGS	302	262754798	PRJEB25371	SAMEA4621588	107415336	WELLCOME SANGER INSTITUTE	public	ERX3434234	PAIRED	RANDOM	GENOMIC	Moraxella catarrhalis	ILLUMINA	SAMEA4621588	ERP107281	DrakHMS7374866	SC	public	bfc7e8ce-207f-11e8-9200-3c4a9275d6c8	bfc7e8ce-207f-11e8-9200-3c4a9275d6c8	SAMEA4621588
ERR3410589	WGS	302	251498654	PRJEB25371	SAMEA4621589	102161001	WELLCOME SANGER INSTITUTE	public	ERX3434235	PAIRED	RANDOM	GENOMIC	Moraxella catarrhalis	ILLUMINA	SAMEA4621589	ERP107281	DrakHMS7374867	SC	public	bfd207c8-207f-11e8-9200-3c4a9275d6c8	bfd207c8-207f-11e8-9200-3c4a9275d6c8	SAMEA4621589
ERR3410590	WGS	302	247191228	PRJEB25371	SAMEA4621590	100644427	WELLCOME SANGER INSTITUTE	public	ERX3434236	PAIRED	RANDOM	GENOMIC	Moraxella catarrhalis	ILLUMINA	SAMEA4621590	ERP107281	DrakHMS7374868	SC	public	bfde93c6-207f-11e8-9200-3c4a9275d6c8	bfde93c6-207f-11e8-9200-3c4a9275d6c8	SAMEA4621590
ERR3410591	WGS	302	272435710	PRJEB25371	SAMEA4621591	109431207	WELLCOME SANGER INSTITUTE	public	ERX3434237	PAIRED	RANDOM	GENOMIC	Moraxella catarrhalis	ILLUMINA	SAMEA4621591	ERP107281	DrakHMS7374869	SC	public	bfe95e50-207f-11e8-9200-3c4a9275d6c8	bfe95e50-207f-11e8-9200-3c4a9275d6c8	SAMEA4621591
ERR3410592	WGS	302	253048518	PRJEB25371	SAMEA4621592	103489150	WELLCOME SANGER INSTITUTE	public	ERX3434238	PAIRED	RANDOM	GENOMIC	Moraxella catarrhalis	ILLUMINA	SAMEA4621592	ERP107281	DrakHMS7374870	SC	public	bff5805e-207f-11e8-9200-3c4a9275d6c8	bff5805e-207f-11e8-9200-3c4a9275d6c8	SAMEA4621592
ERR3410595	WGS	302	253535040	PRJEB25371	SAMEA4621595	102735840	WELLCOME SANGER INSTITUTE	public	ERX3434241	PAIRED	RANDOM	GENOMIC	Moraxella catarrhalis	ILLUMINA	SAMEA4621595	ERP107281	DrakHMS7374873	SC	public	c024e0ba-207f-11e8-9200-3c4a9275d6c8	c024e0ba-207f-11e8-9200-3c4a9275d6c8	SAMEA4621595
ERR3410596	WGS	302	240734468	PRJEB25371	SAMEA4621596	98095719	WELLCOME SANGER INSTITUTE	public	ERX3434242	PAIRED	RANDOM	GENOMIC	Moraxella catarrhalis	ILLUMINA	SAMEA4621596	ERP107281	DrakHMS7374874	SC	public	c0317c8a-207f-11e8-9200-3c4a9275d6c8	c0317c8a-207f-11e8-9200-3c4a9275d6c8	SAMEA4621596
ERR3410597	WGS	302	249728028	PRJEB25371	SAMEA4621597	100551134	WELLCOME SANGER INSTITUTE	public	ERX3434243	PAIRED	RANDOM	GENOMIC	Moraxella catarrhalis	ILLUMINA	SAMEA4621597	ERP107281	DrakHMS7374875	SC	public	c03d7a58-207f-11e8-9200-3c4a9275d6c8	c03d7a58-207f-11e8-9200-3c4a9275d6c8	SAMEA4621597
ERR3410598	WGS	302	268808992	PRJEB25371	SAMEA4621598	108446025	WELLCOME SANGER INSTITUTE	public	ERX3434244	PAIRED	RANDOM	GENOMIC	Moraxella catarrhalis	ILLUMINA	SAMEA4621598	ERP107281	DrakHMS7374876	SC	public	c04b0fa6-207f-11e8-9200-3c4a9275d6c8	c04b0fa6-207f-11e8-9200-3c4a9275d6c8	SAMEA4621598
ERR3410599	WGS	302	271383844	PRJEB25371	SAMEA4621599	109156865	WELLCOME SANGER INSTITUTE	public	ERX3434245	PAIRED	RANDOM	GENOMIC	Moraxella catarrhalis	ILLUMINA	SAMEA4621599	ERP107281	DrakHMS7374877	SC	public	c0589752-207f-11e8-9200-3c4a9275d6c8	c0589752-207f-11e8-9200-3c4a9275d6c8	SAMEA4621599
ERR3410602	WGS	302	283073056	PRJEB25371	SAMEA4621602	113100353	WELLCOME SANGER INSTITUTE	public	ERX3434248	PAIRED	RANDOM	GENOMIC	Moraxella catarrhalis	ILLUMINA	SAMEA4621602	ERP107281	DrakHMS7374880	SC	public	c07c558e-207f-11e8-9200-3c4a9275d6c8	c07c558e-207f-11e8-9200-3c4a9275d6c8	SAMEA4621602
ERR3410605	WGS	302	225695170	PRJEB25371	SAMEA4621605	92981340	WELLCOME SANGER INSTITUTE	public	ERX3434251	PAIRED	RANDOM	GENOMIC	Moraxella catarrhalis	ILLUMINA	SAMEA4621605	ERP107281	DrakHMS7374883	SC	public	c0a59994-207f-11e8-9200-3c4a9275d6c8	c0a59994-207f-11e8-9200-3c4a9275d6c8	SAMEA4621605
ERR3410606	WGS	302	251884610	PRJEB25371	SAMEA4621606	102141257	WELLCOME SANGER INSTITUTE	public	ERX3434252	PAIRED	RANDOM	GENOMIC	Moraxella catarrhalis	ILLUMINA	SAMEA4621606	ERP107281	DrakHMS7374884	SC	public	c0b2d064-207f-11e8-9200-3c4a9275d6c8	c0b2d064-207f-11e8-9200-3c4a9275d6c8	SAMEA4621606
ERR3410608	WGS	302	257166590	PRJEB25371	SAMEA4621608	103371853	WELLCOME SANGER INSTITUTE	public	ERX3434254	PAIRED	RANDOM	GENOMIC	Moraxella catarrhalis	ILLUMINA	SAMEA4621608	ERP107281	DrakHMS7374886	SC	public	c0d3862e-207f-11e8-9200-3c4a9275d6c8	c0d3862e-207f-11e8-9200-3c4a9275d6c8	SAMEA4621608
ERR3410609	WGS	302	292685414	PRJEB25371	SAMEA4621609	117505870	WELLCOME SANGER INSTITUTE	public	ERX3434255	PAIRED	RANDOM	GENOMIC	Moraxella catarrhalis	ILLUMINA	SAMEA4621609	ERP107281	DrakHMS7374887	SC	public	c0e5ca0a-207f-11e8-9200-3c4a9275d6c8	c0e5ca0a-207f-11e8-9200-3c4a9275d6c8	SAMEA4621609
ERR3410613	WGS	302	245306446	PRJEB25371	SAMEA4621613	99552259	WELLCOME SANGER INSTITUTE	public	ERX3434259	PAIRED	RANDOM	GENOMIC	Moraxella catarrhalis	ILLUMINA	SAMEA4621613	ERP107281	DrakHMS7374891	SC	public	c11a6300-207f-11e8-9200-3c4a9275d6c8	c11a6300-207f-11e8-9200-3c4a9275d6c8	SAMEA4621613
ERR3410614	WGS	302	257489730	PRJEB25371	SAMEA4621614	103652557	WELLCOME SANGER INSTITUTE	public	ERX3434260	PAIRED	RANDOM	GENOMIC	Moraxella catarrhalis	ILLUMINA	SAMEA4621614	ERP107281	DrakHMS7374892	SC	public	c12a3af0-207f-11e8-9200-3c4a9275d6c8	c12a3af0-207f-11e8-9200-3c4a9275d6c8	SAMEA4621614
ERR3410616	WGS	302	254717370	PRJEB25371	SAMEA4621616	105054712	WELLCOME SANGER INSTITUTE	public	ERX3434262	PAIRED	RANDOM	GENOMIC	Moraxella catarrhalis	ILLUMINA	SAMEA4621616	ERP107281	DrakHMS7374894	SC	public	c13f886a-207f-11e8-9200-3c4a9275d6c8	c13f886a-207f-11e8-9200-3c4a9275d6c8	SAMEA4621616
ERR3410619	WGS	302	251327722	PRJEB25371	SAMEA4621619	101713167	WELLCOME SANGER INSTITUTE	public	ERX3434265	PAIRED	RANDOM	GENOMIC	Moraxella catarrhalis	ILLUMINA	SAMEA4621619	ERP107281	DrakHMS7374897	SC	public	c15bf842-207f-11e8-9200-3c4a9275d6c8	c15bf842-207f-11e8-9200-3c4a9275d6c8	SAMEA4621619
ERR3410620	WGS	302	251655996	PRJEB25371	SAMEA4621620	102403086	WELLCOME SANGER INSTITUTE	public	ERX3434266	PAIRED	RANDOM	GENOMIC	Moraxella catarrhalis	ILLUMINA	SAMEA4621620	ERP107281	DrakHMS7374898	SC	public	c1670ff2-207f-11e8-9200-3c4a9275d6c8	c1670ff2-207f-11e8-9200-3c4a9275d6c8	SAMEA4621620
ERR3410621	WGS	302	259774964	PRJEB25371	SAMEA4621621	104968440	WELLCOME SANGER INSTITUTE	public	ERX3434267	PAIRED	RANDOM	GENOMIC	Moraxella catarrhalis	ILLUMINA	SAMEA4621621	ERP107281	DrakHMS7374899	SC	public	c170af26-207f-11e8-9200-3c4a9275d6c8	c170af26-207f-11e8-9200-3c4a9275d6c8	SAMEA4621621
ERR3410625	WGS	302	293491452	PRJEB25371	SAMEA4621625	118088889	WELLCOME SANGER INSTITUTE	public	ERX3434271	PAIRED	RANDOM	GENOMIC	Moraxella catarrhalis	ILLUMINA	SAMEA4621625	ERP107281	DrakHMS7374903	SC	public	c19f9e62-207f-11e8-9200-3c4a9275d6c8	c19f9e62-207f-11e8-9200-3c4a9275d6c8	SAMEA4621625
ERR3410631	WGS	302	277419314	PRJEB25371	SAMEA4621631	112503101	WELLCOME SANGER INSTITUTE	public	ERX3434277	PAIRED	RANDOM	GENOMIC	Moraxella catarrhalis	ILLUMINA	SAMEA4621631	ERP107281	DrakHMS7374909	SC	public	c1e7a54a-207f-11e8-9200-3c4a9275d6c8	c1e7a54a-207f-11e8-9200-3c4a9275d6c8	SAMEA4621631
ERR3410632	WGS	302	235740596	PRJEB25371	SAMEA4621632	96344597	WELLCOME SANGER INSTITUTE	public	ERX3434278	PAIRED	RANDOM	GENOMIC	Moraxella catarrhalis	ILLUMINA	SAMEA4621632	ERP107281	DrakHMS7374910	SC	public	c1f18f10-207f-11e8-9200-3c4a9275d6c8	c1f18f10-207f-11e8-9200-3c4a9275d6c8	SAMEA4621632
ERR3410633	WGS	302	296900428	PRJEB25371	SAMEA4621633	119151301	WELLCOME SANGER INSTITUTE	public	ERX3434279	PAIRED	RANDOM	GENOMIC	Moraxella catarrhalis	ILLUMINA	SAMEA4621633	ERP107281	DrakHMS7374911	SC	public	c2017092-207f-11e8-9200-3c4a9275d6c8	c2017092-207f-11e8-9200-3c4a9275d6c8	SAMEA4621633
ERR3410634	WGS	302	311209490	PRJEB25371	SAMEA4621634	124890959	WELLCOME SANGER INSTITUTE	public	ERX3434280	PAIRED	RANDOM	GENOMIC	Moraxella catarrhalis	ILLUMINA	SAMEA4621634	ERP107281	DrakHMS7374912	SC	public	c20f85e2-207f-11e8-9200-3c4a9275d6c8	c20f85e2-207f-11e8-9200-3c4a9275d6c8	SAMEA4621634
ERR3410638	WGS	302	229404032	PRJEB25371	SAMEA4621638	93932323	WELLCOME SANGER INSTITUTE	public	ERX3434284	PAIRED	RANDOM	GENOMIC	Moraxella catarrhalis	ILLUMINA	SAMEA4621638	ERP107281	DrakHMS7374916	SC	public	c235425a-207f-11e8-9200-3c4a9275d6c8	c235425a-207f-11e8-9200-3c4a9275d6c8	SAMEA4621638
ERR3410641	WGS	302	273019476	PRJEB25371	SAMEA4621641	111926445	WELLCOME SANGER INSTITUTE	public	ERX3434287	PAIRED	RANDOM	GENOMIC	Moraxella catarrhalis	ILLUMINA	SAMEA4621641	ERP107281	DrakHMS7374919	SC	public	c255c7a0-207f-11e8-9200-3c4a9275d6c8	c255c7a0-207f-11e8-9200-3c4a9275d6c8	SAMEA4621641
ERR3410642	WGS	302	291999572	PRJEB25371	SAMEA4621642	116713891	WELLCOME SANGER INSTITUTE	public	ERX3434288	PAIRED	RANDOM	GENOMIC	Moraxella catarrhalis	ILLUMINA	SAMEA4621642	ERP107281	DrakHMS7374920	SC	public	c25fa4fa-207f-11e8-9200-3c4a9275d6c8	c25fa4fa-207f-11e8-9200-3c4a9275d6c8	SAMEA4621642
ERR3410644	WGS	302	216945626	PRJEB25371	SAMEA4621644	88336264	WELLCOME SANGER INSTITUTE	public	ERX3434290	PAIRED	RANDOM	GENOMIC	Moraxella catarrhalis	ILLUMINA	SAMEA4621644	ERP107281	DrakHMS7374922	SC	public	c274c09c-207f-11e8-9200-3c4a9275d6c8	c274c09c-207f-11e8-9200-3c4a9275d6c8	SAMEA4621644
ERR3410646	WGS	302	230858464	PRJEB25371	SAMEA4621646	94046639	WELLCOME SANGER INSTITUTE	public	ERX3434292	PAIRED	RANDOM	GENOMIC	Moraxella catarrhalis	ILLUMINA	SAMEA4621646	ERP107281	DrakHMS7374924	SC	public	c28b3250-207f-11e8-9200-3c4a9275d6c8	c28b3250-207f-11e8-9200-3c4a9275d6c8	SAMEA4621646
ERR3410647	WGS	302	265889558	PRJEB25371	SAMEA4621647	106703577	WELLCOME SANGER INSTITUTE	public	ERX3434293	PAIRED	RANDOM	GENOMIC	Moraxella catarrhalis	ILLUMINA	SAMEA4621647	ERP107281	DrakHMS7374925	SC	public	c2988360-207f-11e8-9200-3c4a9275d6c8	c2988360-207f-11e8-9200-3c4a9275d6c8	SAMEA4621647
ERR3410648	WGS	302	245943062	PRJEB25371	SAMEA4621648	99575507	WELLCOME SANGER INSTITUTE	public	ERX3434294	PAIRED	RANDOM	GENOMIC	Moraxella catarrhalis	ILLUMINA	SAMEA4621648	ERP107281	DrakHMS7374926	SC	public	c2a5cad4-207f-11e8-9200-3c4a9275d6c8	c2a5cad4-207f-11e8-9200-3c4a9275d6c8	SAMEA4621648
ERR3439934	WGS	302	327037008	PRJEB25371	SAMEA4621652	140622497	WELLCOME SANGER INSTITUTE	public	ERX3461954	PAIRED	RANDOM	GENOMIC	Moraxella catarrhalis	ILLUMINA	SAMEA4621652	ERP107281	DrakHMS7374930	SC	public	c5db1dda-207f-11e8-9200-3c4a9275d6c8	c5db1dda-207f-11e8-9200-3c4a9275d6c8	SAMEA4621652
ERR3439937	WGS	302	357992008	PRJEB25371	SAMEA4621655	153000766	WELLCOME SANGER INSTITUTE	public	ERX3461957	PAIRED	RANDOM	GENOMIC	Moraxella catarrhalis	ILLUMINA	SAMEA4621655	ERP107281	DrakHMS7374933	SC	public	c6012336-207f-11e8-9200-3c4a9275d6c8	c6012336-207f-11e8-9200-3c4a9275d6c8	SAMEA4621655
ERR3439939	WGS	302	353066992	PRJEB25371	SAMEA4621657	150364573	WELLCOME SANGER INSTITUTE	public	ERX3461959	PAIRED	RANDOM	GENOMIC	Moraxella catarrhalis	ILLUMINA	SAMEA4621657	ERP107281	DrakHMS7374935	SC	public	c61aca0c-207f-11e8-9200-3c4a9275d6c8	c61aca0c-207f-11e8-9200-3c4a9275d6c8	SAMEA4621657
ERR3439940	WGS	302	350800482	PRJEB25371	SAMEA4621658	149301701	WELLCOME SANGER INSTITUTE	public	ERX3461960	PAIRED	RANDOM	GENOMIC	Moraxella catarrhalis	ILLUMINA	SAMEA4621658	ERP107281	DrakHMS7374936	SC	public	c62eacf2-207f-11e8-9200-3c4a9275d6c8	c62eacf2-207f-11e8-9200-3c4a9275d6c8	SAMEA4621658
ERR3439941	WGS	302	277026412	PRJEB25371	SAMEA4621659	119755312	WELLCOME SANGER INSTITUTE	public	ERX3461961	PAIRED	RANDOM	GENOMIC	Moraxella catarrhalis	ILLUMINA	SAMEA4621659	ERP107281	DrakHMS7374937	SC	public	c63c2a9e-207f-11e8-9200-3c4a9275d6c8	c63c2a9e-207f-11e8-9200-3c4a9275d6c8	SAMEA4621659
ERR3439942	WGS	302	371668078	PRJEB25371	SAMEA4621660	157389758	WELLCOME SANGER INSTITUTE	public	ERX3461962	PAIRED	RANDOM	GENOMIC	Moraxella catarrhalis	ILLUMINA	SAMEA4621660	ERP107281	DrakHMS7374938	SC	public	c64d6ec6-207f-11e8-9200-3c4a9275d6c8	c64d6ec6-207f-11e8-9200-3c4a9275d6c8	SAMEA4621660
ERR3439943	WGS	302	305232910	PRJEB25371	SAMEA4621661	131629869	WELLCOME SANGER INSTITUTE	public	ERX3461963	PAIRED	RANDOM	GENOMIC	Moraxella catarrhalis	ILLUMINA	SAMEA4621661	ERP107281	DrakHMS7374939	SC	public	c658447c-207f-11e8-9200-3c4a9275d6c8	c658447c-207f-11e8-9200-3c4a9275d6c8	SAMEA4621661
ERR3439944	WGS	302	320450690	PRJEB25371	SAMEA4621662	137872063	WELLCOME SANGER INSTITUTE	public	ERX3461964	PAIRED	RANDOM	GENOMIC	Moraxella catarrhalis	ILLUMINA	SAMEA4621662	ERP107281	DrakHMS7374940	SC	public	c6659014-207f-11e8-9200-3c4a9275d6c8	c6659014-207f-11e8-9200-3c4a9275d6c8	SAMEA4621662
ERR3439945	WGS	302	352150724	PRJEB25371	SAMEA4621663	149166702	WELLCOME SANGER INSTITUTE	public	ERX3461965	PAIRED	RANDOM	GENOMIC	Moraxella catarrhalis	ILLUMINA	SAMEA4621663	ERP107281	DrakHMS7374941	SC	public	c6758b54-207f-11e8-9200-3c4a9275d6c8	c6758b54-207f-11e8-9200-3c4a9275d6c8	SAMEA4621663
ERR3439952	WGS	302	320755106	PRJEB25371	SAMEA4621670	138527757	WELLCOME SANGER INSTITUTE	public	ERX3461972	PAIRED	RANDOM	GENOMIC	Moraxella catarrhalis	ILLUMINA	SAMEA4621670	ERP107281	DrakHMS7374948	SC	public	c6c3b284-207f-11e8-9200-3c4a9275d6c8	c6c3b284-207f-11e8-9200-3c4a9275d6c8	SAMEA4621670
ERR3439954	WGS	302	332481162	PRJEB25371	SAMEA4621672	142960629	WELLCOME SANGER INSTITUTE	public	ERX3461974	PAIRED	RANDOM	GENOMIC	Moraxella catarrhalis	ILLUMINA	SAMEA4621672	ERP107281	DrakHMS7374950	SC	public	c6dec240-207f-11e8-9200-3c4a9275d6c8	c6dec240-207f-11e8-9200-3c4a9275d6c8	SAMEA4621672
ERR3439955	WGS	302	379648428	PRJEB25371	SAMEA4621673	161592139	WELLCOME SANGER INSTITUTE	public	ERX3461975	PAIRED	RANDOM	GENOMIC	Moraxella catarrhalis	ILLUMINA	SAMEA4621673	ERP107281	DrakHMS7374951	SC	public	c6ebbc52-207f-11e8-9200-3c4a9275d6c8	c6ebbc52-207f-11e8-9200-3c4a9275d6c8	SAMEA4621673
ERR3439956	WGS	302	376536016	PRJEB25371	SAMEA4621674	160522272	WELLCOME SANGER INSTITUTE	public	ERX3461976	PAIRED	RANDOM	GENOMIC	Moraxella catarrhalis	ILLUMINA	SAMEA4621674	ERP107281	DrakHMS7374952	SC	public	c6f287a8-207f-11e8-9200-3c4a9275d6c8	c6f287a8-207f-11e8-9200-3c4a9275d6c8	SAMEA4621674
ERR3439957	WGS	302	307679110	PRJEB25371	SAMEA4621675	132212548	WELLCOME SANGER INSTITUTE	public	ERX3461977	PAIRED	RANDOM	GENOMIC	Moraxella catarrhalis	ILLUMINA	SAMEA4621675	ERP107281	DrakHMS7374953	SC	public	c6fa4a42-207f-11e8-9200-3c4a9275d6c8	c6fa4a42-207f-11e8-9200-3c4a9275d6c8	SAMEA4621675
ERR3439958	WGS	302	352818446	PRJEB25371	SAMEA4621676	149640548	WELLCOME SANGER INSTITUTE	public	ERX3461978	PAIRED	RANDOM	GENOMIC	Moraxella catarrhalis	ILLUMINA	SAMEA4621676	ERP107281	DrakHMS7374954	SC	public	c7023644-207f-11e8-9200-3c4a9275d6c8	c7023644-207f-11e8-9200-3c4a9275d6c8	SAMEA4621676
ERR3439959	WGS	302	334977494	PRJEB25371	SAMEA4621677	143307574	WELLCOME SANGER INSTITUTE	public	ERX3461979	PAIRED	RANDOM	GENOMIC	Moraxella catarrhalis	ILLUMINA	SAMEA4621677	ERP107281	DrakHMS7374955	SC	public	c711e918-207f-11e8-9200-3c4a9275d6c8	c711e918-207f-11e8-9200-3c4a9275d6c8	SAMEA4621677
ERR3439965	WGS	302	322004178	PRJEB25371	SAMEA4621683	138234148	WELLCOME SANGER INSTITUTE	public	ERX3461985	PAIRED	RANDOM	GENOMIC	Moraxella catarrhalis	ILLUMINA	SAMEA4621683	ERP107281	DrakHMS7374961	SC	public	c75fee06-207f-11e8-9200-3c4a9275d6c8	c75fee06-207f-11e8-9200-3c4a9275d6c8	SAMEA4621683
ERR3439966	WGS	302	355898242	PRJEB25371	SAMEA4621684	151765216	WELLCOME SANGER INSTITUTE	public	ERX3461986	PAIRED	RANDOM	GENOMIC	Moraxella catarrhalis	ILLUMINA	SAMEA4621684	ERP107281	DrakHMS7374962	SC	public	c76d9f56-207f-11e8-9200-3c4a9275d6c8	c76d9f56-207f-11e8-9200-3c4a9275d6c8	SAMEA4621684
ERR3439967	WGS	302	329144062	PRJEB25371	SAMEA4621685	141691776	WELLCOME SANGER INSTITUTE	public	ERX3461987	PAIRED	RANDOM	GENOMIC	Moraxella catarrhalis	ILLUMINA	SAMEA4621685	ERP107281	DrakHMS7374963	SC	public	c779e09a-207f-11e8-9200-3c4a9275d6c8	c779e09a-207f-11e8-9200-3c4a9275d6c8	SAMEA4621685
ERR3439968	WGS	302	307612066	PRJEB25371	SAMEA4621686	132578335	WELLCOME SANGER INSTITUTE	public	ERX3461988	PAIRED	RANDOM	GENOMIC	Moraxella catarrhalis	ILLUMINA	SAMEA4621686	ERP107281	DrakHMS7374964	SC	public	c7866cca-207f-11e8-9200-3c4a9275d6c8	c7866cca-207f-11e8-9200-3c4a9275d6c8	SAMEA4621686
ERR3439969	WGS	302	347845412	PRJEB25371	SAMEA4621687	149186732	WELLCOME SANGER INSTITUTE	public	ERX3461989	PAIRED	RANDOM	GENOMIC	Moraxella catarrhalis	ILLUMINA	SAMEA4621687	ERP107281	DrakHMS7374965	SC	public	c7934e2c-207f-11e8-9200-3c4a9275d6c8	c7934e2c-207f-11e8-9200-3c4a9275d6c8	SAMEA4621687
ERR3439970	WGS	302	338872690	PRJEB25371	SAMEA4621688	145873347	WELLCOME SANGER INSTITUTE	public	ERX3461990	PAIRED	RANDOM	GENOMIC	Moraxella catarrhalis	ILLUMINA	SAMEA4621688	ERP107281	DrakHMS7374966	SC	public	c79bdb3c-207f-11e8-9200-3c4a9275d6c8	c79bdb3c-207f-11e8-9200-3c4a9275d6c8	SAMEA4621688
ERR3439971	WGS	302	310524252	PRJEB25371	SAMEA4621689	134080971	WELLCOME SANGER INSTITUTE	public	ERX3461991	PAIRED	RANDOM	GENOMIC	Moraxella catarrhalis	ILLUMINA	SAMEA4621689	ERP107281	DrakHMS7374967	SC	public	c7a8ddbe-207f-11e8-9200-3c4a9275d6c8	c7a8ddbe-207f-11e8-9200-3c4a9275d6c8	SAMEA4621689
ERR3439972	WGS	302	353819878	PRJEB25371	SAMEA4621690	149853551	WELLCOME SANGER INSTITUTE	public	ERX3461992	PAIRED	RANDOM	GENOMIC	Moraxella catarrhalis	ILLUMINA	SAMEA4621690	ERP107281	DrakHMS7374968	SC	public	c7bb3ee6-207f-11e8-9200-3c4a9275d6c8	c7bb3ee6-207f-11e8-9200-3c4a9275d6c8	SAMEA4621690
ERR3439973	WGS	302	311818624	PRJEB25371	SAMEA4621691	133237735	WELLCOME SANGER INSTITUTE	public	ERX3461993	PAIRED	RANDOM	GENOMIC	Moraxella catarrhalis	ILLUMINA	SAMEA4621691	ERP107281	DrakHMS7374969	SC	public	c7c81832-207f-11e8-9200-3c4a9275d6c8	c7c81832-207f-11e8-9200-3c4a9275d6c8	SAMEA4621691
ERR3439977	WGS	302	364937102	PRJEB25371	SAMEA4621695	156010092	WELLCOME SANGER INSTITUTE	public	ERX3461997	PAIRED	RANDOM	GENOMIC	Moraxella catarrhalis	ILLUMINA	SAMEA4621695	ERP107281	DrakHMS7374973	SC	public	c7f41144-207f-11e8-9200-3c4a9275d6c8	c7f41144-207f-11e8-9200-3c4a9275d6c8	SAMEA4621695
ERR3439978	WGS	302	324374274	PRJEB25371	SAMEA4621696	139200677	WELLCOME SANGER INSTITUTE	public	ERX3461998	PAIRED	RANDOM	GENOMIC	Moraxella catarrhalis	ILLUMINA	SAMEA4621696	ERP107281	DrakHMS7374974	SC	public	c7fdaa88-207f-11e8-9200-3c4a9275d6c8	c7fdaa88-207f-11e8-9200-3c4a9275d6c8	SAMEA4621696
ERR3439979	WGS	302	314607292	PRJEB25371	SAMEA4621697	135068948	WELLCOME SANGER INSTITUTE	public	ERX3461999	PAIRED	RANDOM	GENOMIC	Moraxella catarrhalis	ILLUMINA	SAMEA4621697	ERP107281	DrakHMS7374975	SC	public	c8086680-207f-11e8-9200-3c4a9275d6c8	c8086680-207f-11e8-9200-3c4a9275d6c8	SAMEA4621697
ERR3439980	WGS	302	378670854	PRJEB25371	SAMEA4621698	160626293	WELLCOME SANGER INSTITUTE	public	ERX3462000	PAIRED	RANDOM	GENOMIC	Moraxella catarrhalis	ILLUMINA	SAMEA4621698	ERP107281	DrakHMS7374976	SC	public	c8174cc2-207f-11e8-9200-3c4a9275d6c8	c8174cc2-207f-11e8-9200-3c4a9275d6c8	SAMEA4621698
ERR3439981	WGS	302	309229880	PRJEB25371	SAMEA4621699	131829221	WELLCOME SANGER INSTITUTE	public	ERX3462001	PAIRED	RANDOM	GENOMIC	Moraxella catarrhalis	ILLUMINA	SAMEA4621699	ERP107281	DrakHMS7374977	SC	public	c81f6f2e-207f-11e8-9200-3c4a9275d6c8	c81f6f2e-207f-11e8-9200-3c4a9275d6c8	SAMEA4621699
ERR3439982	WGS	302	286602530	PRJEB25371	SAMEA4621700	124177538	WELLCOME SANGER INSTITUTE	public	ERX3462002	PAIRED	RANDOM	GENOMIC	Moraxella catarrhalis	ILLUMINA	SAMEA4621700	ERP107281	DrakHMS7374978	SC	public	c82ab032-207f-11e8-9200-3c4a9275d6c8	c82ab032-207f-11e8-9200-3c4a9275d6c8	SAMEA4621700
ERR3439983	WGS	302	306455708	PRJEB25371	SAMEA4621701	131752949	WELLCOME SANGER INSTITUTE	public	ERX3462003	PAIRED	RANDOM	GENOMIC	Moraxella catarrhalis	ILLUMINA	SAMEA4621701	ERP107281	DrakHMS7374979	SC	public	c8351036-207f-11e8-9200-3c4a9275d6c8	c8351036-207f-11e8-9200-3c4a9275d6c8	SAMEA4621701
ERR3439984	WGS	302	306708482	PRJEB25371	SAMEA4621702	132339382	WELLCOME SANGER INSTITUTE	public	ERX3462004	PAIRED	RANDOM	GENOMIC	Moraxella catarrhalis	ILLUMINA	SAMEA4621702	ERP107281	DrakHMS7374980	SC	public	c83c4e5a-207f-11e8-9200-3c4a9275d6c8	c83c4e5a-207f-11e8-9200-3c4a9275d6c8	SAMEA4621702
ERR3439985	WGS	302	315682714	PRJEB25371	SAMEA4621703	135831044	WELLCOME SANGER INSTITUTE	public	ERX3462005	PAIRED	RANDOM	GENOMIC	Moraxella catarrhalis	ILLUMINA	SAMEA4621703	ERP107281	DrakHMS7374981	SC	public	c8447fe4-207f-11e8-9200-3c4a9275d6c8	c8447fe4-207f-11e8-9200-3c4a9275d6c8	SAMEA4621703
ERR3439988	WGS	302	343055994	PRJEB25371	SAMEA4621706	147395601	WELLCOME SANGER INSTITUTE	public	ERX3462008	PAIRED	RANDOM	GENOMIC	Moraxella catarrhalis	ILLUMINA	SAMEA4621706	ERP107281	DrakHMS7374984	SC	public	c8623804-207f-11e8-9200-3c4a9275d6c8	c8623804-207f-11e8-9200-3c4a9275d6c8	SAMEA4621706
ERR3439992	WGS	302	297143538	PRJEB25371	SAMEA4621710	127675719	WELLCOME SANGER INSTITUTE	public	ERX3462012	PAIRED	RANDOM	GENOMIC	Moraxella catarrhalis	ILLUMINA	SAMEA4621710	ERP107281	DrakHMS7374988	SC	public	c897852c-207f-11e8-9200-3c4a9275d6c8	c897852c-207f-11e8-9200-3c4a9275d6c8	SAMEA4621710
ERR3439993	WGS	302	328635192	PRJEB25371	SAMEA4621711	141016330	WELLCOME SANGER INSTITUTE	public	ERX3462013	PAIRED	RANDOM	GENOMIC	Moraxella catarrhalis	ILLUMINA	SAMEA4621711	ERP107281	DrakHMS7374989	SC	public	c8a0dfdc-207f-11e8-9200-3c4a9275d6c8	c8a0dfdc-207f-11e8-9200-3c4a9275d6c8	SAMEA4621711
ERR3439994	WGS	302	304188896	PRJEB25371	SAMEA4621712	133608536	WELLCOME SANGER INSTITUTE	public	ERX3462014	PAIRED	RANDOM	GENOMIC	Moraxella catarrhalis	ILLUMINA	SAMEA4621712	ERP107281	DrakHMS7374990	SC	public	c8ab566a-207f-11e8-9200-3c4a9275d6c8	c8ab566a-207f-11e8-9200-3c4a9275d6c8	SAMEA4621712
ERR3439995	WGS	302	350667602	PRJEB25371	SAMEA4621713	148932362	WELLCOME SANGER INSTITUTE	public	ERX3462015	PAIRED	RANDOM	GENOMIC	Moraxella catarrhalis	ILLUMINA	SAMEA4621713	ERP107281	DrakHMS7374991	SC	public	c8b7006e-207f-11e8-9200-3c4a9275d6c8	c8b7006e-207f-11e8-9200-3c4a9275d6c8	SAMEA4621713
ERR3439996	WGS	302	304557034	PRJEB25371	SAMEA4621714	130466790	WELLCOME SANGER INSTITUTE	public	ERX3462016	PAIRED	RANDOM	GENOMIC	Moraxella catarrhalis	ILLUMINA	SAMEA4621714	ERP107281	DrakHMS7374992	SC	public	c8c2a806-207f-11e8-9200-3c4a9275d6c8	c8c2a806-207f-11e8-9200-3c4a9275d6c8	SAMEA4621714
ERR3439997	WGS	302	321693118	PRJEB25371	SAMEA4621715	137509768	WELLCOME SANGER INSTITUTE	public	ERX3462017	PAIRED	RANDOM	GENOMIC	Moraxella catarrhalis	ILLUMINA	SAMEA4621715	ERP107281	DrakHMS7374993	SC	public	c8cbf3e8-207f-11e8-9200-3c4a9275d6c8	c8cbf3e8-207f-11e8-9200-3c4a9275d6c8	SAMEA4621715
ERR3439998	WGS	302	293330486	PRJEB25371	SAMEA4621716	125560516	WELLCOME SANGER INSTITUTE	public	ERX3462018	PAIRED	RANDOM	GENOMIC	Moraxella catarrhalis	ILLUMINA	SAMEA4621716	ERP107281	DrakHMS7374994	SC	public	c8dd82ac-207f-11e8-9200-3c4a9275d6c8	c8dd82ac-207f-11e8-9200-3c4a9275d6c8	SAMEA4621716
ERR3439999	WGS	302	288368022	PRJEB25371	SAMEA4621717	124262399	WELLCOME SANGER INSTITUTE	public	ERX3462019	PAIRED	RANDOM	GENOMIC	Moraxella catarrhalis	ILLUMINA	SAMEA4621717	ERP107281	DrakHMS7374995	SC	public	c8ebfd8c-207f-11e8-9200-3c4a9275d6c8	c8ebfd8c-207f-11e8-9200-3c4a9275d6c8	SAMEA4621717
ERR3440002	WGS	302	359529490	PRJEB25371	SAMEA4621720	153728915	WELLCOME SANGER INSTITUTE	public	ERX3462022	PAIRED	RANDOM	GENOMIC	Moraxella catarrhalis	ILLUMINA	SAMEA4621720	ERP107281	DrakHMS7374998	SC	public	c90e2d12-207f-11e8-9200-3c4a9275d6c8	c90e2d12-207f-11e8-9200-3c4a9275d6c8	SAMEA4621720
ERR3440003	WGS	302	397855102	PRJEB25371	SAMEA4621721	169406581	WELLCOME SANGER INSTITUTE	public	ERX3462023	PAIRED	RANDOM	GENOMIC	Moraxella catarrhalis	ILLUMINA	SAMEA4621721	ERP107281	DrakHMS7374999	SC	public	c916422c-207f-11e8-9200-3c4a9275d6c8	c916422c-207f-11e8-9200-3c4a9275d6c8	SAMEA4621721
ERR3440004	WGS	302	384104438	PRJEB25371	SAMEA4621722	163230799	WELLCOME SANGER INSTITUTE	public	ERX3462024	PAIRED	RANDOM	GENOMIC	Moraxella catarrhalis	ILLUMINA	SAMEA4621722	ERP107281	DrakHMS7375000	SC	public	c91e3aa4-207f-11e8-9200-3c4a9275d6c8	c91e3aa4-207f-11e8-9200-3c4a9275d6c8	SAMEA4621722
ERR3440005	WGS	302	333598562	PRJEB25371	SAMEA4621723	142060988	WELLCOME SANGER INSTITUTE	public	ERX3462025	PAIRED	RANDOM	GENOMIC	Moraxella catarrhalis	ILLUMINA	SAMEA4621723	ERP107281	DrakHMS7375001	SC	public	c9264b68-207f-11e8-9200-3c4a9275d6c8	c9264b68-207f-11e8-9200-3c4a9275d6c8	SAMEA4621723
ERR3440006	WGS	302	315990452	PRJEB25371	SAMEA4621724	138046241	WELLCOME SANGER INSTITUTE	public	ERX3462026	PAIRED	RANDOM	GENOMIC	Moraxella catarrhalis	ILLUMINA	SAMEA4621724	ERP107281	DrakHMS7375002	SC	public	c92ebae6-207f-11e8-9200-3c4a9275d6c8	c92ebae6-207f-11e8-9200-3c4a9275d6c8	SAMEA4621724
ERR3440007	WGS	302	296414208	PRJEB25371	SAMEA4621725	126728255	WELLCOME SANGER INSTITUTE	public	ERX3462027	PAIRED	RANDOM	GENOMIC	Moraxella catarrhalis	ILLUMINA	SAMEA4621725	ERP107281	DrakHMS7375003	SC	public	c938be42-207f-11e8-9200-3c4a9275d6c8	c938be42-207f-11e8-9200-3c4a9275d6c8	SAMEA4621725
ERR3440009	WGS	302	303354470	PRJEB25371	SAMEA4621727	131542398	WELLCOME SANGER INSTITUTE	public	ERX3462029	PAIRED	RANDOM	GENOMIC	Moraxella catarrhalis	ILLUMINA	SAMEA4621727	ERP107281	DrakHMS7375005	SC	public	c954d532-207f-11e8-9200-3c4a9275d6c8	c954d532-207f-11e8-9200-3c4a9275d6c8	SAMEA4621727
ERR3440010	WGS	302	317999356	PRJEB25371	SAMEA4621728	135979371	WELLCOME SANGER INSTITUTE	public	ERX3462030	PAIRED	RANDOM	GENOMIC	Moraxella catarrhalis	ILLUMINA	SAMEA4621728	ERP107281	DrakHMS7375006	SC	public	c95fd720-207f-11e8-9200-3c4a9275d6c8	c95fd720-207f-11e8-9200-3c4a9275d6c8	SAMEA4621728
ERR3440011	WGS	302	324447056	PRJEB25371	SAMEA4621729	139772829	WELLCOME SANGER INSTITUTE	public	ERX3462031	PAIRED	RANDOM	GENOMIC	Moraxella catarrhalis	ILLUMINA	SAMEA4621729	ERP107281	DrakHMS7375007	SC	public	c96c52b6-207f-11e8-9200-3c4a9275d6c8	c96c52b6-207f-11e8-9200-3c4a9275d6c8	SAMEA4621729
ERR3440012	WGS	302	374991588	PRJEB25371	SAMEA4621730	160349193	WELLCOME SANGER INSTITUTE	public	ERX3462032	PAIRED	RANDOM	GENOMIC	Moraxella catarrhalis	ILLUMINA	SAMEA4621730	ERP107281	DrakHMS7375008	SC	public	c97a11f8-207f-11e8-9200-3c4a9275d6c8	c97a11f8-207f-11e8-9200-3c4a9275d6c8	SAMEA4621730
ERR3440013	WGS	302	338644680	PRJEB25371	SAMEA4621731	145773012	WELLCOME SANGER INSTITUTE	public	ERX3462033	PAIRED	RANDOM	GENOMIC	Moraxella catarrhalis	ILLUMINA	SAMEA4621731	ERP107281	DrakHMS7375009	SC	public	c98912a2-207f-11e8-9200-3c4a9275d6c8	c98912a2-207f-11e8-9200-3c4a9275d6c8	SAMEA4621731
ERR3440014	WGS	302	304756958	PRJEB25371	SAMEA4621732	130532465	WELLCOME SANGER INSTITUTE	public	ERX3462034	PAIRED	RANDOM	GENOMIC	Moraxella catarrhalis	ILLUMINA	SAMEA4621732	ERP107281	DrakHMS7375010	SC	public	c99716a4-207f-11e8-9200-3c4a9275d6c8	c99716a4-207f-11e8-9200-3c4a9275d6c8	SAMEA4621732
ERR3440015	WGS	302	274318076	PRJEB25371	SAMEA4621733	118186629	WELLCOME SANGER INSTITUTE	public	ERX3462035	PAIRED	RANDOM	GENOMIC	Moraxella catarrhalis	ILLUMINA	SAMEA4621733	ERP107281	DrakHMS7375011	SC	public	c9a2ff64-207f-11e8-9200-3c4a9275d6c8	c9a2ff64-207f-11e8-9200-3c4a9275d6c8	SAMEA4621733
ERR3440021	WGS	302	285689886	PRJEB25371	SAMEA4621750	123107746	WELLCOME SANGER INSTITUTE	public	ERX3462041	PAIRED	RANDOM	GENOMIC	Moraxella catarrhalis	ILLUMINA	SAMEA4621750	ERP107281	DrakHMS7375017	SC	public	c9e2aa92-207f-11e8-9200-3c4a9275d6c8	c9e2aa92-207f-11e8-9200-3c4a9275d6c8	SAMEA4621750
ERR3440023	WGS	302	288677270	PRJEB25371	SAMEA4621752	124474232	WELLCOME SANGER INSTITUTE	public	ERX3462043	PAIRED	RANDOM	GENOMIC	Moraxella catarrhalis	ILLUMINA	SAMEA4621752	ERP107281	DrakHMS7375019	SC	public	c9f57096-207f-11e8-9200-3c4a9275d6c8	c9f57096-207f-11e8-9200-3c4a9275d6c8	SAMEA4621752
ERR3440024	WGS	302	300268332	PRJEB25371	SAMEA4621753	128582559	WELLCOME SANGER INSTITUTE	public	ERX3462044	PAIRED	RANDOM	GENOMIC	Moraxella catarrhalis	ILLUMINA	SAMEA4621753	ERP107281	DrakHMS7375020	SC	public	c9fc7ef4-207f-11e8-9200-3c4a9275d6c8	c9fc7ef4-207f-11e8-9200-3c4a9275d6c8	SAMEA4621753
ERR3440025	WGS	302	309233202	PRJEB25371	SAMEA4621754	133405882	WELLCOME SANGER INSTITUTE	public	ERX3462045	PAIRED	RANDOM	GENOMIC	Moraxella catarrhalis	ILLUMINA	SAMEA4621754	ERP107281	DrakHMS7375021	SC	public	ca03d08c-207f-11e8-9200-3c4a9275d6c8	ca03d08c-207f-11e8-9200-3c4a9275d6c8	SAMEA4621754
ERR3440026	WGS	302	292288586	PRJEB25371	SAMEA4621755	125791827	WELLCOME SANGER INSTITUTE	public	ERX3462046	PAIRED	RANDOM	GENOMIC	Moraxella catarrhalis	ILLUMINA	SAMEA4621755	ERP107281	DrakHMS7375022	SC	public	ca0bfa82-207f-11e8-9200-3c4a9275d6c8	ca0bfa82-207f-11e8-9200-3c4a9275d6c8	SAMEA4621755
ERR3440027	WGS	302	299307368	PRJEB25371	SAMEA4621756	127618067	WELLCOME SANGER INSTITUTE	public	ERX3462047	PAIRED	RANDOM	GENOMIC	Moraxella catarrhalis	ILLUMINA	SAMEA4621756	ERP107281	DrakHMS7375023	SC	public	ca189364-207f-11e8-9200-3c4a9275d6c8	ca189364-207f-11e8-9200-3c4a9275d6c8	SAMEA4621756
ERR3440028	WGS	302	285945982	PRJEB25371	SAMEA4621757	123902805	WELLCOME SANGER INSTITUTE	public	ERX3462048	PAIRED	RANDOM	GENOMIC	Moraxella catarrhalis	ILLUMINA	SAMEA4621757	ERP107281	DrakHMS7375024	SC	public	ca215cc4-207f-11e8-9200-3c4a9275d6c8	ca215cc4-207f-11e8-9200-3c4a9275d6c8	SAMEA4621757
ERR3440034	WGS	302	255937752	PRJEB25371	SAMEA4621741	111428567	WELLCOME SANGER INSTITUTE	public	ERX3462054	PAIRED	RANDOM	GENOMIC	Moraxella catarrhalis	ILLUMINA	SAMEA4621741	ERP107281	DrakHMS7375030	SC	public	cd37d56e-207f-11e8-9200-3c4a9275d6c8	cd37d56e-207f-11e8-9200-3c4a9275d6c8	SAMEA4621741
ERR3440036	WGS	302	279385636	PRJEB25371	SAMEA4621743	120191376	WELLCOME SANGER INSTITUTE	public	ERX3462056	PAIRED	RANDOM	GENOMIC	Moraxella catarrhalis	ILLUMINA	SAMEA4621743	ERP107281	DrakHMS7375032	SC	public	cd51c924-207f-11e8-9200-3c4a9275d6c8	cd51c924-207f-11e8-9200-3c4a9275d6c8	SAMEA4621743
ERR3440037	WGS	302	259552390	PRJEB25371	SAMEA4621744	112044966	WELLCOME SANGER INSTITUTE	public	ERX3462057	PAIRED	RANDOM	GENOMIC	Moraxella catarrhalis	ILLUMINA	SAMEA4621744	ERP107281	DrakHMS7375033	SC	public	cd5c761c-207f-11e8-9200-3c4a9275d6c8	cd5c761c-207f-11e8-9200-3c4a9275d6c8	SAMEA4621744
ERR3440041	WGS	302	336287268	PRJEB25371	SAMEA4621759	142574241	WELLCOME SANGER INSTITUTE	public	ERX3462061	PAIRED	RANDOM	GENOMIC	Moraxella catarrhalis	ILLUMINA	SAMEA4621759	ERP107281	DrakHMS7375037	SC	public	cd913974-207f-11e8-9200-3c4a9275d6c8	cd913974-207f-11e8-9200-3c4a9275d6c8	SAMEA4621759
ERR3440042	WGS	302	321459068	PRJEB25371	SAMEA4621760	138178481	WELLCOME SANGER INSTITUTE	public	ERX3462062	PAIRED	RANDOM	GENOMIC	Moraxella catarrhalis	ILLUMINA	SAMEA4621760	ERP107281	DrakHMS7375038	SC	public	cda0400e-207f-11e8-9200-3c4a9275d6c8	cda0400e-207f-11e8-9200-3c4a9275d6c8	SAMEA4621760
ERR3440043	WGS	302	321334342	PRJEB25371	SAMEA4621761	137923597	WELLCOME SANGER INSTITUTE	public	ERX3462063	PAIRED	RANDOM	GENOMIC	Moraxella catarrhalis	ILLUMINA	SAMEA4621761	ERP107281	DrakHMS7375039	SC	public	cda98e70-207f-11e8-9200-3c4a9275d6c8	cda98e70-207f-11e8-9200-3c4a9275d6c8	SAMEA4621761
ERR3440044	WGS	302	355975554	PRJEB25371	SAMEA4621762	149832003	WELLCOME SANGER INSTITUTE	public	ERX3462064	PAIRED	RANDOM	GENOMIC	Moraxella catarrhalis	ILLUMINA	SAMEA4621762	ERP107281	DrakHMS7375040	SC	public	cdb80cf2-207f-11e8-9200-3c4a9275d6c8	cdb80cf2-207f-11e8-9200-3c4a9275d6c8	SAMEA4621762
ERR3440046	WGS	302	325531840	PRJEB25371	SAMEA4621764	137961331	WELLCOME SANGER INSTITUTE	public	ERX3462066	PAIRED	RANDOM	GENOMIC	Moraxella catarrhalis	ILLUMINA	SAMEA4621764	ERP107281	DrakHMS7375042	SC	public	cdcd5ee0-207f-11e8-9200-3c4a9275d6c8	cdcd5ee0-207f-11e8-9200-3c4a9275d6c8	SAMEA4621764
ERR3440049	WGS	302	311752184	PRJEB25371	SAMEA4621767	134035876	WELLCOME SANGER INSTITUTE	public	ERX3462069	PAIRED	RANDOM	GENOMIC	Moraxella catarrhalis	ILLUMINA	SAMEA4621767	ERP107281	DrakHMS7375045	SC	public	cdf5e3ce-207f-11e8-9200-3c4a9275d6c8	cdf5e3ce-207f-11e8-9200-3c4a9275d6c8	SAMEA4621767
ERR3440051	WGS	302	295069704	PRJEB25371	SAMEA4621769	125826340	WELLCOME SANGER INSTITUTE	public	ERX3462071	PAIRED	RANDOM	GENOMIC	Moraxella catarrhalis	ILLUMINA	SAMEA4621769	ERP107281	DrakHMS7375047	SC	public	ce114b96-207f-11e8-9200-3c4a9275d6c8	ce114b96-207f-11e8-9200-3c4a9275d6c8	SAMEA4621769
ERR3440052	WGS	302	325545128	PRJEB25371	SAMEA4621770	137686804	WELLCOME SANGER INSTITUTE	public	ERX3462072	PAIRED	RANDOM	GENOMIC	Moraxella catarrhalis	ILLUMINA	SAMEA4621770	ERP107281	DrakHMS7375048	SC	public	ce217264-207f-11e8-9200-3c4a9275d6c8	ce217264-207f-11e8-9200-3c4a9275d6c8	SAMEA4621770
ERR3440054	WGS	302	299580074	PRJEB25371	SAMEA4621772	128348108	WELLCOME SANGER INSTITUTE	public	ERX3462074	PAIRED	RANDOM	GENOMIC	Moraxella catarrhalis	ILLUMINA	SAMEA4621772	ERP107281	DrakHMS7375050	SC	public	ce360ddc-207f-11e8-9200-3c4a9275d6c8	ce360ddc-207f-11e8-9200-3c4a9275d6c8	SAMEA4621772
ERR3440055	WGS	302	296313642	PRJEB25371	SAMEA4621773	126845348	WELLCOME SANGER INSTITUTE	public	ERX3462075	PAIRED	RANDOM	GENOMIC	Moraxella catarrhalis	ILLUMINA	SAMEA4621773	ERP107281	DrakHMS7375051	SC	public	ce3e6036-207f-11e8-9200-3c4a9275d6c8	ce3e6036-207f-11e8-9200-3c4a9275d6c8	SAMEA4621773
ERR3440056	WGS	302	268747384	PRJEB25371	SAMEA4621774	116980616	WELLCOME SANGER INSTITUTE	public	ERX3462076	PAIRED	RANDOM	GENOMIC	Moraxella catarrhalis	ILLUMINA	SAMEA4621774	ERP107281	DrakHMS7375052	SC	public	ce488372-207f-11e8-9200-3c4a9275d6c8	ce488372-207f-11e8-9200-3c4a9275d6c8	SAMEA4621774
ERR3440057	WGS	302	312620434	PRJEB25371	SAMEA4621775	134179601	WELLCOME SANGER INSTITUTE	public	ERX3462077	PAIRED	RANDOM	GENOMIC	Moraxella catarrhalis	ILLUMINA	SAMEA4621775	ERP107281	DrakHMS7375053	SC	public	ce540bc0-207f-11e8-9200-3c4a9275d6c8	ce540bc0-207f-11e8-9200-3c4a9275d6c8	SAMEA4621775
ERR3440058	WGS	302	277197042	PRJEB25371	SAMEA4621776	119577329	WELLCOME SANGER INSTITUTE	public	ERX3462078	PAIRED	RANDOM	GENOMIC	Moraxella catarrhalis	ILLUMINA	SAMEA4621776	ERP107281	DrakHMS7375054	SC	public	ce5dae78-207f-11e8-9200-3c4a9275d6c8	ce5dae78-207f-11e8-9200-3c4a9275d6c8	SAMEA4621776
ERR3440059	WGS	302	274896708	PRJEB25371	SAMEA4621777	117968233	WELLCOME SANGER INSTITUTE	public	ERX3462079	PAIRED	RANDOM	GENOMIC	Moraxella catarrhalis	ILLUMINA	SAMEA4621777	ERP107281	DrakHMS7375055	SC	public	ce65d576-207f-11e8-9200-3c4a9275d6c8	ce65d576-207f-11e8-9200-3c4a9275d6c8	SAMEA4621777
ERR3440064	WGS	302	272072706	PRJEB25371	SAMEA4621782	117049522	WELLCOME SANGER INSTITUTE	public	ERX3462084	PAIRED	RANDOM	GENOMIC	Moraxella catarrhalis	ILLUMINA	SAMEA4621782	ERP107281	DrakHMS7375060	SC	public	ce941d50-207f-11e8-9200-3c4a9275d6c8	ce941d50-207f-11e8-9200-3c4a9275d6c8	SAMEA4621782
ERR3440071	WGS	302	266802504	PRJEB25371	SAMEA4621789	114389648	WELLCOME SANGER INSTITUTE	public	ERX3462091	PAIRED	RANDOM	GENOMIC	Moraxella catarrhalis	ILLUMINA	SAMEA4621789	ERP107281	DrakHMS7375067	SC	public	cee2ce0a-207f-11e8-9200-3c4a9275d6c8	cee2ce0a-207f-11e8-9200-3c4a9275d6c8	SAMEA4621789
ERR3440072	WGS	302	265913416	PRJEB25371	SAMEA4621790	114923777	WELLCOME SANGER INSTITUTE	public	ERX3462092	PAIRED	RANDOM	GENOMIC	Moraxella catarrhalis	ILLUMINA	SAMEA4621790	ERP107281	DrakHMS7375068	SC	public	cef6ea84-207f-11e8-9200-3c4a9275d6c8	cef6ea84-207f-11e8-9200-3c4a9275d6c8	SAMEA4621790
ERR3440073	WGS	302	297304202	PRJEB25371	SAMEA4621791	127455074	WELLCOME SANGER INSTITUTE	public	ERX3462093	PAIRED	RANDOM	GENOMIC	Moraxella catarrhalis	ILLUMINA	SAMEA4621791	ERP107281	DrakHMS7375069	SC	public	cf084f90-207f-11e8-9200-3c4a9275d6c8	cf084f90-207f-11e8-9200-3c4a9275d6c8	SAMEA4621791
ERR3440077	WGS	302	288855752	PRJEB25371	SAMEA4621795	122970130	WELLCOME SANGER INSTITUTE	public	ERX3462097	PAIRED	RANDOM	GENOMIC	Moraxella catarrhalis	ILLUMINA	SAMEA4621795	ERP107281	DrakHMS7375073	SC	public	cf3e302e-207f-11e8-9200-3c4a9275d6c8	cf3e302e-207f-11e8-9200-3c4a9275d6c8	SAMEA4621795
ERR3440078	WGS	302	269464332	PRJEB25371	SAMEA4621796	116754390	WELLCOME SANGER INSTITUTE	public	ERX3462098	PAIRED	RANDOM	GENOMIC	Moraxella catarrhalis	ILLUMINA	SAMEA4621796	ERP107281	DrakHMS7375074	SC	public	cf4f6e66-207f-11e8-9200-3c4a9275d6c8	cf4f6e66-207f-11e8-9200-3c4a9275d6c8	SAMEA4621796
ERR3440081	WGS	302	290392328	PRJEB25371	SAMEA4621799	124974700	WELLCOME SANGER INSTITUTE	public	ERX3462101	PAIRED	RANDOM	GENOMIC	Moraxella catarrhalis	ILLUMINA	SAMEA4621799	ERP107281	DrakHMS7375077	SC	public	cf6fbf4a-207f-11e8-9200-3c4a9275d6c8	cf6fbf4a-207f-11e8-9200-3c4a9275d6c8	SAMEA4621799
ERR3440089	WGS	302	206440858	PRJEB25371	SAMEA4621807	88410609	WELLCOME SANGER INSTITUTE	public	ERX3462109	PAIRED	RANDOM	GENOMIC	Moraxella catarrhalis	ILLUMINA	SAMEA4621807	ERP107281	DrakHMS7375085	SC	public	cfe8cdcc-207f-11e8-9200-3c4a9275d6c8	cfe8cdcc-207f-11e8-9200-3c4a9275d6c8	SAMEA4621807
ERR3440091	WGS	302	185907576	PRJEB25371	SAMEA4621809	80193958	WELLCOME SANGER INSTITUTE	public	ERX3462111	PAIRED	RANDOM	GENOMIC	Moraxella catarrhalis	ILLUMINA	SAMEA4621809	ERP107281	DrakHMS7375087	SC	public	d005bc66-207f-11e8-9200-3c4a9275d6c8	d005bc66-207f-11e8-9200-3c4a9275d6c8	SAMEA4621809
[truncated: 1,818 more rows]

## Sheet: Genome_full_table
Table S1b. Available Moraxella catarrhalis genome assemblies accessions and metadata overview
[truncated: 219 more rows]

## Sheet: Kraken2_resultads
Table S1c. Read level classification of SRA datasets
[truncated: 411 more rows]

## Sheet: MLST-resultads
Table S1d. MLST profiles of M. catarrhalis genomes
[truncated: 416 more rows]

## Sheet: Checkm2-resultads
Table S1e. Genome quality assessment of M. catarrhalis using CheckM2
[truncated: 395 more rows]

[truncated: 2 more sheets: Duplicates, Final-data]
