# Supplementary material for: A global perspective on the genomics of Moraxella catarrhalis
Source: Microb Genom. 2025 Aug 22;11(8):001488. doi: 10.1099/mgen.0.001488 (PMC12373483; doi:10.1099/mgen.0.001488)
Supplement: Uncited Table S3. [file mgen-11-01488-s004.xlsx]

## Sheet: Virulence_factors
Table S3. Identification of virulence factors in M. catarrhalis genomes
Summary of BLAST search results for known virulence factors in the M. catarrhalis genomes included in this study.
Identifier	Protein	qseqid	sseqid	pident	length	mismatch	gapopen	qstart	qend	sstart	send	evalue	bitscore	qcovhsp
ERR1517461	OmpE	AAA64436.1	FHOIMB_04875	99564	459	2	0	1	459	1	459	0	928	100
ERR1517491	OmpE	AAA64436.1	CBDKPC_00415	99564	459	2	0	1	459	1	459	0	928	100
ERR4013837	OmpE	AAA64436.1	PIJFGG_02030	99129	459	4	0	1	459	1	459	0	927	100
ERR4013838	OmpE	AAA64436.1	FMDLIN_02225	100000	459	0	0	1	459	1	459	0	931	100
ERR4013839	OmpE	AAA64436.1	ICMKNE_00750	99564	459	2	0	1	459	1	459	0	928	100
ERR4013840	OmpE	AAA64436.1	ANBFJE_01160	99564	459	2	0	1	459	1	459	0	928	100
ERR4013841	OmpE	AAA64436.1	FLAELN_00570	99129	459	4	0	1	459	1	459	0	927	100
ERR4013842	OmpE	AAA64436.1	PKBNMA_02900	99129	459	4	0	1	459	1	459	0	927	100
ERR4013844	OmpE	AAA64436.1	HHEFDN_01065	100000	459	0	0	1	459	1	459	0	931	100
ERR4013845	OmpE	AAA64436.1	HMFPED_00520	99346	459	3	0	1	459	1	459	0	927	100
ERR4013903	OmpE	AAA64436.1	BKIAKJ_02545	100000	459	0	0	1	459	1	459	0	931	100
ERR4013915	OmpE	AAA64436.1	LKIADB_02345	99346	459	3	0	1	459	1	459	0	927	100
ERR4013988	OmpE	AAA64436.1	IDGEKG_03355	99564	459	2	0	1	459	1	459	0	928	100
ERR4014002	OmpE	AAA64436.1	ILJNIA_00430	99129	459	4	0	1	459	1	459	0	927	100
ERR4014142	OmpE	AAA64436.1	DIAMKM_02930	100000	459	0	0	1	459	1	459	0	931	100
ERR4014143	OmpE	AAA64436.1	LHIFLM_01135	99564	459	2	0	1	459	1	459	0	928	100
ERR4014147	OmpE	AAA64436.1	LMEIKC_01130	99564	459	2	0	1	459	1	459	0	928	100
ERR4425974	OmpE	AAA64436.1	AIHOMP_05090	99129	459	4	0	1	459	1	459	0	927	100
ERR4425983	OmpE	AAA64436.1	PCAJHP_01115	99129	459	4	0	1	459	1	459	0	927	100
ERR4425984	OmpE	AAA64436.1	ADCMFC_00385	99346	459	3	0	1	459	1	459	0	927	100
ERR4425989	OmpE	AAA64436.1	PFLIKN_06090	100000	459	0	0	1	459	1	459	0	931	100
GCF_000092265.1	OmpE	AAA64436.1	PAKNDP_03930	98911	459	5	0	1	459	1	459	0	925	100
GCF_000192905.1	OmpE	AAA64436.1	CCGLMD_03550	100000	459	0	0	1	459	1	459	0	931	100
GCF_000192925.1	OmpE	AAA64436.1	CPIEEE_01385	99564	459	2	0	1	459	1	459	0	929	100
GCF_000192945.1	OmpE	AAA64436.1	CMJDPI_04340	100000	459	0	0	1	459	1	459	0	931	100
GCF_000192965.1	OmpE	AAA64436.1	KBLBEJ_02580	100000	459	0	0	1	459	1	459	0	931	100
GCF_000192985.1	OmpE	AAA64436.1	PCCLIK_00475	100000	459	0	0	1	459	1	459	0	931	100
GCF_000193005.1	OmpE	AAA64436.1	OHFDPN_05265	98911	459	5	0	1	459	1	459	0	925	100
GCF_000193025.1	OmpE	AAA64436.1	APHGFJ_05680	100000	459	0	0	1	459	1	459	0	931	100
GCF_000193045.1	OmpE	AAA64436.1	HMFJOC_06005	100000	459	0	0	1	459	1	459	0	931	100
GCF_000193065.1	OmpE	AAA64436.1	MBKBCD_01110	99564	459	2	0	1	459	1	459	0	929	100
GCF_000193085.1	OmpE	AAA64436.1	EDDGDB_04385	99129	459	4	0	1	459	1	459	0	927	100
GCF_000302495.1	OmpE	AAA64436.1	DKNLKE_04205	100000	459	0	0	1	459	1	459	0	931	100
GCF_001062815.1	OmpE	AAA64436.1	GKJAMA_03395	99564	459	2	0	1	459	1	459	0	928	100
GCF_001062845.1	OmpE	AAA64436.1	GINCGM_00315	99564	459	2	0	1	459	1	459	0	928	100
GCF_001063475.1	OmpE	AAA64436.1	JCPOPH_02995	99129	459	4	0	1	459	1	459	0	927	100
GCF_001064655.1	OmpE	AAA64436.1	OLFNEP_08320	99129	459	4	0	1	459	1	459	0	927	100
GCF_001064665.1	OmpE	AAA64436.1	BPINLP_01905	99129	459	4	0	1	459	1	459	0	927	100
GCF_001065675.1	OmpE	AAA64436.1	ACFOPF_00950	99564	459	2	0	1	459	1	459	0	928	100
GCF_001656095.1	OmpE	AAA64436.1	OOGJFI_00395	97174	460	12	1	1	459	1	460	0	909	100
GCF_001656105.1	OmpE	AAA64436.1	EBMPEP_08820	96957	460	13	1	1	459	1	460	0	908	100
GCF_001656115.1	OmpE	AAA64436.1	MHNCIP_06620	97174	460	12	1	1	459	1	460	0	910	100
GCF_001656125.1	OmpE	AAA64436.1	NCGOKF_06550	97174	460	12	1	1	459	1	460	0	910	100
GCF_001656175.1	OmpE	AAA64436.1	NOMHOB_03405	97174	460	12	1	1	459	1	460	0	910	100
GCF_001656195.1	OmpE	AAA64436.1	EDPHIB_05480	97174	460	12	1	1	459	1	460	0	910	100
GCF_001656205.1	OmpE	AAA64436.1	MAIPLD_02450	97174	460	12	1	1	459	1	460	0	910	100
GCF_001656215.1	OmpE	AAA64436.1	OBNNFJ_07105	97174	460	12	1	1	459	1	460	0	910	100
GCF_001656255.1	OmpE	AAA64436.1	FCCNAM_01855	97174	460	12	1	1	459	1	460	0	910	100
GCF_001656275.1	OmpE	AAA64436.1	FHMADE_02900	97174	460	12	1	1	459	1	460	0	909	100
GCF_001656285.1	OmpE	AAA64436.1	NBPPPO_06220	97391	460	11	1	1	459	1	460	0	910	100
GCF_001656385.1	OmpE	AAA64436.1	KAGEBE_05535	97174	460	12	1	1	459	1	460	0	910	100
GCF_001656415.1	OmpE	AAA64436.1	IDEGCI_03175	96957	460	13	1	1	459	1	460	0	909	100
GCF_001656425.1	OmpE	AAA64436.1	FHKNDP_01325	97609	460	10	1	1	459	1	460	0	912	100
GCF_001656475.1	OmpE	AAA64436.1	AHIAHP_04755	97174	460	12	1	1	459	1	460	0	909	100
GCF_001656495.1	OmpE	AAA64436.1	MBOIOJ_07175	97174	460	12	1	1	459	1	460	0	910	100
GCF_001656505.1	OmpE	AAA64436.1	OKJGOB_08425	97174	460	12	1	1	459	1	460	0	910	100
GCF_001679075.1	OmpE	AAA64436.1	MKAPJC_01975	97174	460	12	1	1	459	1	460	0	910	100
GCF_001679105.1	OmpE	AAA64436.1	HPHHKC_03520	100000	459	0	0	1	459	1	459	0	931	100
GCF_001679345.1	OmpE	AAA64436.1	LOIKCL_02535	99129	459	4	0	1	459	1	459	0	927	100
GCF_002080125.1	OmpE	AAA64436.1	KKNIAB_04090	99564	459	2	0	1	459	1	459	0	929	100
GCF_002984125.1	OmpE	AAA64436.1	KIFBDK_00215	100000	459	0	0	1	459	1	459	0	931	100
GCF_003443915.1	OmpE	AAA64436.1	KMGJDL_03905	100000	459	0	0	1	459	1	459	0	931	100
GCF_003443935.1	OmpE	AAA64436.1	GJDLGN_03920	98911	459	5	0	1	459	1	459	0	925	100
GCF_003443955.1	OmpE	AAA64436.1	CKKADH_04980	100000	459	0	0	1	459	1	459	0	931	100
GCF_003443975.1	OmpE	AAA64436.1	KENJIA_05040	99129	459	4	0	1	459	1	459	0	927	100
GCF_003625535.1	OmpE	AAA64436.1	OJJHJM_02365	99564	459	2	0	1	459	1	459	0	928	100
GCF_003625545.1	OmpE	AAA64436.1	EAAGCM_04235	100000	459	0	0	1	459	1	459	0	931	100
GCF_003625555.1	OmpE	AAA64436.1	NBLLCC_07640	100000	459	0	0	1	459	1	459	0	931	100
GCF_003625595.1	OmpE	AAA64436.1	PCMELJ_00755	99129	459	4	0	1	459	1	459	0	927	100
GCF_003625605.1	OmpE	AAA64436.1	OCNKJI_02260	100000	459	0	0	1	459	1	459	0	931	100
GCF_003625615.1	OmpE	AAA64436.1	KLAPJI_03005	100000	459	0	0	1	459	1	459	0	931	100
GCF_003625655.1	OmpE	AAA64436.1	OKMMEN_08215	99564	459	2	0	1	459	1	459	0	929	100
GCF_003625665.1	OmpE	AAA64436.1	CEFBAN_04560	100000	459	0	0	1	459	1	459	0	931	100
GCF_003625675.1	OmpE	AAA64436.1	LNAEJH_06955	99129	459	4	0	1	459	1	459	0	926	100
GCF_003625715.1	OmpE	AAA64436.1	APFCDE_04555	99129	459	4	0	1	459	1	459	0	926	100
GCF_003625725.1	OmpE	AAA64436.1	DHJKFP_04365	99129	459	4	0	1	459	1	459	0	926	100
GCF_003625735.1	OmpE	AAA64436.1	PLDFKE_06570	99129	459	4	0	1	459	1	459	0	926	100
GCF_003625775.1	OmpE	AAA64436.1	JPLFAM_02475	99564	459	2	0	1	459	1	459	0	929	100
GCF_003625785.1	OmpE	AAA64436.1	PKMOFD_05105	99129	459	4	0	1	459	1	459	0	927	100
GCF_003625805.1	OmpE	AAA64436.1	CBLJNO_04905	100000	459	0	0	1	459	1	459	0	931	100
GCF_003625835.1	OmpE	AAA64436.1	CAFCEI_05245	100000	459	0	0	1	459	1	459	0	931	100
GCF_003625855.1	OmpE	AAA64436.1	EHBBDD_05190	100000	459	0	0	1	459	1	459	0	931	100
GCF_003625865.1	OmpE	AAA64436.1	GMFEBE_06180	100000	459	0	0	1	459	1	459	0	931	100
GCF_003625895.1	OmpE	AAA64436.1	GLLBGO_03900	99129	459	4	0	1	459	1	459	0	927	100
GCF_003625915.1	OmpE	AAA64436.1	FNBCLG_01560	100000	459	0	0	1	459	1	459	0	931	100
GCF_003625925.1	OmpE	AAA64436.1	AGGOPO_05775	100000	459	0	0	1	459	1	459	0	931	100
GCF_003625935.1	OmpE	AAA64436.1	EOGLOM_04305	100000	459	0	0	1	459	1	459	0	931	100
GCF_003625975.1	OmpE	AAA64436.1	LNJEAF_08520	99129	459	4	0	1	459	1	459	0	927	100
GCF_003625985.1	OmpE	AAA64436.1	KLNABM_02180	97174	460	12	1	1	459	1	460	0	910	100
GCF_003626005.1	OmpE	AAA64436.1	AOKDHM_01205	97174	460	12	1	1	459	1	460	0	910	100
GCF_003626035.1	OmpE	AAA64436.1	GKDOLD_07925	99564	459	2	0	1	459	1	459	0	928	100
GCF_003626045.1	OmpE	AAA64436.1	EENEKD_03855	100000	459	0	0	1	459	1	459	0	931	100
GCF_003626055.1	OmpE	AAA64436.1	LGCDJH_01145	100000	459	0	0	1	459	1	459	0	931	100
GCF_003626095.1	OmpE	AAA64436.1	PCKGBJ_00955	100000	459	0	0	1	459	1	459	0	931	100
GCF_003626105.1	OmpE	AAA64436.1	GOIGAA_00460	100000	459	0	0	1	459	1	459	0	931	100
GCF_003626115.1	OmpE	AAA64436.1	FGDFPD_07745	97174	460	12	1	1	459	1	460	0	910	100
GCF_003626155.1	OmpE	AAA64436.1	MPONNC_04330	99564	459	2	0	1	459	1	459	0	929	100
GCF_003626165.1	OmpE	AAA64436.1	IAPJLO_01405	99564	459	2	0	1	459	28	486	0	929	100
GCF_003626185.1	OmpE	AAA64436.1	BGMOBJ_01165	99564	459	2	0	1	459	1	459	0	929	100
GCF_003626215.1	OmpE	AAA64436.1	JLAKHE_02120	99564	459	2	0	1	459	1	459	0	929	100
GCF_003626235.1	OmpE	AAA64436.1	JOCJHK_03145	100000	459	0	0	1	459	1	459	0	931	100
GCF_003626245.1	OmpE	AAA64436.1	HMKCCL_06230	99564	459	2	0	1	459	1	459	0	929	100
GCF_003626255.1	OmpE	AAA64436.1	MCIMBB_08050	99129	459	4	0	1	459	1	459	0	927	100
GCF_003626295.1	OmpE	AAA64436.1	EAOLGF_02605	99129	459	4	0	1	459	1	459	0	927	100
GCF_003626305.1	OmpE	AAA64436.1	MHFPCF_00350	99129	459	4	0	1	459	1	459	0	927	100
GCF_003626335.1	OmpE	AAA64436.1	AIMOJF_02015	97174	460	12	1	1	459	1	460	0	910	100
GCF_003626355.1	OmpE	AAA64436.1	PEDCCO_02745	99346	459	3	0	1	459	1	459	0	928	100
GCF_003626375.1	OmpE	AAA64436.1	MKEGKE_02655	99346	459	3	0	1	459	1	459	0	928	100
GCF_003626385.1	OmpE	AAA64436.1	LPHLAA_03775	99346	459	3	0	1	459	1	459	0	928	100
GCF_003626415.1	OmpE	AAA64436.1	MLIFJE_00500	99346	459	3	0	1	459	1	459	0	928	100
GCF_003626425.1	OmpE	AAA64436.1	BJKNMI_05995	97174	460	12	1	1	459	1	460	0	909	100
GCF_003626455.1	OmpE	AAA64436.1	HCHNLG_04385	100000	459	0	0	1	459	1	459	0	931	100
GCF_003626475.1	OmpE	AAA64436.1	AEIPDM_05680	99346	459	3	0	1	459	1	459	0	928	100
GCF_003971285.1	OmpE	AAA64436.1	IPEFLD_03925	99129	459	4	0	1	459	1	459	0	927	100
GCF_003971305.1	OmpE	AAA64436.1	MAPABF_04215	99129	459	4	0	1	459	1	459	0	927	100
GCF_003971325.1	OmpE	AAA64436.1	KNEFFG_04330	99564	459	2	0	1	459	1	459	0	928	100
GCF_003971345.1	OmpE	AAA64436.1	ABBLNI_03925	99129	459	4	0	1	459	1	459	0	927	100
GCF_003971365.1	OmpE	AAA64436.1	OMKCOJ_04350	99564	459	2	0	1	459	1	459	0	928	100
GCF_003985305.1	OmpE	AAA64436.1	EJAAKO_07680	100000	459	0	0	1	459	1	459	0	931	100
GCF_003985315.1	OmpE	AAA64436.1	PAGGIH_06410	99564	459	2	0	1	459	1	459	0	928	100
GCF_003985335.1	OmpE	AAA64436.1	LPKFLP_00485	100000	459	0	0	1	459	1	459	0	931	100
GCF_009378035.1	OmpE	AAA64436.1	NFBIMG_05940	97609	460	10	1	1	459	1	460	0	911	100
GCF_009378055.1	OmpE	AAA64436.1	NOHNPP_02075	97174	460	12	1	1	459	1	460	0	910	100
GCF_009378075.1	OmpE	AAA64436.1	JDBGHK_08490	99129	459	4	0	1	459	1	459	0	927	100
GCF_009378085.1	OmpE	AAA64436.1	EPCBLD_07805	100000	459	0	0	1	459	1	459	0	931	100
GCF_009378105.1	OmpE	AAA64436.1	FKDCOB_08210	99129	459	4	0	1	459	1	459	0	927	100
GCF_009378135.1	OmpE	AAA64436.1	HGGNOF_02795	96739	460	14	1	1	459	1	460	0	902	100
GCF_009378155.1	OmpE	AAA64436.1	MACFGF_05300	99129	459	4	0	1	459	1	459	0	927	100
GCF_009378165.1	OmpE	AAA64436.1	GNHFNB_03795	100000	459	0	0	1	459	1	459	0	931	100
GCF_009378185.1	OmpE	AAA64436.1	OHCHLL_05675	79513	493	63	4	1	459	1	489	0	750	100
GCF_009378215.1	OmpE	AAA64436.1	LGBIAG_02530	100000	459	0	0	1	459	1	459	0	931	100
GCF_009378225.1	OmpE	AAA64436.1	DANAOM_07625	98911	459	5	0	1	459	1	459	0	925	100
GCF_009378245.1	OmpE	AAA64436.1	AMHJMH_08395	100000	459	0	0	1	459	1	459	0	931	100
GCF_009378265.1	OmpE	AAA64436.1	CDMLIJ_05690	100000	459	0	0	1	459	1	459	0	931	100
GCF_009378275.1	OmpE	AAA64436.1	IPPCDB_08650	99129	459	4	0	1	459	1	459	0	927	100
GCF_009378315.1	OmpE	AAA64436.1	JPOFOH_03720	100000	459	0	0	1	459	1	459	0	931	100
GCF_009378325.1	OmpE	AAA64436.1	JCPHCE_06930	98911	459	5	0	1	459	1	459	0	925	100
GCF_009378355.1	OmpE	AAA64436.1	KEHEBH_04385	100000	459	0	0	1	459	1	459	0	931	100
GCF_009378375.1	OmpE	AAA64436.1	BECHDP_03155	98911	459	5	0	1	459	1	459	0	925	100
GCF_009378395.1	OmpE	AAA64436.1	EEDAPH_04170	100000	459	0	0	1	459	1	459	0	931	100
GCF_009378405.1	OmpE	AAA64436.1	HEMCCC_01280	99564	459	2	0	1	459	1	459	0	929	100
GCF_009378425.1	OmpE	AAA64436.1	CDBKFF_05250	99564	459	2	0	1	459	1	459	0	929	100
GCF_009378455.1	OmpE	AAA64436.1	DGPGKD_06165	100000	459	0	0	1	459	1	459	0	931	100
GCF_009378475.1	OmpE	AAA64436.1	HACAMF_05635	99782	459	1	0	1	459	1	459	0	929	100
GCF_009378485.1	OmpE	AAA64436.1	NHJBEG_01865	100000	459	0	0	1	459	1	459	0	931	100
GCF_009378515.1	OmpE	AAA64436.1	CHNBIL_02835	100000	459	0	0	1	459	1	459	0	931	100
GCF_009378535.1	OmpE	AAA64436.1	MMBJFL_07365	97174	460	12	1	1	459	1	460	0	910	100
GCF_009378555.1	OmpE	AAA64436.1	HLMDBM_06580	98911	459	5	0	1	459	1	459	0	925	100
GCF_009378575.1	OmpE	AAA64436.1	CLIEAB_05260	98911	459	5	0	1	459	1	459	0	925	100
GCF_009378585.1	OmpE	AAA64436.1	EIPMFF_08430	100000	459	0	0	1	459	1	459	0	931	100
GCF_009378595.1	OmpE	AAA64436.1	KBJAFK_05335	99564	459	2	0	1	459	1	459	0	928	100
GCF_009378635.1	OmpE	AAA64436.1	IMICPD_02765	100000	459	0	0	1	459	1	459	0	931	100
GCF_009378645.1	OmpE	AAA64436.1	PCEKNA_01595	99129	459	4	0	1	459	1	459	0	927	100
GCF_009378675.1	OmpE	AAA64436.1	AFAPHA_03000	99564	459	2	0	1	459	1	459	0	929	100
GCF_009378685.1	OmpE	AAA64436.1	BHFFJM_04160	99129	459	4	0	1	459	1	459	0	927	100
GCF_009378715.1	OmpE	AAA64436.1	MNEFIP_03440	99129	459	4	0	1	459	1	459	0	927	100
GCF_009378725.1	OmpE	AAA64436.1	MFMCFN_05365	99129	459	4	0	1	459	1	459	0	927	100
GCF_009378755.1	OmpE	AAA64436.1	OELBIA_02950	98911	459	5	0	1	459	1	459	0	926	100
GCF_009378775.1	OmpE	AAA64436.1	JAJKGC_08170	99129	459	4	0	1	459	1	459	0	927	100
GCF_009378795.1	OmpE	AAA64436.1	PEOJMI_04305	100000	459	0	0	1	459	1	459	0	931	100
GCF_009378815.1	OmpE	AAA64436.1	NCOINN_05725	99782	459	1	0	1	459	1	459	0	930	100
GCF_009378825.1	OmpE	AAA64436.1	LFHKOL_00430	100000	459	0	0	1	459	1	459	0	931	100
GCF_009378865.1	OmpE	AAA64436.1	OHHEBG_01125	99346	459	3	0	1	459	1	459	0	928	100
GCF_009378895.1	OmpE	AAA64436.1	DCLFDF_09020	99564	459	2	0	1	459	1	459	0	929	100
GCF_009378915.1	OmpE	AAA64436.1	MHBHFB_02835	97174	460	12	1	1	459	1	460	0	908	100
GCF_009378925.1	OmpE	AAA64436.1	NPGMLI_06200	100000	459	0	0	1	459	1	459	0	931	100
GCF_009378935.1	OmpE	AAA64436.1	JMKDMD_01240	97174	460	12	1	1	459	1	460	0	910	100
GCF_009378945.1	OmpE	AAA64436.1	BCCFNJ_04385	99346	459	3	0	1	459	1	459	0	928	100
GCF_009378995.1	OmpE	AAA64436.1	OGHFNC_06370	99564	459	2	0	1	459	1	459	0	929	100
GCF_009379015.1	OmpE	AAA64436.1	GMNCOG_08950	99129	459	4	0	1	459	1	459	0	927	100
GCF_009379035.1	OmpE	AAA64436.1	ANMCKH_01995	99346	459	3	0	1	459	1	459	0	927	100
GCF_009379045.1	OmpE	AAA64436.1	IMNPGA_00920	99564	459	2	0	1	459	1	459	0	929	100
GCF_009379055.1	OmpE	AAA64436.1	FIPLNN_01165	99564	459	2	0	1	459	1	459	0	929	100
GCF_009379095.1	OmpE	AAA64436.1	OBPPHJ_00845	100000	459	0	0	1	459	1	459	0	931	100
GCF_009379115.1	OmpE	AAA64436.1	NNDGAK_02075	100000	459	0	0	1	459	1	459	0	931	100
GCF_009379135.1	OmpE	AAA64436.1	DOJPIK_04135	99346	459	3	0	1	459	1	459	0	928	100
GCF_009379145.1	OmpE	AAA64436.1	AKFCCB_07400	96739	460	14	1	1	459	1	460	0	902	100
GCF_009379155.1	OmpE	AAA64436.1	OIFLKI_02690	99129	459	4	0	1	459	1	459	0	927	100
GCF_009379195.1	OmpE	AAA64436.1	BPNJDE_04790	100000	459	0	0	1	459	1	459	0	931	100
GCF_009379215.1	OmpE	AAA64436.1	PJGOOA_03090	99782	459	1	0	1	459	1	459	0	930	100
GCF_009379235.1	OmpE	AAA64436.1	GKOIHD_04700	80122	493	60	4	1	459	1	489	0	755	100
GCF_009379245.1	OmpE	AAA64436.1	DKADNH_02960	99129	459	4	0	1	459	1	459	0	927	100
GCF_009379265.1	OmpE	AAA64436.1	FMABCF_03775	100000	459	0	0	1	459	1	459	0	931	100
GCF_009379285.1	OmpE	AAA64436.1	LMONAN_04945	100000	459	0	0	1	459	1	459	0	931	100
GCF_009379305.1	OmpE	AAA64436.1	KKLIJM_04405	99346	459	3	0	1	459	1	459	0	928	100
GCF_009379335.1	OmpE	AAA64436.1	BMODLI_03350	96739	460	14	1	1	459	1	460	0	902	100
GCF_009379345.1	OmpE	AAA64436.1	KEONFJ_04605	100000	459	0	0	1	459	1	459	0	931	100
GCF_009379375.1	OmpE	AAA64436.1	DINBOL_02040	100000	459	0	0	1	459	1	459	0	931	100
GCF_009379395.1	OmpE	AAA64436.1	HHLDMN_04270	99564	459	2	0	1	459	1	459	0	928	100
GCF_009379405.1	OmpE	AAA64436.1	GFODDP_05830	99782	459	1	0	1	459	1	459	0	929	100
GCF_009379425.1	OmpE	AAA64436.1	ABDLDD_04805	99129	459	4	0	1	459	1	459	0	927	100
GCF_009379455.1	OmpE	AAA64436.1	LHLEHF_06535	99564	459	2	0	1	459	1	459	0	929	100
GCF_009379475.1	OmpE	AAA64436.1	GHLODK_07275	99129	459	4	0	1	459	1	459	0	927	100
GCF_009379495.1	OmpE	AAA64436.1	KEIBBK_05250	99346	459	3	0	1	459	1	459	0	928	100
GCF_009379515.1	OmpE	AAA64436.1	CKDMKG_04965	100000	459	0	0	1	459	1	459	0	931	100
GCF_009379535.1	OmpE	AAA64436.1	GBMCAD_03195	100000	459	0	0	1	459	1	459	0	931	100
GCF_009379545.1	OmpE	AAA64436.1	JDPEKC_03945	99346	459	3	0	1	459	1	459	0	928	100
GCF_009379565.1	OmpE	AAA64436.1	FMLABE_01915	99346	459	3	0	1	459	1	459	0	927	100
GCF_009379585.1	OmpE	AAA64436.1	MFNHNJ_04310	99129	459	4	0	1	459	1	459	0	927	100
GCF_009379615.1	OmpE	AAA64436.1	DIAGJB_05755	99129	459	4	0	1	459	1	459	0	927	100
GCF_009379625.1	OmpE	AAA64436.1	HDDEDL_06665	100000	459	0	0	1	459	1	459	0	931	100
GCF_009379655.1	OmpE	AAA64436.1	FGDNPO_06085	99564	459	2	0	1	459	1	459	0	929	100
GCF_009379675.1	OmpE	AAA64436.1	JGNKML_03905	100000	459	0	0	1	459	1	459	0	931	100
GCF_009379685.1	OmpE	AAA64436.1	IKGMHN_04345	100000	459	0	0	1	459	1	459	0	931	100
GCF_009379715.1	OmpE	AAA64436.1	HFNLEG_02785	99129	459	4	0	1	459	1	459	0	927	100
GCF_010603895.1	OmpE	AAA64436.1	PKJDOP_04495	100000	459	0	0	1	459	1	459	0	931	100
GCF_010603915.1	OmpE	AAA64436.1	JGPHHC_03500	100000	459	0	0	1	459	1	459	0	931	100
GCF_010603985.1	OmpE	AAA64436.1	APFHBL_06655	97391	460	11	1	1	459	1	460	0	912	100
GCF_010604025.1	OmpE	AAA64436.1	CHGCPE_04980	99129	459	4	0	1	459	1	459	0	927	100
GCF_010604075.1	OmpE	AAA64436.1	MPPANF_03140	97174	460	12	1	1	459	1	460	0	910	100
GCF_010612395.1	OmpE	AAA64436.1	CFLMNM_04945	100000	459	0	0	1	459	1	459	0	931	100
GCF_022341255.1	OmpE	AAA64436.1	FBLCIF_02080	100000	459	0	0	1	459	1	459	0	931	100
GCF_022341275.1	OmpE	AAA64436.1	OBFHAD_04155	99564	459	2	0	1	459	1	459	0	929	100
GCF_022341325.1	OmpE	AAA64436.1	EHIFGP_02570	99129	459	4	0	1	459	1	459	0	927	100
GCF_022341345.1	OmpE	AAA64436.1	ONCOHI_03325	100000	459	0	0	1	459	1	459	0	931	100
GCF_022341355.1	OmpE	AAA64436.1	FKCAJJ_01970	100000	459	0	0	1	459	1	459	0	931	100
GCF_022341385.1	OmpE	AAA64436.1	MBMONH_02485	100000	459	0	0	1	459	1	459	0	931	100
GCF_022341395.1	OmpE	AAA64436.1	IGIABF_02910	100000	459	0	0	1	459	1	459	0	931	100
GCF_028583345.1	OmpE	AAA64436.1	GDDPLA_00500	99129	459	4	0	1	459	1	459	0	927	100
GCF_028583365.1	OmpE	AAA64436.1	LNGCLO_05990	99564	459	2	0	1	459	1	459	0	929	100
GCF_028583385.1	OmpE	AAA64436.1	JLEGKK_02675	99564	459	2	0	1	459	1	459	0	929	100
GCF_028895295.1	OmpE	AAA64436.1	IJFEED_03365	100000	459	0	0	1	459	1	459	0	931	100
SRR10389223	OmpE	AAA64436.1	NGBGLO_02440	100000	459	0	0	1	459	1	459	0	931	100
SRR10905873	OmpE	AAA64436.1	EONAJE_00390	99346	459	3	0	1	459	1	459	0	926	100
SRR12148936	OmpE	AAA64436.1	ONJMNL_04415	100000	459	0	0	1	459	1	459	0	931	100
SRR12148937	OmpE	AAA64436.1	HCPKKA_06175	100000	459	0	0	1	459	1	459	0	931	100
SRR12286925	OmpE	AAA64436.1	CAEIFP_02070	99782	459	1	0	1	459	1	459	0	930	100
SRR12286930	OmpE	AAA64436.1	PLBNNF_03235	99564	459	2	0	1	459	1	459	0	929	100
SRR12286931	OmpE	AAA64436.1	LKKNFB_03095	99564	459	2	0	1	459	1	459	0	929	100
SRR12286932	OmpE	AAA64436.1	AJKEMM_02255	99129	459	4	0	1	459	1	459	0	927	100
SRR12286935	OmpE	AAA64436.1	HJFNBL_01120	99129	459	4	0	1	459	1	459	0	927	100
SRR12286936	OmpE	AAA64436.1	GOLKAE_01120	99129	459	4	0	1	459	1	459	0	927	100
SRR12286937	OmpE	AAA64436.1	CPFMDF_02080	100000	459	0	0	1	459	1	459	0	931	100
SRR12286939	OmpE	AAA64436.1	DFKCMH_02065	99346	459	3	0	1	459	1	459	0	928	100
SRR12286940	OmpE	AAA64436.1	BHIBMC_02880	99129	459	4	0	1	459	1	459	0	927	100
SRR12286943	OmpE	AAA64436.1	FIGHMF_02285	100000	459	0	0	1	459	1	459	0	931	100
SRR12286945	OmpE	AAA64436.1	CEJODC_02880	100000	459	0	0	1	459	1	459	0	931	100
SRR12286946	OmpE	AAA64436.1	COFPNF_02780	99129	459	4	0	1	459	1	459	0	927	100
SRR12286947	OmpE	AAA64436.1	LHKJOM_01980	99129	459	4	0	1	459	1	459	0	927	100
SRR12286949	OmpE	AAA64436.1	CNPJDA_02100	100000	459	0	0	1	459	1	459	0	931	100
SRR12286952	OmpE	AAA64436.1	NDHLGI_02790	99129	459	4	0	1	459	1	459	0	927	100
SRR12286953	OmpE	AAA64436.1	NMJECB_02260	99129	459	4	0	1	459	1	459	0	927	100
SRR12286954	OmpE	AAA64436.1	IGLMGI_02920	99564	459	2	0	1	459	1	459	0	929	100
SRR12286956	OmpE	AAA64436.1	GBOINF_02915	99564	459	2	0	1	459	1	459	0	929	100
SRR12286959	OmpE	AAA64436.1	HLBLMN_00745	99564	459	2	0	1	459	1	459	0	928	100
SRR12286960	OmpE	AAA64436.1	IGJGGP_01145	99564	459	2	0	1	459	1	459	0	928	100
SRR12286972	OmpE	AAA64436.1	GNDANA_00645	99564	459	2	0	1	459	1	459	0	929	100
SRR12286984	OmpE	AAA64436.1	OKOHOB_00395	99346	459	3	0	1	459	1	459	0	927	100
SRR12286985	OmpE	AAA64436.1	BOLPLI_00395	99346	459	3	0	1	459	1	459	0	927	100
SRR12286986	OmpE	AAA64436.1	FOJALK_01120	100000	459	0	0	1	459	1	459	0	931	100
SRR12286987	OmpE	AAA64436.1	NPPDIB_01115	100000	459	0	0	1	459	1	459	0	931	100
SRR12286989	OmpE	AAA64436.1	KBGGGO_02095	100000	459	0	0	1	459	1	459	0	931	100
SRR12286990	OmpE	AAA64436.1	DKFHOM_02260	99129	459	4	0	1	459	1	459	0	927	100
SRR12286991	OmpE	AAA64436.1	CGEFKO_02900	99129	459	4	0	1	459	1	459	0	927	100
SRR12286992	OmpE	AAA64436.1	BAMGMC_01585	99564	459	2	0	1	459	1	459	0	928	100
SRR12286993	OmpE	AAA64436.1	HOPNBB_04335	99129	459	4	0	1	459	1	459	0	927	100
SRR12286995	OmpE	AAA64436.1	IKIGCJ_04560	100000	459	0	0	1	459	1	459	0	931	100
SRR12286996	OmpE	AAA64436.1	DPJBDM_03010	99564	459	2	0	1	459	1	459	0	928	100
SRR12286997	OmpE	AAA64436.1	LCLCCO_02120	99129	459	4	0	1	459	1	459	0	927	100
SRR12287000	OmpE	AAA64436.1	NKAAHD_02790	99129	459	4	0	1	459	1	459	0	927	100
SRR12287005	OmpE	AAA64436.1	ILBPOO_02060	99564	459	2	0	1	459	1	459	0	928	100
SRR12287006	OmpE	AAA64436.1	MDMGGO_02800	99564	459	2	0	1	459	1	459	0	928	100
SRR12287013	OmpE	AAA64436.1	BKEKCK_01130	99564	459	2	0	1	459	1	459	0	928	100
SRR12287014	OmpE	AAA64436.1	OBDJCF_02475	99346	459	3	0	1	459	1	459	0	928	100
SRR12287015	OmpE	AAA64436.1	POPEIH_02475	99346	459	3	0	1	459	1	459	0	928	100
SRR12287016	OmpE	AAA64436.1	JHFJKB_02185	99129	459	4	0	1	459	1	459	0	927	100
SRR12287017	OmpE	AAA64436.1	GKEBCI_02180	99129	459	4	0	1	459	1	459	0	927	100
SRR12287018	OmpE	AAA64436.1	IMOKCD_02230	100000	459	0	0	1	459	1	459	0	931	100
SRR12287019	OmpE	AAA64436.1	OINGJA_02080	100000	459	0	0	1	459	1	459	0	931	100
SRR12287020	OmpE	AAA64436.1	DPHKKP_02015	99564	459	2	0	1	459	1	459	0	929	100
SRR12287022	OmpE	AAA64436.1	EMMHKE_07080	99564	459	2	0	1	459	1	459	0	929	100
SRR12287023	OmpE	AAA64436.1	BKBMAG_01935	99564	459	2	0	1	459	1	459	0	929	100
SRR12287024	OmpE	AAA64436.1	NEKLOI_03015	79919	493	61	4	1	459	1	489	0	753	100
SRR12287025	OmpE	AAA64436.1	BBOJDK_03020	79919	493	61	4	1	459	1	489	0	753	100
SRR12287026	OmpE	AAA64436.1	EGMCGO_03925	100000	459	0	0	1	459	1	459	0	931	100
SRR12287029	OmpE	AAA64436.1	MPICIK_01995	99564	459	2	0	1	459	1	459	0	929	100
SRR12287030	OmpE	AAA64436.1	PDDAKI_03110	99564	459	2	0	1	459	1	459	0	929	100
SRR12287031	OmpE	AAA64436.1	MNDFJO_03235	99782	459	1	0	1	459	1	459	0	929	100
SRR12287032	OmpE	AAA64436.1	MENIIF_03285	99782	459	1	0	1	459	1	459	0	929	100
SRR12287033	OmpE	AAA64436.1	HEGJBC_04590	79716	493	62	4	1	459	1	489	0	752	100
SRR12287034	OmpE	AAA64436.1	MBGECL_00375	99129	459	4	0	1	459	1	459	0	927	100
SRR12287035	OmpE	AAA64436.1	AKMGGF_02145	99129	459	4	0	1	459	1	459	0	927	100
SRR12287036	OmpE	AAA64436.1	HHOGPL_02140	99129	459	4	0	1	459	1	459	0	927	100
SRR12287037	OmpE	AAA64436.1	HEBBAI_00375	99129	459	4	0	1	459	1	459	0	927	100
SRR12287040	OmpE	AAA64436.1	MCCDHJ_02095	100000	459	0	0	1	459	1	459	0	931	100
SRR12287041	OmpE	AAA64436.1	ODIEHJ_02010	100000	459	0	0	1	459	1	459	0	931	100
SRR12287042	OmpE	AAA64436.1	HDLING_02105	100000	459	0	0	1	459	1	459	0	931	100
SRR12287043	OmpE	AAA64436.1	LOIIOI_02190	100000	459	0	0	1	459	1	459	0	931	100
SRR12287044	OmpE	AAA64436.1	IPGLAE_00725	99564	459	2	0	1	459	1	459	0	928	100
SRR12287045	OmpE	AAA64436.1	ANDPHD_00395	99564	459	2	0	1	459	1	459	0	928	100
SRR12287046	OmpE	AAA64436.1	JEMOKF_00395	99564	459	2	0	1	459	1	459	0	928	100
SRR12287047	OmpE	AAA64436.1	EBGIML_01105	99129	459	4	0	1	459	1	459	0	927	100
SRR12287049	OmpE	AAA64436.1	OFAIJN_02105	100000	459	0	0	1	459	1	459	0	931	100
SRR12287050	OmpE	AAA64436.1	OIFNJL_02190	100000	459	0	0	1	459	1	459	0	931	100
SRR12287057	OmpE	AAA64436.1	JKGNOP_03835	100000	459	0	0	1	459	1	459	0	931	100
SRR12287079	OmpE	AAA64436.1	KPKGLN_02715	98911	459	5	0	1	459	1	459	0	925	100
SRR12287081	OmpE	AAA64436.1	PIHDMD_01070	100000	459	0	0	1	459	1	459	0	931	100
SRR12287082	OmpE	AAA64436.1	HEKPGA_00385	100000	459	0	0	1	459	1	459	0	931	100
SRR12287083	OmpE	AAA64436.1	JKAEFP_06310	99564	459	2	0	1	459	1	459	0	929	100
SRR12287084	OmpE	AAA64436.1	DMDNHE_03255	100000	459	0	0	1	459	1	459	0	931	100
SRR12287085	OmpE	AAA64436.1	HBMBAO_03025	100000	459	0	0	1	459	1	459	0	931	100
SRR12287087	OmpE	AAA64436.1	DNPNHH_03145	100000	459	0	0	1	459	1	459	0	931	100
SRR12287105	OmpE	AAA64436.1	CFNCIF_05795	99564	459	2	0	1	459	1	459	0	929	100
SRR12287116	OmpE	AAA64436.1	MNAEAD_02570	99564	459	2	0	1	459	1	459	0	928	100
SRR12287138	OmpE	AAA64436.1	BMKFMJ_02940	100000	459	0	0	1	459	1	459	0	931	100
SRR12287139	OmpE	AAA64436.1	KDDKLH_02940	99782	459	1	0	1	459	1	459	0	930	100
SRR12287140	OmpE	AAA64436.1	MGDBOA_02965	100000	459	0	0	1	459	1	459	0	931	100
SRR12287141	OmpE	AAA64436.1	LJDNIO_01955	100000	459	0	0	1	459	1	459	0	931	100
SRR12287142	OmpE	AAA64436.1	FHCHLH_00350	98911	459	5	0	1	459	1	459	0	925	100
SRR12287147	OmpE	AAA64436.1	LMLLPL_00745	100000	459	0	0	1	459	1	459	0	931	100
SRR12287148	OmpE	AAA64436.1	JDHPKD_01150	100000	459	0	0	1	459	1	459	0	931	100
SRR12287149	OmpE	AAA64436.1	PLGLKJ_03085	100000	459	0	0	1	459	1	459	0	931	100
SRR12287150	OmpE	AAA64436.1	HJIHMO_03070	100000	459	0	0	1	459	1	459	0	931	100
SRR12287151	OmpE	AAA64436.1	FPNOME_05235	99129	459	4	0	1	459	1	459	0	927	100
SRR12287152	OmpE	AAA64436.1	BHGPIF_00565	99129	459	4	0	1	459	1	459	0	927	100
SRR12287153	OmpE	AAA64436.1	MOGAPL_01115	99129	459	4	0	1	459	1	459	0	927	100
SRR12287154	OmpE	AAA64436.1	OAHCME_00385	100000	459	0	0	1	459	1	459	0	931	100
SRR12287155	OmpE	AAA64436.1	FFLNPB_02020	100000	459	0	0	1	459	1	459	0	931	100
SRR12287160	OmpE	AAA64436.1	CGCMLL_02875	100000	459	0	0	1	459	1	459	0	931	100
SRR12287161	OmpE	AAA64436.1	FAGJFH_02880	100000	459	0	0	1	459	1	459	0	931	100
SRR12287174	OmpE	AAA64436.1	KGNGED_04150	99564	459	2	0	1	459	1	459	0	928	100
SRR12287194	OmpE	AAA64436.1	PABLDF_02980	100000	459	0	0	1	459	1	459	0	931	100
SRR12287205	OmpE	AAA64436.1	CFHJGI_02450	99129	459	4	0	1	459	1	459	0	927	100
SRR12287216	OmpE	AAA64436.1	AKPCCD_02755	100000	459	0	0	1	459	1	459	0	931	100
SRR12287218	OmpE	AAA64436.1	BLIEJB_00710	99129	459	4	0	1	459	1	459	0	927	100
SRR12287219	OmpE	AAA64436.1	ILEPOI_02340	100000	459	0	0	1	459	1	459	0	931	100
SRR12287220	OmpE	AAA64436.1	FCNKGI_02990	100000	459	0	0	1	459	1	459	0	931	100
SRR12287222	OmpE	AAA64436.1	OBLNDK_02010	99129	459	4	0	1	459	1	459	0	927	100
SRR12287232	OmpE	AAA64436.1	EJLOBN_01855	99564	459	2	0	1	459	1	459	0	928	100
SRR12287233	OmpE	AAA64436.1	HOJPLC_02720	100000	459	0	0	1	459	1	459	0	931	100
SRR12287235	OmpE	AAA64436.1	PJOFLB_02000	100000	459	0	0	1	459	1	459	0	931	100
SRR12287236	OmpE	AAA64436.1	IHBDAD_02115	99782	459	1	0	1	459	1	459	0	930	100
SRR1656044	OmpE	AAA64436.1	IHILEK_02805	99564	459	2	0	1	459	1	459	0	928	100
SRR28243671	OmpE	AAA64436.1	GOIAIN_02705	99129	459	4	0	1	459	1	459	0	926	100
SRR4114371	OmpE	AAA64436.1	GBBDCL_02695	99129	459	4	0	1	459	1	459	0	927	100
SRR4272103	OmpE	AAA64436.1	GNELKJ_00455	99346	459	3	0	1	459	1	459	0	928	100
SRR4272104	OmpE	AAA64436.1	MBGILA_02320	99346	459	3	0	1	459	1	459	0	928	100
SRR5481491	OmpE	AAA64436.1	GGIMNG_02500	99129	459	4	0	1	459	1	459	0	927	100
SRR5481492	OmpE	AAA64436.1	DKDAPP_02505	99129	459	4	0	1	459	1	459	0	927	100
SRR5481493	OmpE	AAA64436.1	HJACGK_02235	99129	459	4	0	1	459	1	459	0	927	100
SRR5481494	OmpE	AAA64436.1	MHNBAP_03175	99129	459	4	0	1	459	1	459	0	927	100
ERR1517461	lbpB	AAC31373.1	FHOIMB_05960	75497	906	205	7	1	905	1	890	0	1220	100
ERR1517491	lbpB	AAC31373.1	CBDKPC_04860	70751	906	230	5	1	905	1	872	0	1196	100
ERR4013837	lbpB	AAC31373.1	PIJFGG_06120	73591	905	199	7	1	904	1	866	0	1234	99
ERR4013838	lbpB	AAC31373.1	FMDLIN_06750	76049	906	208	4	1	905	1	898	0	1243	100
ERR4013839	lbpB	AAC31373.1	ICMKNE_06565	75497	906	205	7	1	905	1	890	0	1220	100
ERR4013840	lbpB	AAC31373.1	ANBFJE_05995	75497	906	205	7	1	905	1	890	0	1220	100
ERR4013841	lbpB	AAC31373.1	FLAELN_06785	75276	906	189	5	1	905	1	872	0	1259	100
ERR4013842	lbpB	AAC31373.1	PKBNMA_06615	73370	905	206	5	1	904	1	871	0	1242	99
ERR4013844	lbpB	AAC31373.1	HHEFDN_05685	75497	906	205	7	1	905	1	890	0	1220	100
ERR4013845	lbpB	AAC31373.1	HMFPED_06415	75497	906	205	7	1	905	1	890	0	1221	100
ERR4013903	lbpB	AAC31373.1	BKIAKJ_07205	78895	905	177	7	1	904	1	892	0	1298	99
ERR4013915	lbpB	AAC31373.1	LKIADB_07090	77704	906	193	4	1	905	1	898	0	1263	100
ERR4013988	lbpB	AAC31373.1	IDGEKG_06855	71224	907	224	7	1	905	1	872	0	1201	100
ERR4014002	lbpB	AAC31373.1	ILJNIA_09330	90637	801	44	2	104	904	1	770	0	1439	89
ERR4014142	lbpB	AAC31373.1	DIAMKM_07495	72707	905	210	6	1	904	1	869	0	1222	99
ERR4014143	lbpB	AAC31373.1	LHIFLM_06615	75497	906	205	7	1	905	1	890	0	1220	100
ERR4014147	lbpB	AAC31373.1	LMEIKC_06030	75497	906	205	7	1	905	1	890	0	1220	100
ERR4425974	lbpB	AAC31373.1	AIHOMP_03010	76243	905	201	5	1	904	1	892	0	1214	99
ERR4425983	lbpB	AAC31373.1	PCAJHP_04775	75276	906	189	5	1	905	1	872	0	1259	100
ERR4425984	lbpB	AAC31373.1	ADCMFC_06310	71082	906	226	6	1	904	1	872	0	1177	99
ERR4425989	lbpB	AAC31373.1	PFLIKN_05325	74475	905	194	6	1	904	1	869	0	1256	99
GCF_000092265.1	lbpB	AAC31373.1	PAKNDP_00970	72075	906	217	6	1	905	1	871	0	1230	100
GCF_000192905.1	lbpB	AAC31373.1	CCGLMD_07735	99669	907	1	1	1	905	1	907	0	1825	100
GCF_000192925.1	lbpB	AAC31373.1	CPIEEE_03465	100000	905	0	0	1	905	1	905	0	1831	100
GCF_000192945.1	lbpB	AAC31373.1	CMJDPI_03810	77152	906	194	6	1	905	1	894	0	1249	100
GCF_000192965.1	lbpB	AAC31373.1	KBLBEJ_04035	72263	548	143	3	1	548	1	539	0	724	61
GCF_000192985.1	lbpB	AAC31373.1	PCCLIK_08280	77465	923	177	7	1	905	1	910	0	1326	100
GCF_000193005.1	lbpB	AAC31373.1	OHFDPN_08325	72517	906	210	7	1	905	1	868	0	1204	100
GCF_000193025.1	lbpB	AAC31373.1	APHGFJ_03050	76957	907	196	6	1	905	1	896	0	1260	100
GCF_000193045.1	lbpB	AAC31373.1	HMFJOC_03225	99669	905	3	0	1	905	1	905	0	1827	100
GCF_000193065.1	lbpB	AAC31373.1	MBKBCD_08740	100000	905	0	0	1	905	1	905	0	1831	100
GCF_000193085.1	lbpB	AAC31373.1	EDDGDB_07200	83077	65	11	0	840	904	1	65	4.63e-32	114	7
GCF_000302495.1	lbpB	AAC31373.1	DKNLKE_01160	75497	906	205	7	1	905	1	890	0	1220	100
GCF_001062815.1	lbpB	AAC31373.1	GKJAMA_06735	75497	906	205	7	1	905	1	890	0	1220	100
GCF_001062845.1	lbpB	AAC31373.1	GINCGM_08165	75497	906	205	7	1	905	1	890	0	1220	100
GCF_001063475.1	lbpB	AAC31373.1	JCPOPH_04705	75276	906	189	5	1	905	1	872	0	1259	100
GCF_001064655.1	lbpB	AAC31373.1	OLFNEP_06735	75359	905	209	5	1	904	1	892	0	1236	99
GCF_001064665.1	lbpB	AAC31373.1	BPINLP_00880	75359	905	209	5	1	904	1	892	0	1236	99
GCF_001065675.1	lbpB	AAC31373.1	ACFOPF_01945	75497	906	205	7	1	905	1	890	0	1220	100
GCF_001656095.1	lbpB	AAC31373.1	OOGJFI_02215	70276	905	233	6	1	905	1	869	0	1153	100
GCF_001656105.1	lbpB	AAC31373.1	EBMPEP_03735	70154	908	229	7	1	905	1	869	0	1164	100
GCF_001656115.1	lbpB	AAC31373.1	MHNCIP_02550	70044	908	234	6	1	905	1	873	0	1177	100
GCF_001656125.1	lbpB	AAC31373.1	NCGOKF_02640	71717	693	190	4	1	692	1	688	0	950	76
GCF_001656175.1	lbpB	AAC31373.1	NOMHOB_04810	69824	908	236	6	1	905	1	873	0	1166	100
GCF_001656195.1	lbpB	AAC31373.1	EDPHIB_06630	70354	904	233	5	1	904	1	869	0	1187	99
GCF_001656205.1	lbpB	AAC31373.1	MAIPLD_00055	70154	908	231	7	1	904	1	872	0	1168	99
GCF_001656215.1	lbpB	AAC31373.1	OBNNFJ_05645	70022	904	235	6	1	904	1	868	0	1172	99
GCF_001656255.1	lbpB	AAC31373.1	FCCNAM_02265	70166	905	234	6	1	905	1	869	0	1175	100
GCF_001656275.1	lbpB	AAC31373.1	FHMADE_04205	70465	904	230	6	1	904	1	867	0	1147	99
GCF_001656285.1	lbpB	AAC31373.1	NBPPPO_08625	66592	446	119	2	460	905	1	416	0	558	49
GCF_001656385.1	lbpB	AAC31373.1	KAGEBE_01545	69824	908	236	6	1	905	1	873	0	1166	100
GCF_001656415.1	lbpB	AAC31373.1	IDEGCI_01585	69358	904	241	5	1	904	1	868	0	1146	99
GCF_001656425.1	lbpB	AAC31373.1	FHKNDP_03365	69613	905	240	5	1	905	1	870	0	1175	100
GCF_001656475.1	lbpB	AAC31373.1	AHIAHP_02400	70154	908	233	6	1	905	1	873	0	1168	100
GCF_001656495.1	lbpB	AAC31373.1	MBOIOJ_05340	68773	554	162	5	1	551	1	546	0	724	61
GCF_001656505.1	lbpB	AAC31373.1	OKJGOB_04965	68833	908	245	6	1	905	1	873	0	1179	100
GCF_001679075.1	lbpB	AAC31373.1	MKAPJC_07805	70166	905	234	6	1	905	1	869	0	1177	100
GCF_001679105.1	lbpB	AAC31373.1	HPHHKC_07755	77152	906	194	6	1	904	1	895	0	1263	99
GCF_001679345.1	lbpB	AAC31373.1	LOIKCL_06370	79227	905	174	7	1	904	1	892	0	1300	99
GCF_002080125.1	lbpB	AAC31373.1	KKNIAB_07305	72818	905	224	6	1	904	1	884	0	1210	99
GCF_002984125.1	lbpB	AAC31373.1	KIFBDK_05930	99559	907	2	1	1	905	1	907	0	1824	100
GCF_003443915.1	lbpB	AAC31373.1	KMGJDL_00980	77465	923	177	7	1	905	1	910	0	1326	100
GCF_003443935.1	lbpB	AAC31373.1	GJDLGN_00990	73833	707	179	3	1	706	1	702	0	974	78
GCF_003443955.1	lbpB	AAC31373.1	CKKADH_07865	73951	906	191	6	1	905	1	862	0	1201	100
GCF_003443975.1	lbpB	AAC31373.1	KENJIA_08005	96065	737	26	1	1	737	1	734	0	1433	81
GCF_003625535.1	lbpB	AAC31373.1	OJJHJM_03950	78674	905	181	5	1	904	1	894	0	1308	99
GCF_003625545.1	lbpB	AAC31373.1	EAAGCM_03460	75359	905	209	5	1	904	1	892	0	1236	99
GCF_003625555.1	lbpB	AAC31373.1	NBLLCC_03200	75111	904	208	6	1	904	1	887	0	1208	99
GCF_003625595.1	lbpB	AAC31373.1	PCMELJ_03535	72707	905	210	6	1	904	1	869	0	1222	99
GCF_003625605.1	lbpB	AAC31373.1	OCNKJI_03885	72517	906	210	7	1	905	1	868	0	1204	100
GCF_003625615.1	lbpB	AAC31373.1	KLAPJI_06960	72517	906	210	7	1	905	1	868	0	1204	100
GCF_003625655.1	lbpB	AAC31373.1	OKMMEN_03415	72818	905	224	6	1	904	1	884	0	1210	99
GCF_003625665.1	lbpB	AAC31373.1	CEFBAN_02510	74587	909	211	9	1	905	1	893	0	1186	100
GCF_003625675.1	lbpB	AAC31373.1	LNAEJH_02250	71965	906	218	6	1	905	1	871	0	1228	100
GCF_003625715.1	lbpB	AAC31373.1	APFCDE_02905	71965	906	218	6	1	905	1	871	0	1228	100
GCF_003625725.1	lbpB	AAC31373.1	DHJKFP_03185	71965	906	218	6	1	905	1	871	0	1228	100
GCF_003625735.1	lbpB	AAC31373.1	PLDFKE_03465	71965	906	218	6	1	905	1	871	0	1228	100
GCF_003625775.1	lbpB	AAC31373.1	JPLFAM_04000	72818	905	224	6	1	904	1	884	0	1210	99
GCF_003625785.1	lbpB	AAC31373.1	PKMOFD_02115	90819	904	53	2	1	904	1	874	0	1570	99
GCF_003625805.1	lbpB	AAC31373.1	CBLJNO_04125	75497	906	205	7	1	905	1	890	0	1220	100
GCF_003625835.1	lbpB	AAC31373.1	CAFCEI_04715	75359	905	209	5	1	904	1	892	0	1236	99
GCF_003625855.1	lbpB	AAC31373.1	EHBBDD_04565	75359	905	209	5	1	904	1	892	0	1236	99
GCF_003625865.1	lbpB	AAC31373.1	GMFEBE_03185	75359	905	209	5	1	904	1	892	0	1236	99
GCF_003625895.1	lbpB	AAC31373.1	GLLBGO_03095	73591	905	199	7	1	904	1	866	0	1234	99
GCF_003625915.1	lbpB	AAC31373.1	FNBCLG_03885	76049	906	208	4	1	905	1	898	0	1243	100
GCF_003625925.1	lbpB	AAC31373.1	AGGOPO_02765	74834	906	212	7	1	905	1	891	0	1236	100
GCF_003625935.1	lbpB	AAC31373.1	EOGLOM_02695	77152	906	194	6	1	904	1	895	0	1263	99
GCF_003625975.1	lbpB	AAC31373.1	LNJEAF_07425	75276	906	189	5	1	905	1	872	0	1259	100
GCF_003625985.1	lbpB	AAC31373.1	KLNABM_03805	70055	905	235	6	1	905	1	869	0	1158	100
GCF_003626005.1	lbpB	AAC31373.1	AOKDHM_02935	70055	905	235	6	1	905	1	869	0	1158	100
GCF_003626035.1	lbpB	AAC31373.1	GKDOLD_03090	70751	906	230	5	1	905	1	872	0	1196	100
GCF_003626045.1	lbpB	AAC31373.1	EENEKD_02595	73481	905	200	7	1	904	1	866	0	1233	99
GCF_003626055.1	lbpB	AAC31373.1	LGCDJH_03325	73481	905	200	7	1	904	1	866	0	1233	99
GCF_003626095.1	lbpB	AAC31373.1	PCKGBJ_03075	75111	904	208	6	1	904	1	887	0	1208	99
GCF_003626105.1	lbpB	AAC31373.1	GOIGAA_06000	72185	906	216	6	1	905	1	871	0	1232	100
GCF_003626115.1	lbpB	AAC31373.1	FGDFPD_02085	70055	905	235	6	1	905	1	869	0	1158	100
GCF_003626155.1	lbpB	AAC31373.1	MPONNC_05555	72818	905	224	6	1	904	1	884	0	1210	99
GCF_003626165.1	lbpB	AAC31373.1	IAPJLO_05350	72818	905	224	6	1	904	1	884	0	1210	99
GCF_003626185.1	lbpB	AAC31373.1	BGMOBJ_03120	72818	905	224	6	1	904	1	884	0	1210	99
GCF_003626215.1	lbpB	AAC31373.1	JLAKHE_05930	72818	905	224	6	1	904	1	884	0	1210	99
GCF_003626235.1	lbpB	AAC31373.1	JOCJHK_02235	74587	909	211	9	1	905	1	893	0	1186	100
GCF_003626245.1	lbpB	AAC31373.1	HMKCCL_02735	72818	905	224	6	1	904	1	884	0	1210	99
GCF_003626255.1	lbpB	AAC31373.1	MCIMBB_02215	76269	906	206	4	1	905	1	898	0	1250	100
GCF_003626295.1	lbpB	AAC31373.1	EAOLGF_06285	73591	905	199	7	1	904	1	866	0	1234	99
GCF_003626305.1	lbpB	AAC31373.1	MHFPCF_06250	73591	905	199	7	1	904	1	866	0	1234	99
GCF_003626335.1	lbpB	AAC31373.1	AIMOJF_05450	70022	904	235	6	1	904	1	868	0	1171	99
GCF_003626355.1	lbpB	AAC31373.1	PEDCCO_06060	71492	905	221	5	1	905	1	868	0	1199	100
GCF_003626375.1	lbpB	AAC31373.1	MKEGKE_01845	71492	905	221	5	1	905	1	868	0	1199	100
GCF_003626385.1	lbpB	AAC31373.1	LPHLAA_02755	71492	905	221	5	1	905	1	868	0	1199	100
GCF_003626415.1	lbpB	AAC31373.1	MLIFJE_05560	71492	905	221	5	1	905	1	868	0	1199	100
GCF_003626425.1	lbpB	AAC31373.1	BJKNMI_04605	70276	905	233	6	1	905	1	869	0	1153	100
GCF_003626455.1	lbpB	AAC31373.1	HCHNLG_00180	74696	905	210	6	1	904	1	887	0	1278	99
GCF_003626475.1	lbpB	AAC31373.1	AEIPDM_02420	75497	906	205	7	1	905	1	890	0	1220	100
GCF_003971285.1	lbpB	AAC31373.1	IPEFLD_00985	75276	906	189	5	1	905	1	872	0	1259	100
GCF_003971305.1	lbpB	AAC31373.1	MAPABF_00975	90819	904	53	2	1	904	1	874	0	1570	99
GCF_003971325.1	lbpB	AAC31373.1	KNEFFG_00980	75497	906	205	7	1	905	1	890	0	1220	100
GCF_003971345.1	lbpB	AAC31373.1	ABBLNI_00985	75276	906	189	5	1	905	1	872	0	1259	100
GCF_003971365.1	lbpB	AAC31373.1	OMKCOJ_00980	71224	907	224	7	1	905	1	872	0	1201	100
GCF_003985305.1	lbpB	AAC31373.1	EJAAKO_03095	76821	906	201	4	1	905	1	898	0	1231	100
GCF_003985315.1	lbpB	AAC31373.1	PAGGIH_02980	71224	907	224	7	1	905	1	872	0	1201	100
GCF_003985335.1	lbpB	AAC31373.1	LPKFLP_06615	76821	906	201	4	1	905	1	898	0	1231	100
GCF_009378035.1	lbpB	AAC31373.1	NFBIMG_03030	70055	905	234	6	1	905	1	868	0	1174	100
GCF_009378055.1	lbpB	AAC31373.1	NOHNPP_09295	69613	905	240	5	1	905	1	870	0	1170	100
GCF_009378075.1	lbpB	AAC31373.1	JDBGHK_07260	70939	905	228	4	1	905	1	870	0	1194	100
GCF_009378085.1	lbpB	AAC31373.1	EPCBLD_04955	73481	905	200	7	1	904	1	866	0	1233	99
GCF_009378105.1	lbpB	AAC31373.1	FKDCOB_01810	72707	905	210	6	1	904	1	869	0	1222	99
GCF_009378135.1	lbpB	AAC31373.1	HGGNOF_05570	75166	906	208	7	1	905	1	890	0	1226	100
GCF_009378155.1	lbpB	AAC31373.1	MACFGF_07395	77459	905	190	7	1	904	1	892	0	1273	99
GCF_009378165.1	lbpB	AAC31373.1	GNHFNB_04455	73951	906	196	7	1	905	1	867	0	1244	100
GCF_009378185.1	lbpB	AAC31373.1	OHCHLL_03315	71571	904	220	5	1	904	1	867	0	1175	99
GCF_009378215.1	lbpB	AAC31373.1	LGBIAG_07220	99669	907	1	1	1	905	1	907	0	1825	100
GCF_009378225.1	lbpB	AAC31373.1	DANAOM_01845	72075	906	217	6	1	905	1	871	0	1230	100
GCF_009378245.1	lbpB	AAC31373.1	AMHJMH_06080	99669	907	1	1	1	905	1	907	0	1825	100
GCF_009378265.1	lbpB	AAC31373.1	CDMLIJ_07975	76821	906	201	4	1	905	1	898	0	1231	100
GCF_009378275.1	lbpB	AAC31373.1	IPPCDB_03650	99669	907	1	1	1	905	1	907	0	1825	100
GCF_009378315.1	lbpB	AAC31373.1	JPOFOH_05575	90487	904	55	2	1	904	1	873	0	1554	99
GCF_009378325.1	lbpB	AAC31373.1	JCPHCE_02750	74475	905	194	6	1	904	1	869	0	1256	99
GCF_009378355.1	lbpB	AAC31373.1	KEHEBH_02825	74614	906	213	7	1	905	1	890	0	1198	100
GCF_009378375.1	lbpB	AAC31373.1	BECHDP_08520	74475	905	194	6	1	904	1	869	0	1256	99
GCF_009378395.1	lbpB	AAC31373.1	EEDAPH_04940	74144	905	216	5	1	904	1	888	0	1240	99
GCF_009378405.1	lbpB	AAC31373.1	HEMCCC_03150	75138	905	211	5	1	904	1	892	0	1234	99
GCF_009378425.1	lbpB	AAC31373.1	CDBKFF_06355	75138	905	211	5	1	904	1	892	0	1234	99
GCF_009378455.1	lbpB	AAC31373.1	DGPGKD_04365	78146	906	189	4	1	905	1	898	0	1249	100
GCF_009378475.1	lbpB	AAC31373.1	HACAMF_00915	73149	905	220	8	1	904	1	883	0	1216	99
GCF_009378485.1	lbpB	AAC31373.1	NHJBEG_03575	71523	906	223	5	1	905	1	872	0	1170	100
GCF_009378515.1	lbpB	AAC31373.1	CHNBIL_06850	72517	906	210	7	1	905	1	868	0	1204	100
GCF_009378535.1	lbpB	AAC31373.1	MMBJFL_04300	69934	908	235	6	1	905	1	873	0	1165	100
GCF_009378555.1	lbpB	AAC31373.1	HLMDBM_03830	71460	904	223	4	1	904	1	869	0	1176	99
GCF_009378575.1	lbpB	AAC31373.1	CLIEAB_03765	75938	906	209	4	1	905	1	898	0	1244	100
GCF_009378585.1	lbpB	AAC31373.1	EIPMFF_06255	76821	906	201	4	1	905	1	898	0	1231	100
GCF_009378595.1	lbpB	AAC31373.1	KBJAFK_03600	75497	906	205	7	1	905	1	890	0	1220	100
GCF_009378635.1	lbpB	AAC31373.1	IMICPD_04760	74614	906	213	7	1	905	1	890	0	1198	100
GCF_009378645.1	lbpB	AAC31373.1	PCEKNA_05195	90819	904	53	2	1	904	1	874	0	1570	99
GCF_009378675.1	lbpB	AAC31373.1	AFAPHA_05265	99890	905	1	0	1	905	1	905	0	1830	100
GCF_009378685.1	lbpB	AAC31373.1	BHFFJM_03385	90819	904	53	2	1	904	1	874	0	1570	99
GCF_009378715.1	lbpB	AAC31373.1	MNEFIP_01190	90819	904	53	2	1	904	1	874	0	1570	99
GCF_009378725.1	lbpB	AAC31373.1	MFMCFN_02880	76243	905	201	5	1	904	1	892	0	1214	99
GCF_009378755.1	lbpB	AAC31373.1	OELBIA_04450	99669	907	1	1	1	905	1	907	0	1825	100
GCF_009378775.1	lbpB	AAC31373.1	JAJKGC_07740	97017	905	24	1	1	905	1	902	0	1777	100
GCF_009378795.1	lbpB	AAC31373.1	PEOJMI_03555	99890	905	1	0	1	905	1	905	0	1830	100
GCF_009378815.1	lbpB	AAC31373.1	NCOINN_04405	73179	906	207	6	1	905	1	871	0	1238	100
GCF_009378825.1	lbpB	AAC31373.1	LFHKOL_06645	70939	905	228	4	1	905	1	870	0	1194	100
GCF_009378865.1	lbpB	AAC31373.1	OHHEBG_05550	71492	905	221	5	1	905	1	868	0	1199	100
GCF_009378895.1	lbpB	AAC31373.1	DCLFDF_03450	100000	905	0	0	1	905	1	905	0	1831	100
GCF_009378915.1	lbpB	AAC31373.1	MHBHFB_04555	70154	908	233	6	1	905	1	873	0	1180	100
GCF_009378925.1	lbpB	AAC31373.1	NPGMLI_04250	78674	905	181	5	1	904	1	894	0	1308	99
GCF_009378935.1	lbpB	AAC31373.1	JMKDMD_04780	70055	905	235	6	1	905	1	869	0	1158	100
GCF_009378945.1	lbpB	AAC31373.1	BCCFNJ_01905	71492	905	221	5	1	905	1	868	0	1199	100
GCF_009378995.1	lbpB	AAC31373.1	OGHFNC_04925	73208	907	207	6	1	905	1	873	0	1198	100
GCF_009379015.1	lbpB	AAC31373.1	GMNCOG_05980	90819	904	53	2	1	904	1	874	0	1570	99
GCF_009379035.1	lbpB	AAC31373.1	ANMCKH_04600	71082	906	226	6	1	904	1	872	0	1177	99
GCF_009379045.1	lbpB	AAC31373.1	IMNPGA_04775	73208	907	207	6	1	905	1	873	0	1198	100
GCF_009379055.1	lbpB	AAC31373.1	FIPLNN_03415	73149	905	220	8	1	904	1	883	0	1216	99
GCF_009379095.1	lbpB	AAC31373.1	OBPPHJ_06905	72517	906	210	7	1	905	1	868	0	1204	100
GCF_009379115.1	lbpB	AAC31373.1	NNDGAK_01410	73927	909	221	8	1	905	1	897	0	1174	100
GCF_009379135.1	lbpB	AAC31373.1	DOJPIK_02580	75497	906	205	7	1	905	1	890	0	1220	100
GCF_009379145.1	lbpB	AAC31373.1	AKFCCB_05040	75166	906	208	7	1	905	1	890	0	1226	100
GCF_009379155.1	lbpB	AAC31373.1	OIFLKI_04240	73591	905	199	7	1	904	1	866	0	1234	99
GCF_009379195.1	lbpB	AAC31373.1	BPNJDE_03970	73591	905	199	7	1	904	1	866	0	1234	99
GCF_009379215.1	lbpB	AAC31373.1	PJGOOA_04655	71681	904	221	4	1	904	1	869	0	1180	99
GCF_009379235.1	lbpB	AAC31373.1	GKOIHD_02420	74834	906	211	7	1	905	1	890	0	1205	100
GCF_009379245.1	lbpB	AAC31373.1	DKADNH_06705	100000	905	0	0	1	905	1	905	0	1831	100
GCF_009379265.1	lbpB	AAC31373.1	FMABCF_04855	73591	905	199	7	1	904	1	866	0	1234	99
GCF_009379285.1	lbpB	AAC31373.1	LMONAN_01905	75717	906	203	7	1	905	1	890	0	1226	100
GCF_009379305.1	lbpB	AAC31373.1	KKLIJM_07045	75497	906	205	7	1	905	1	890	0	1220	100
GCF_009379335.1	lbpB	AAC31373.1	BMODLI_02655	75166	906	208	7	1	905	1	890	0	1226	100
GCF_009379345.1	lbpB	AAC31373.1	KEONFJ_03450	76821	906	201	4	1	905	1	898	0	1231	100
GCF_009379375.1	lbpB	AAC31373.1	DINBOL_04760	73927	909	221	8	1	905	1	897	0	1174	100
GCF_009379395.1	lbpB	AAC31373.1	HHLDMN_05305	75497	906	205	7	1	905	1	890	0	1220	100
GCF_009379405.1	lbpB	AAC31373.1	GFODDP_04190	73149	905	220	8	1	904	1	883	0	1216	99
GCF_009379425.1	lbpB	AAC31373.1	ABDLDD_02565	73591	905	199	7	1	904	1	866	0	1234	99
GCF_009379455.1	lbpB	AAC31373.1	LHLEHF_03165	100000	905	0	0	1	905	1	905	0	1831	100
GCF_009379475.1	lbpB	AAC31373.1	GHLODK_02655	73591	905	199	7	1	904	1	866	0	1234	99
GCF_009379495.1	lbpB	AAC31373.1	KEIBBK_03565	75497	906	205	7	1	905	1	890	0	1220	100
GCF_009379515.1	lbpB	AAC31373.1	CKDMKG_04195	75717	906	203	7	1	905	1	890	0	1226	100
GCF_009379535.1	lbpB	AAC31373.1	GBMCAD_03850	75717	906	203	7	1	905	1	890	0	1226	100
GCF_009379545.1	lbpB	AAC31373.1	JDPEKC_05155	77573	923	176	7	1	905	1	910	0	1328	100
GCF_009379565.1	lbpB	AAC31373.1	FMLABE_03035	77152	906	194	6	1	905	1	894	0	1249	100
GCF_009379585.1	lbpB	AAC31373.1	MFNHNJ_05640	90819	904	53	2	1	904	1	874	0	1570	99
GCF_009379615.1	lbpB	AAC31373.1	DIAGJB_03350	73951	906	196	7	1	905	1	867	0	1244	100
GCF_009379625.1	lbpB	AAC31373.1	HDDEDL_03790	75938	906	201	7	1	905	1	890	0	1211	100
GCF_009379655.1	lbpB	AAC31373.1	FGDNPO_06825	100000	905	0	0	1	905	1	905	0	1831	100
GCF_009379675.1	lbpB	AAC31373.1	JGNKML_02755	73980	907	197	7	1	905	1	870	0	1226	100
GCF_009379685.1	lbpB	AAC31373.1	IKGMHN_02670	72818	905	208	7	1	904	1	868	0	1242	99
GCF_009379715.1	lbpB	AAC31373.1	HFNLEG_04430	90819	904	53	2	1	904	1	874	0	1570	99
GCF_010603895.1	lbpB	AAC31373.1	PKJDOP_03720	77152	906	194	6	1	904	1	895	0	1263	99
GCF_010603915.1	lbpB	AAC31373.1	JGPHHC_05050	75497	906	205	7	1	905	1	890	0	1220	100
GCF_010603985.1	lbpB	AAC31373.1	APFHBL_00055	70407	909	230	6	1	905	1	874	0	1191	100
GCF_010604025.1	lbpB	AAC31373.1	CHGCPE_02700	73591	905	199	7	1	904	1	866	0	1234	99
GCF_010604075.1	lbpB	AAC31373.1	MPPANF_00425	69570	907	239	6	1	905	1	872	0	1196	100
GCF_010612395.1	lbpB	AAC31373.1	CFLMNM_03425	72707	905	209	7	1	904	1	868	0	1241	99
GCF_022341255.1	lbpB	AAC31373.1	FBLCIF_04205	77152	906	194	6	1	905	1	894	0	1249	100
GCF_022341275.1	lbpB	AAC31373.1	OBFHAD_05200	76932	906	200	4	1	905	1	898	0	1267	100
GCF_022341325.1	lbpB	AAC31373.1	EHIFGP_04570	90819	904	53	2	1	904	1	874	0	1570	99
GCF_022341345.1	lbpB	AAC31373.1	ONCOHI_05055	76049	906	208	4	1	905	1	898	0	1243	100
GCF_022341355.1	lbpB	AAC31373.1	FKCAJJ_05275	74834	906	211	7	1	905	1	890	0	1205	100
GCF_022341385.1	lbpB	AAC31373.1	MBMONH_04455	74834	906	211	7	1	905	1	890	0	1205	100
GCF_022341395.1	lbpB	AAC31373.1	IGIABF_06460	76049	906	208	4	1	905	1	898	0	1243	100
GCF_028583345.1	lbpB	AAC31373.1	GDDPLA_05435	73591	905	199	7	1	904	1	866	0	1234	99
GCF_028583365.1	lbpB	AAC31373.1	LNGCLO_05025	73591	905	199	7	1	904	1	866	0	1234	99
GCF_028583385.1	lbpB	AAC31373.1	JLEGKK_05905	74311	907	194	7	1	905	1	870	0	1214	100
GCF_028895295.1	lbpB	AAC31373.1	IJFEED_02955	71224	907	225	6	1	905	1	873	0	1179	100
SRR10389223	lbpB	AAC31373.1	NGBGLO_03770	99669	907	1	1	1	905	1	907	0	1825	100
SRR10905873	lbpB	AAC31373.1	EONAJE_06330	75497	906	205	7	1	905	1	890	0	1220	100
SRR12148936	lbpB	AAC31373.1	ONJMNL_01145	77042	906	199	4	1	905	1	898	0	1236	100
SRR12148937	lbpB	AAC31373.1	HCPKKA_03170	72848	906	206	7	1	905	1	867	0	1219	100
SRR12286925	lbpB	AAC31373.1	CAEIFP_05650	71082	906	226	6	1	904	1	872	0	1177	99
SRR12286930	lbpB	AAC31373.1	PLBNNF_07655	78115	923	171	7	1	905	1	910	0	1339	100
SRR12286931	lbpB	AAC31373.1	LKKNFB_07605	78115	923	171	7	1	905	1	910	0	1339	100
SRR12286932	lbpB	AAC31373.1	AJKEMM_06580	78895	905	177	7	1	904	1	892	0	1298	99
SRR12286935	lbpB	AAC31373.1	HJFNBL_05790	90819	904	53	2	1	904	1	874	0	1570	99
SRR12286936	lbpB	AAC31373.1	GOLKAE_05790	90819	904	53	2	1	904	1	874	0	1570	99
SRR12286937	lbpB	AAC31373.1	CPFMDF_07330	75497	906	205	7	1	905	1	890	0	1220	100
SRR12286939	lbpB	AAC31373.1	DFKCMH_05620	75497	906	205	7	1	905	1	890	0	1220	100
SRR12286940	lbpB	AAC31373.1	BHIBMC_06550	90819	904	53	2	1	904	1	874	0	1570	99
SRR12286943	lbpB	AAC31373.1	FIGHMF_06405	76821	906	201	4	1	905	1	898	0	1231	100
SRR12286945	lbpB	AAC31373.1	CEJODC_06470	75359	905	209	5	1	904	1	892	0	1236	99
SRR12286946	lbpB	AAC31373.1	COFPNF_06505	71334	907	224	6	1	905	1	873	0	1181	100
SRR12286947	lbpB	AAC31373.1	LHKJOM_06755	71334	907	224	6	1	905	1	873	0	1181	100
SRR12286949	lbpB	AAC31373.1	CNPJDA_06080	86865	906	115	2	1	905	1	903	0	1443	100
SRR12286952	lbpB	AAC31373.1	NDHLGI_06565	72185	906	216	6	1	905	1	871	0	1232	100
SRR12286953	lbpB	AAC31373.1	NMJECB_06955	72185	906	216	6	1	905	1	871	0	1232	100
SRR12286954	lbpB	AAC31373.1	IGLMGI_06265	72013	904	213	6	1	904	1	864	0	1221	99
SRR12286956	lbpB	AAC31373.1	GBOINF_06255	72013	904	213	6	1	904	1	864	0	1221	99
SRR12286959	lbpB	AAC31373.1	HLBLMN_06820	75497	906	205	7	1	905	1	890	0	1220	100
SRR12286960	lbpB	AAC31373.1	IGJGGP_06360	75497	906	205	7	1	905	1	890	0	1220	100
SRR12286972	lbpB	AAC31373.1	GNDANA_05240	74311	907	194	7	1	905	1	870	0	1214	100
SRR12286984	lbpB	AAC31373.1	OKOHOB_06545	75497	906	205	7	1	905	1	890	0	1221	100
SRR12286985	lbpB	AAC31373.1	BOLPLI_06750	75497	906	205	7	1	905	1	890	0	1221	100
SRR12286986	lbpB	AAC31373.1	FOJALK_06410	74834	906	211	7	1	905	1	890	0	1205	100
SRR12286987	lbpB	AAC31373.1	NPPDIB_06405	74834	906	211	7	1	905	1	890	0	1205	100
SRR12286989	lbpB	AAC31373.1	KBGGGO_06065	76821	906	201	4	1	905	1	898	0	1231	100
SRR12286990	lbpB	AAC31373.1	DKFHOM_06870	78895	905	177	7	1	904	1	892	0	1298	99
SRR12286991	lbpB	AAC31373.1	CGEFKO_06575	78895	905	177	7	1	904	1	892	0	1298	99
SRR12286992	lbpB	AAC31373.1	BAMGMC_06995	75497	906	205	7	1	905	1	890	0	1220	100
SRR12286993	lbpB	AAC31373.1	HOPNBB_01215	91261	904	48	2	1	904	1	873	0	1600	99
SRR12286995	lbpB	AAC31373.1	IKIGCJ_02190	71224	907	225	6	1	905	1	873	0	1179	100
SRR12286996	lbpB	AAC31373.1	DPJBDM_06230	71224	907	224	7	1	905	1	872	0	1201	100
SRR12286997	lbpB	AAC31373.1	LCLCCO_05850	90819	904	53	2	1	904	1	874	0	1570	99
SRR12287000	lbpB	AAC31373.1	NKAAHD_06580	72185	906	216	6	1	905	1	871	0	1232	100
SRR12287005	lbpB	AAC31373.1	ILBPOO_06690	71224	907	224	7	1	905	1	872	0	1201	100
SRR12287006	lbpB	AAC31373.1	MDMGGO_06425	71224	907	224	7	1	905	1	872	0	1201	100
SRR12287013	lbpB	AAC31373.1	BKEKCK_06225	71224	907	224	7	1	905	1	872	0	1201	100
SRR12287014	lbpB	AAC31373.1	OBDJCF_05655	71492	905	221	5	1	905	1	868	0	1199	100
SRR12287015	lbpB	AAC31373.1	POPEIH_05400	71492	905	221	5	1	905	1	868	0	1199	100
SRR12287016	lbpB	AAC31373.1	JHFJKB_06500	73591	905	199	7	1	904	1	866	0	1234	99
SRR12287017	lbpB	AAC31373.1	GKEBCI_06495	73591	905	199	7	1	904	1	866	0	1234	99
SRR12287018	lbpB	AAC31373.1	IMOKCD_06470	75497	906	205	7	1	905	1	890	0	1220	100
SRR12287019	lbpB	AAC31373.1	OINGJA_06215	75497	906	205	7	1	905	1	890	0	1220	100
SRR12287020	lbpB	AAC31373.1	DPHKKP_06135	75138	905	211	5	1	904	1	892	0	1234	99
SRR12287022	lbpB	AAC31373.1	EMMHKE_04865	72818	905	224	6	1	904	1	884	0	1210	99
SRR12287023	lbpB	AAC31373.1	BKBMAG_06135	75138	905	211	5	1	904	1	892	0	1234	99
SRR12287024	lbpB	AAC31373.1	NEKLOI_05805	69912	904	233	6	1	904	1	865	0	1154	99
SRR12287025	lbpB	AAC31373.1	BBOJDK_05810	69912	904	233	6	1	904	1	865	0	1153	99
SRR12287026	lbpB	AAC31373.1	EGMCGO_06690	71334	907	224	6	1	905	1	873	0	1181	100
SRR12287029	lbpB	AAC31373.1	MPICIK_06250	72818	905	224	6	1	904	1	884	0	1210	99
SRR12287030	lbpB	AAC31373.1	PDDAKI_06525	72818	905	224	6	1	904	1	884	0	1210	99
SRR12287031	lbpB	AAC31373.1	MNDFJO_06225	73149	905	220	8	1	904	1	883	0	1216	99
SRR12287032	lbpB	AAC31373.1	MENIIF_06225	73149	905	220	8	1	904	1	883	0	1216	99
SRR12287033	lbpB	AAC31373.1	HEGJBC_03200	99669	907	1	1	1	905	1	907	0	1825	100
SRR12287034	lbpB	AAC31373.1	MBGECL_05780	90819	904	53	2	1	904	1	874	0	1570	99
SRR12287035	lbpB	AAC31373.1	AKMGGF_06760	76269	906	206	4	1	905	1	898	0	1250	100
SRR12287036	lbpB	AAC31373.1	HHOGPL_06490	76269	906	206	4	1	905	1	898	0	1250	100
SRR12287037	lbpB	AAC31373.1	HEBBAI_05520	90819	904	53	2	1	904	1	874	0	1570	99
SRR12287040	lbpB	AAC31373.1	MCCDHJ_05575	74696	905	192	6	1	904	1	869	0	1258	99
SRR12287041	lbpB	AAC31373.1	ODIEHJ_05325	74696	905	192	6	1	904	1	869	0	1258	99
SRR12287042	lbpB	AAC31373.1	HDLING_06070	75607	906	204	7	1	905	1	890	0	1221	100
SRR12287043	lbpB	AAC31373.1	LOIIOI_06325	75607	906	204	7	1	905	1	890	0	1221	100
SRR12287044	lbpB	AAC31373.1	IPGLAE_05360	71224	907	224	7	1	905	1	872	0	1201	100
SRR12287045	lbpB	AAC31373.1	ANDPHD_06160	70751	906	230	5	1	905	1	872	0	1196	100
SRR12287046	lbpB	AAC31373.1	JEMOKF_06495	70751	906	230	5	1	905	1	872	0	1196	100
SRR12287047	lbpB	AAC31373.1	EBGIML_05920	100000	905	0	0	1	905	1	905	0	1831	100
SRR12287049	lbpB	AAC31373.1	OFAIJN_06580	86755	906	116	2	1	905	1	903	0	1442	100
SRR12287050	lbpB	AAC31373.1	OIFNJL_06570	86755	906	116	2	1	905	1	903	0	1442	100
SRR12287057	lbpB	AAC31373.1	JKGNOP_02265	76821	906	201	4	1	905	1	898	0	1231	100
SRR12287079	lbpB	AAC31373.1	KPKGLN_05180	77152	906	194	6	1	904	1	895	0	1263	99
SRR12287081	lbpB	AAC31373.1	PIHDMD_05405	75497	906	205	7	1	905	1	890	0	1220	100
SRR12287082	lbpB	AAC31373.1	HEKPGA_05675	75497	906	205	7	1	905	1	890	0	1220	100
SRR12287083	lbpB	AAC31373.1	JKAEFP_04675	72124	904	216	4	1	904	1	868	0	1194	99
SRR12287084	lbpB	AAC31373.1	DMDNHE_06250	73591	905	199	7	1	904	1	866	0	1234	99
SRR12287085	lbpB	AAC31373.1	HBMBAO_05545	73591	905	199	7	1	904	1	866	0	1234	99
SRR12287087	lbpB	AAC31373.1	DNPNHH_06555	76821	906	201	4	1	905	1	898	0	1231	100
SRR12287105	lbpB	AAC31373.1	CFNCIF_04770	78895	905	177	7	1	904	1	892	0	1298	99
SRR12287116	lbpB	AAC31373.1	MNAEAD_04115	75497	906	205	7	1	905	1	890	0	1220	100
SRR12287138	lbpB	AAC31373.1	BMKFMJ_06595	73702	905	198	7	1	904	1	866	0	1236	99
SRR12287139	lbpB	AAC31373.1	KDDKLH_05340	75717	906	203	7	1	905	1	890	0	1226	100
SRR12287140	lbpB	AAC31373.1	MGDBOA_05990	99890	905	1	0	1	905	1	905	0	1830	100
SRR12287141	lbpB	AAC31373.1	LJDNIO_05705	99890	905	1	0	1	905	1	905	0	1830	100
SRR12287142	lbpB	AAC31373.1	FHCHLH_04855	72677	904	207	6	1	904	1	864	0	1202	99
SRR12287147	lbpB	AAC31373.1	LMLLPL_06820	75497	906	205	7	1	905	1	890	0	1220	100
SRR12287148	lbpB	AAC31373.1	JDHPKD_06815	75497	906	205	7	1	905	1	890	0	1220	100
SRR12287149	lbpB	AAC31373.1	PLGLKJ_06495	73841	906	197	7	1	905	1	867	0	1243	100
SRR12287150	lbpB	AAC31373.1	HJIHMO_06715	73841	906	197	7	1	905	1	867	0	1243	100
SRR12287151	lbpB	AAC31373.1	FPNOME_04595	79227	905	174	7	1	904	1	892	0	1300	99
SRR12287152	lbpB	AAC31373.1	BHGPIF_06530	79227	905	174	7	1	904	1	892	0	1300	99
SRR12287153	lbpB	AAC31373.1	MOGAPL_06270	79227	905	174	7	1	904	1	892	0	1300	99
SRR12287154	lbpB	AAC31373.1	OAHCME_05000	75497	906	205	7	1	905	1	890	0	1220	100
SRR12287155	lbpB	AAC31373.1	FFLNPB_06985	74834	906	211	7	1	905	1	890	0	1205	100
SRR12287160	lbpB	AAC31373.1	CGCMLL_06465	75359	905	209	5	1	904	1	892	0	1236	99
SRR12287161	lbpB	AAC31373.1	FAGJFH_06215	75359	905	209	5	1	904	1	892	0	1236	99
SRR12287174	lbpB	AAC31373.1	KGNGED_02440	71224	907	224	7	1	905	1	872	0	1201	100
SRR12287194	lbpB	AAC31373.1	PABLDF_04515	74834	906	211	7	1	905	1	890	0	1205	100
SRR12287205	lbpB	AAC31373.1	CFHJGI_04435	72185	906	216	6	1	905	1	871	0	1232	100
SRR12287216	lbpB	AAC31373.1	AKPCCD_03985	72707	905	210	6	1	904	1	869	0	1222	99
SRR12287218	lbpB	AAC31373.1	BLIEJB_04725	76269	906	206	4	1	905	1	898	0	1250	100
SRR12287219	lbpB	AAC31373.1	ILEPOI_06985	99669	907	1	1	1	905	1	907	0	1825	100
SRR12287220	lbpB	AAC31373.1	FCNKGI_06860	99669	907	1	1	1	905	1	907	0	1825	100
SRR12287222	lbpB	AAC31373.1	OBLNDK_06690	72185	906	216	6	1	905	1	871	0	1232	100
SRR12287232	lbpB	AAC31373.1	EJLOBN_06080	75497	906	205	7	1	905	1	890	0	1220	100
SRR12287233	lbpB	AAC31373.1	HOJPLC_06570	77152	906	194	6	1	905	1	894	0	1249	100
SRR12287235	lbpB	AAC31373.1	PJOFLB_06570	77152	906	194	6	1	905	1	894	0	1249	100
SRR12287236	lbpB	AAC31373.1	IHBDAD_04625	71082	906	226	6	1	904	1	872	0	1177	99
SRR1656044	lbpB	AAC31373.1	IHILEK_03890	75497	906	205	7	1	905	1	890	0	1220	100
SRR28243671	lbpB	AAC31373.1	GOIAIN_06155	71492	905	221	5	1	905	1	868	0	1199	100
SRR4114371	lbpB	AAC31373.1	GBBDCL_05015	75359	905	209	5	1	904	1	892	0	1236	99
SRR4272103	lbpB	AAC31373.1	GNELKJ_07015	77704	906	193	4	1	905	1	898	0	1263	100
SRR4272104	lbpB	AAC31373.1	MBGILA_07085	77704	906	193	4	1	905	1	898	0	1263	100
SRR5481491	lbpB	AAC31373.1	GGIMNG_04820	75359	905	209	5	1	904	1	892	0	1236	99
SRR5481492	lbpB	AAC31373.1	DKDAPP_04070	75359	905	209	5	1	904	1	892	0	1236	99
SRR5481493	lbpB	AAC31373.1	HJACGK_03800	75359	905	209	5	1	904	1	892	0	1236	99
SRR5481494	lbpB	AAC31373.1	MHNBAP_04065	75359	905	209	5	1	904	1	892	0	1236	99
ERR1517461	TbpB	AAC34274.1	FHOIMB_00145	53209	748	279	16	1	712	1	713	0	704	100
ERR1517491	TbpB	AAC34274.1	CBDKPC_05400	53733	750	279	19	1	712	1	720	0	683	100
ERR4013837	TbpB	AAC34274.1	PIJFGG_00150	69368	728	178	15	1	712	1	699	0	951	100
ERR4013838	TbpB	AAC34274.1	FMDLIN_00205	55285	738	276	21	1	711	1	711	0	669	99
ERR4013839	TbpB	AAC34274.1	ICMKNE_03175	55480	739	268	21	1	711	1	706	0	696	99
ERR4013840	TbpB	AAC34274.1	ANBFJE_02835	53209	748	279	16	1	712	1	713	0	704	100
ERR4013841	TbpB	AAC34274.1	FLAELN_03165	54372	732	285	18	1	711	1	704	0	658	99
ERR4013842	TbpB	AAC34274.1	PKBNMA_00150	69368	728	178	15	1	712	1	699	0	951	100
ERR4013844	TbpB	AAC34274.1	HHEFDN_01595	54570	744	272	23	1	712	1	710	0	660	100
ERR4013845	TbpB	AAC34274.1	HMFPED_01810	85515	718	92	5	1	711	1	713	0	1216	99
ERR4013903	TbpB	AAC34274.1	BKIAKJ_00365	55556	738	281	16	1	711	1	718	0	727	99
ERR4013915	TbpB	AAC34274.1	LKIADB_01645	67694	746	192	14	1	711	1	732	0	926	99
ERR4013988	TbpB	AAC34274.1	IDGEKG_00205	99860	712	1	0	1	712	1	712	0	1458	100
ERR4014002	TbpB	AAC34274.1	ILJNIA_09350	71368	709	187	8	11	711	1	701	0	947	98
ERR4014142	TbpB	AAC34274.1	DIAMKM_00195	70000	720	189	12	1	711	1	702	0	966	99
ERR4014143	TbpB	AAC34274.1	LHIFLM_02085	55480	739	268	21	1	711	1	706	0	696	99
ERR4014147	TbpB	AAC34274.1	LMEIKC_02800	53209	748	279	16	1	712	1	713	0	704	100
ERR4425974	TbpB	AAC34274.1	AIHOMP_00415	54150	735	267	20	1	708	1	692	0	642	99
ERR4425983	TbpB	AAC34274.1	PCAJHP_01880	54372	732	285	18	1	711	1	704	0	658	99
ERR4425984	TbpB	AAC34274.1	ADCMFC_03390	54743	738	276	19	1	712	1	706	0	667	100
ERR4425989	TbpB	AAC34274.1	PFLIKN_01805	55646	735	273	23	1	711	1	706	0	676	99
GCF_000092265.1	TbpB	AAC34274.1	PAKNDP_03150	55827	738	268	22	1	711	1	707	0	657	99
GCF_000192905.1	TbpB	AAC34274.1	CCGLMD_05535	71727	718	188	7	1	711	1	710	0	975	99
GCF_000192925.1	TbpB	AAC34274.1	CPIEEE_06340	56690	725	278	16	1	711	1	703	0	737	99
GCF_000192945.1	TbpB	AAC34274.1	CMJDPI_01080	71370	737	157	17	1	711	1	709	0	953	99
GCF_000192965.1	TbpB	AAC34274.1	KBLBEJ_07290	56148	732	275	20	1	711	1	707	0	704	99
GCF_000192985.1	TbpB	AAC34274.1	PCCLIK_05430	55631	444	169	12	276	712	1	423	2.35e-144	424	61
GCF_000193005.1	TbpB	AAC34274.1	OHFDPN_08975	55224	737	274	21	1	711	1	707	0	665	99
GCF_000193025.1	TbpB	AAC34274.1	APHGFJ_02430	72207	716	172	13	1	711	1	694	0	989	99
GCF_000193045.1	TbpB	AAC34274.1	HMFJOC_03505	55586	734	277	19	1	711	1	708	0	702	99
GCF_000193065.1	TbpB	AAC34274.1	MBKBCD_08250	51852	351	149	11	1	335	1	347	3.99e-95	295	47
GCF_000193085.1	TbpB	AAC34274.1	EDDGDB_05215	55753	730	281	18	1	712	1	706	0	707	100
GCF_000302495.1	TbpB	AAC34274.1	DKNLKE_03365	100000	712	0	0	1	712	1	712	0	1459	100
GCF_001062815.1	TbpB	AAC34274.1	GKJAMA_04665	53209	748	279	16	1	712	1	713	0	704	100
GCF_001062845.1	TbpB	AAC34274.1	GINCGM_08695	53209	748	279	16	1	712	1	713	0	704	100
GCF_001063475.1	TbpB	AAC34274.1	JCPOPH_06225	54372	732	285	18	1	711	1	704	0	658	99
GCF_001064655.1	TbpB	AAC34274.1	OLFNEP_01620	56570	723	282	15	1	711	1	703	0	739	99
GCF_001064665.1	TbpB	AAC34274.1	BPINLP_08385	56570	723	282	15	1	711	1	703	0	739	99
GCF_001065675.1	TbpB	AAC34274.1	ACFOPF_06500	55480	739	268	21	1	711	1	706	0	696	99
GCF_001656095.1	TbpB	AAC34274.1	OOGJFI_01225	55540	731	275	17	1	711	1	701	0	633	99
GCF_001656105.1	TbpB	AAC34274.1	EBMPEP_04225	66389	720	205	14	1	711	1	692	0	846	99
GCF_001656115.1	TbpB	AAC34274.1	MHNCIP_07350	66899	716	204	12	1	708	1	691	0	840	99
GCF_001656125.1	TbpB	AAC34274.1	NCGOKF_08285	80460	348	60	3	1	341	1	347	1.02e-172	494	48
GCF_001656175.1	TbpB	AAC34274.1	NOMHOB_07035	55479	730	273	17	1	708	1	700	0	631	99
GCF_001656195.1	TbpB	AAC34274.1	EDPHIB_08155	55616	730	272	17	1	708	1	700	0	632	99
GCF_001656205.1	TbpB	AAC34274.1	MAIPLD_01365	52156	742	288	20	1	708	1	709	0	613	99
GCF_001656215.1	TbpB	AAC34274.1	OBNNFJ_05395	67177	719	203	12	1	711	1	694	0	879	99
GCF_001656255.1	TbpB	AAC34274.1	FCCNAM_06685	55267	731	275	18	1	711	1	699	0	622	99
GCF_001656275.1	TbpB	AAC34274.1	FHMADE_04335	55116	733	277	18	1	711	1	703	0	623	99
GCF_001656285.1	TbpB	AAC34274.1	NBPPPO_06425	55177	734	276	19	1	711	1	704	0	622	99
GCF_001656385.1	TbpB	AAC34274.1	KAGEBE_08355	55479	730	273	17	1	708	1	700	0	631	99
GCF_001656415.1	TbpB	AAC34274.1	IDEGCI_02345	55556	747	265	19	1	711	1	716	0	674	99
GCF_001656425.1	TbpB	AAC34274.1	FHKNDP_08220	55490	510	196	11	208	708	32	519	5.76e-173	501	70
GCF_001656475.1	TbpB	AAC34274.1	AHIAHP_07780	65789	722	210	14	1	711	1	696	0	840	99
GCF_001656495.1	TbpB	AAC34274.1	MBOIOJ_00490	54980	733	278	17	1	711	1	703	0	624	99
GCF_001656505.1	TbpB	AAC34274.1	OKJGOB_00215	54980	733	278	17	1	711	1	703	0	624	99
GCF_001679075.1	TbpB	AAC34274.1	MKAPJC_02800	66481	719	205	13	1	711	1	691	0	851	99
GCF_001679105.1	TbpB	AAC34274.1	HPHHKC_01080	55858	734	274	20	1	711	1	707	0	701	99
GCF_001679345.1	TbpB	AAC34274.1	LOIKCL_01770	56463	735	269	21	1	711	1	708	0	693	99
GCF_002080125.1	TbpB	AAC34274.1	KKNIAB_05115	70041	731	171	14	1	712	1	702	0	949	100
GCF_002984125.1	TbpB	AAC34274.1	KIFBDK_08150	54533	739	281	21	1	711	1	712	0	684	99
GCF_003443915.1	TbpB	AAC34274.1	KMGJDL_03135	56966	725	277	15	1	712	1	703	0	744	100
GCF_003443935.1	TbpB	AAC34274.1	GJDLGN_03175	85515	718	92	5	1	711	1	713	0	1217	99
GCF_003443955.1	TbpB	AAC34274.1	CKKADH_05745	54980	733	275	20	1	711	1	700	0	656	99
GCF_003443975.1	TbpB	AAC34274.1	KENJIA_05810	70580	724	180	14	1	711	1	704	0	953	99
GCF_003625535.1	TbpB	AAC34274.1	OJJHJM_05245	53209	748	279	16	1	712	1	713	0	704	100
GCF_003625545.1	TbpB	AAC34274.1	EAAGCM_02100	55480	739	268	21	1	711	1	706	0	696	99
GCF_003625555.1	TbpB	AAC34274.1	NBLLCC_06160	55480	739	268	21	1	711	1	706	0	696	99
GCF_003625595.1	TbpB	AAC34274.1	PCMELJ_04145	70856	724	175	14	1	711	1	701	0	952	99
GCF_003625605.1	TbpB	AAC34274.1	OCNKJI_05565	54856	731	282	18	1	711	1	703	0	667	99
GCF_003625615.1	TbpB	AAC34274.1	KLAPJI_05580	54856	731	282	18	1	711	1	703	0	667	99
GCF_003625655.1	TbpB	AAC34274.1	OKMMEN_05845	72071	734	175	12	1	711	1	727	0	966	99
GCF_003625665.1	TbpB	AAC34274.1	CEFBAN_06015	68952	744	170	14	1	711	1	716	0	969	99
GCF_003625675.1	TbpB	AAC34274.1	LNAEJH_02935	55158	727	287	19	1	711	1	704	0	687	99
GCF_003625715.1	TbpB	AAC34274.1	APFCDE_01050	55158	727	287	19	1	711	1	704	0	687	99
GCF_003625725.1	TbpB	AAC34274.1	DHJKFP_01315	55158	727	287	19	1	711	1	704	0	687	99
GCF_003625735.1	TbpB	AAC34274.1	PLDFKE_05035	55158	727	287	19	1	711	1	704	0	687	99
GCF_003625775.1	TbpB	AAC34274.1	JPLFAM_04765	72071	734	175	12	1	711	1	727	0	966	99
GCF_003625785.1	TbpB	AAC34274.1	PKMOFD_06015	68952	744	170	14	1	711	1	716	0	969	99
GCF_003625805.1	TbpB	AAC34274.1	CBLJNO_00800	68056	720	199	12	1	711	1	698	0	874	99
GCF_003625835.1	TbpB	AAC34274.1	CAFCEI_02905	55480	739	268	21	1	711	1	706	0	696	99
GCF_003625855.1	TbpB	AAC34274.1	EHBBDD_02535	55480	739	268	21	1	711	1	706	0	696	99
GCF_003625865.1	TbpB	AAC34274.1	GMFEBE_07820	55480	739	268	21	1	711	1	706	0	696	99
GCF_003625895.1	TbpB	AAC34274.1	GLLBGO_01225	57456	731	264	17	1	711	1	704	0	710	99
GCF_003625915.1	TbpB	AAC34274.1	FNBCLG_06205	100000	712	0	0	1	712	1	712	0	1459	100
GCF_003625925.1	TbpB	AAC34274.1	AGGOPO_03840	68056	720	199	12	1	711	1	698	0	874	99
GCF_003625935.1	TbpB	AAC34274.1	EOGLOM_01900	67694	746	192	14	1	711	1	732	0	926	99
GCF_003625975.1	TbpB	AAC34274.1	LNJEAF_04125	54372	732	285	18	1	711	1	704	0	658	99
GCF_003625985.1	TbpB	AAC34274.1	KLNABM_07975	55191	732	277	19	1	711	1	702	0	617	99
GCF_003626005.1	TbpB	AAC34274.1	AOKDHM_08530	55191	732	277	19	1	711	1	702	0	617	99
GCF_003626035.1	TbpB	AAC34274.1	GKDOLD_01230	53733	750	279	19	1	712	1	720	0	683	100
GCF_003626045.1	TbpB	AAC34274.1	EENEKD_06160	55874	732	278	19	1	712	1	707	0	705	100
GCF_003626055.1	TbpB	AAC34274.1	LGCDJH_06185	55874	732	278	19	1	712	1	707	0	705	100
GCF_003626095.1	TbpB	AAC34274.1	PCKGBJ_04610	55480	739	268	21	1	711	1	706	0	696	99
GCF_003626105.1	TbpB	AAC34274.1	GOIGAA_04480	58516	728	259	15	1	708	1	705	0	713	99
GCF_003626115.1	TbpB	AAC34274.1	FGDFPD_08955	55191	732	277	19	1	711	1	702	0	617	99
GCF_003626155.1	TbpB	AAC34274.1	MPONNC_02195	72071	734	175	12	1	711	1	727	0	966	99
GCF_003626165.1	TbpB	AAC34274.1	IAPJLO_03910	72071	734	175	12	1	711	1	727	0	966	99
GCF_003626185.1	TbpB	AAC34274.1	BGMOBJ_07150	72071	734	175	12	1	711	1	727	0	966	99
GCF_003626215.1	TbpB	AAC34274.1	JLAKHE_04305	72071	734	175	12	1	711	1	727	0	966	99
GCF_003626235.1	TbpB	AAC34274.1	JOCJHK_04930	68952	744	170	14	1	711	1	716	0	969	99
GCF_003626245.1	TbpB	AAC34274.1	HMKCCL_08500	72071	734	175	12	1	711	1	727	0	966	99
GCF_003626255.1	TbpB	AAC34274.1	MCIMBB_06265	68975	722	187	13	1	711	1	696	0	924	99
GCF_003626295.1	TbpB	AAC34274.1	EAOLGF_00615	69368	728	178	15	1	712	1	699	0	951	100
GCF_003626305.1	TbpB	AAC34274.1	MHFPCF_04750	69368	728	178	15	1	712	1	699	0	951	100
GCF_003626335.1	TbpB	AAC34274.1	AIMOJF_02585	54795	730	278	18	1	708	1	700	0	614	99
GCF_003626355.1	TbpB	AAC34274.1	PEDCCO_03315	54668	739	282	18	1	712	1	713	0	655	100
GCF_003626375.1	TbpB	AAC34274.1	MKEGKE_03900	54668	739	282	18	1	712	1	713	0	655	100
GCF_003626385.1	TbpB	AAC34274.1	LPHLAA_08655	54668	739	282	18	1	712	1	713	0	655	100
GCF_003626415.1	TbpB	AAC34274.1	MLIFJE_02760	54668	739	282	18	1	712	1	713	0	655	100
GCF_003626425.1	TbpB	AAC34274.1	BJKNMI_05710	67455	719	201	12	1	711	1	694	0	883	99
GCF_003626455.1	TbpB	AAC34274.1	HCHNLG_02365	71586	725	157	14	1	711	1	690	0	953	99
GCF_003626475.1	TbpB	AAC34274.1	AEIPDM_03340	55782	735	273	21	1	711	1	707	0	710	99
GCF_003971285.1	TbpB	AAC34274.1	IPEFLD_03150	54372	732	285	18	1	711	1	704	0	658	99
GCF_003971305.1	TbpB	AAC34274.1	MAPABF_03125	70856	724	175	14	1	711	1	701	0	952	99
GCF_003971325.1	TbpB	AAC34274.1	KNEFFG_03165	53209	748	279	16	1	712	1	713	0	704	100
GCF_003971345.1	TbpB	AAC34274.1	ABBLNI_03150	54372	732	285	18	1	711	1	704	0	658	99
GCF_003971365.1	TbpB	AAC34274.1	OMKCOJ_03185	53209	748	279	16	1	712	1	713	0	704	100
GCF_003985305.1	TbpB	AAC34274.1	EJAAKO_06255	71905	719	186	8	1	711	1	711	0	973	99
GCF_003985315.1	TbpB	AAC34274.1	PAGGIH_05180	53209	748	279	16	1	712	1	713	0	704	100
GCF_003985335.1	TbpB	AAC34274.1	LPKFLP_08730	71905	719	186	8	1	711	1	711	0	973	99
GCF_009378035.1	TbpB	AAC34274.1	NFBIMG_07730	67129	721	201	14	1	711	1	695	0	871	99
GCF_009378055.1	TbpB	AAC34274.1	NOHNPP_02900	67688	718	197	13	1	708	1	693	0	845	99
GCF_009378075.1	TbpB	AAC34274.1	JDBGHK_03095	99026	719	0	1	1	712	1	719	0	1453	100
GCF_009378085.1	TbpB	AAC34274.1	EPCBLD_04095	76157	713	148	9	1	712	1	692	0	1004	100
GCF_009378105.1	TbpB	AAC34274.1	FKDCOB_04215	70000	720	189	12	1	711	1	702	0	966	99
GCF_009378135.1	TbpB	AAC34274.1	HGGNOF_00380	71588	718	173	14	1	711	1	694	0	963	99
GCF_009378155.1	TbpB	AAC34274.1	MACFGF_02470	55874	732	278	19	1	712	1	707	0	705	100
GCF_009378165.1	TbpB	AAC34274.1	GNHFNB_01455	69368	728	178	15	1	712	1	699	0	951	100
GCF_009378185.1	TbpB	AAC34274.1	OHCHLL_02425	54856	731	282	18	1	711	1	703	0	667	99
GCF_009378215.1	TbpB	AAC34274.1	LGBIAG_05235	56831	732	274	20	1	711	1	711	0	722	99
GCF_009378225.1	TbpB	AAC34274.1	DANAOM_03580	55827	738	268	22	1	711	1	707	0	657	99
GCF_009378245.1	TbpB	AAC34274.1	AMHJMH_02185	56831	732	274	20	1	711	1	711	0	722	99
GCF_009378265.1	TbpB	AAC34274.1	CDMLIJ_07365	54918	732	276	18	1	711	1	699	0	663	99
GCF_009378275.1	TbpB	AAC34274.1	IPPCDB_08165	55707	736	273	23	1	712	1	707	0	682	100
GCF_009378315.1	TbpB	AAC34274.1	JPOFOH_01410	53406	734	271	17	1	711	1	686	0	644	99
GCF_009378325.1	TbpB	AAC34274.1	JCPHCE_08920	57182	738	260	19	1	712	1	708	0	728	100
GCF_009378355.1	TbpB	AAC34274.1	KEHEBH_02000	68056	720	199	12	1	711	1	698	0	874	99
GCF_009378375.1	TbpB	AAC34274.1	BECHDP_05175	57182	738	260	19	1	712	1	708	0	728	100
GCF_009378395.1	TbpB	AAC34274.1	EEDAPH_02200	54856	731	282	18	1	711	1	703	0	667	99
GCF_009378405.1	TbpB	AAC34274.1	HEMCCC_05615	54545	737	280	23	1	711	1	708	0	654	99
GCF_009378425.1	TbpB	AAC34274.1	CDBKFF_02555	54545	737	280	23	1	711	1	708	0	654	99
GCF_009378455.1	TbpB	AAC34274.1	DGPGKD_07560	57182	738	260	19	1	712	1	708	0	728	100
GCF_009378475.1	TbpB	AAC34274.1	HACAMF_01950	55858	734	280	19	1	711	1	713	0	686	99
GCF_009378485.1	TbpB	AAC34274.1	NHJBEG_05085	54743	738	276	19	1	712	1	706	0	667	100
GCF_009378515.1	TbpB	AAC34274.1	CHNBIL_05240	54856	731	282	18	1	711	1	703	0	667	99
GCF_009378535.1	TbpB	AAC34274.1	MMBJFL_03085	67594	719	200	12	1	711	1	694	0	852	99
GCF_009378555.1	TbpB	AAC34274.1	HLMDBM_01730	69668	722	190	13	1	711	1	704	0	956	99
GCF_009378575.1	TbpB	AAC34274.1	CLIEAB_00365	56190	735	270	21	1	711	1	707	0	689	99
GCF_009378585.1	TbpB	AAC34274.1	EIPMFF_00125	54918	732	276	18	1	711	1	699	0	663	99
GCF_009378595.1	TbpB	AAC34274.1	KBJAFK_02950	53209	748	279	16	1	712	1	713	0	704	100
GCF_009378635.1	TbpB	AAC34274.1	IMICPD_01680	68056	720	199	12	1	711	1	698	0	874	99
GCF_009378645.1	TbpB	AAC34274.1	PCEKNA_02430	71905	719	186	8	1	711	1	711	0	973	99
GCF_009378675.1	TbpB	AAC34274.1	AFAPHA_00230	55586	734	277	19	1	711	1	708	0	702	99
GCF_009378685.1	TbpB	AAC34274.1	BHFFJM_00210	71905	719	186	8	1	711	1	711	0	973	99
GCF_009378715.1	TbpB	AAC34274.1	MNEFIP_04255	71588	718	173	14	1	711	1	694	0	963	99
GCF_009378725.1	TbpB	AAC34274.1	MFMCFN_01155	54150	735	267	20	1	708	1	692	0	642	99
GCF_009378755.1	TbpB	AAC34274.1	OELBIA_07365	55021	727	288	19	1	711	1	704	0	686	99
GCF_009378775.1	TbpB	AAC34274.1	JAJKGC_04625	70000	720	189	12	1	711	1	702	0	966	99
GCF_009378795.1	TbpB	AAC34274.1	PEOJMI_01450	72071	734	175	12	1	711	1	727	0	966	99
GCF_009378815.1	TbpB	AAC34274.1	NCOINN_01430	53623	759	269	26	1	711	1	724	0	631	99
GCF_009378825.1	TbpB	AAC34274.1	LFHKOL_08695	71309	718	177	13	1	711	1	696	0	962	99
GCF_009378865.1	TbpB	AAC34274.1	OHHEBG_02645	71905	719	186	8	1	711	1	711	0	973	99
GCF_009378895.1	TbpB	AAC34274.1	DCLFDF_01755	56690	725	278	16	1	711	1	703	0	737	99
GCF_009378915.1	TbpB	AAC34274.1	MHBHFB_06800	55646	735	272	19	1	711	1	705	0	661	99
GCF_009378925.1	TbpB	AAC34274.1	NPGMLI_02505	70041	731	171	14	1	712	1	702	0	949	100
GCF_009378935.1	TbpB	AAC34274.1	JMKDMD_08230	55191	732	277	19	1	711	1	702	0	617	99
GCF_009378945.1	TbpB	AAC34274.1	BCCFNJ_08040	54668	739	282	18	1	712	1	713	0	655	100
GCF_009378995.1	TbpB	AAC34274.1	OGHFNC_03280	54755	736	271	19	1	711	1	699	0	660	99
GCF_009379015.1	TbpB	AAC34274.1	GMNCOG_08425	71588	718	173	14	1	711	1	694	0	963	99
GCF_009379035.1	TbpB	AAC34274.1	ANMCKH_08475	54743	738	276	19	1	712	1	706	0	667	100
GCF_009379045.1	TbpB	AAC34274.1	IMNPGA_02800	54755	736	271	19	1	711	1	699	0	660	99
GCF_009379055.1	TbpB	AAC34274.1	FIPLNN_08335	53209	748	279	16	1	712	1	713	0	704	100
GCF_009379095.1	TbpB	AAC34274.1	OBPPHJ_00655	54856	731	282	18	1	711	1	703	0	667	99
GCF_009379115.1	TbpB	AAC34274.1	NNDGAK_01525	68056	720	199	12	1	711	1	698	0	874	99
GCF_009379135.1	TbpB	AAC34274.1	DOJPIK_01705	56809	727	273	16	1	711	1	702	0	726	99
GCF_009379145.1	TbpB	AAC34274.1	AKFCCB_01795	71588	718	173	14	1	711	1	694	0	963	99
GCF_009379155.1	TbpB	AAC34274.1	OIFLKI_02080	69368	728	178	15	1	712	1	699	0	951	100
GCF_009379195.1	TbpB	AAC34274.1	BPNJDE_00080	56690	725	278	16	1	711	1	703	0	737	99
GCF_009379215.1	TbpB	AAC34274.1	PJGOOA_00205	54918	732	276	18	1	711	1	699	0	663	99
GCF_009379235.1	TbpB	AAC34274.1	GKOIHD_01650	55646	735	273	23	1	711	1	706	0	676	99
GCF_009379245.1	TbpB	AAC34274.1	DKADNH_06800	47917	240	105	8	476	712	1	223	3.75e-51	173	33
GCF_009379265.1	TbpB	AAC34274.1	FMABCF_07275	56690	725	278	16	1	711	1	703	0	737	99
GCF_009379285.1	TbpB	AAC34274.1	LMONAN_06885	54808	728	284	15	1	711	1	700	0	707	99
GCF_009379305.1	TbpB	AAC34274.1	KKLIJM_02205	56809	727	273	16	1	711	1	702	0	726	99
GCF_009379335.1	TbpB	AAC34274.1	BMODLI_05150	71588	718	173	14	1	711	1	694	0	963	99
GCF_009379345.1	TbpB	AAC34274.1	KEONFJ_02685	54918	732	276	18	1	711	1	699	0	663	99
GCF_009379375.1	TbpB	AAC34274.1	DINBOL_01310	68056	720	199	12	1	711	1	698	0	874	99
GCF_009379395.1	TbpB	AAC34274.1	HHLDMN_01845	53209	748	279	16	1	712	1	713	0	704	100
GCF_009379405.1	TbpB	AAC34274.1	GFODDP_02615	55858	734	280	19	1	711	1	713	0	686	99
GCF_009379425.1	TbpB	AAC34274.1	ABDLDD_01960	69368	728	178	15	1	712	1	699	0	951	100
GCF_009379455.1	TbpB	AAC34274.1	LHLEHF_02475	56690	725	278	16	1	711	1	703	0	737	99
GCF_009379475.1	TbpB	AAC34274.1	GHLODK_02035	56739	742	257	23	1	712	1	708	0	714	100
GCF_009379495.1	TbpB	AAC34274.1	KEIBBK_01725	56809	727	273	16	1	711	1	702	0	726	99
GCF_009379515.1	TbpB	AAC34274.1	CKDMKG_01275	54808	728	284	15	1	711	1	700	0	707	99
GCF_009379535.1	TbpB	AAC34274.1	GBMCAD_06645	54808	728	284	15	1	711	1	700	0	707	99
GCF_009379545.1	TbpB	AAC34274.1	JDPEKC_02660	54533	739	281	21	1	711	1	712	0	684	99
GCF_009379565.1	TbpB	AAC34274.1	FMLABE_05000	68575	751	166	17	1	711	1	721	0	963	99
GCF_009379585.1	TbpB	AAC34274.1	MFNHNJ_06455	70856	724	175	14	1	711	1	701	0	952	99
GCF_009379615.1	TbpB	AAC34274.1	DIAGJB_01455	85794	718	90	5	1	711	1	713	0	1221	99
GCF_009379625.1	TbpB	AAC34274.1	HDDEDL_04280	55480	739	268	21	1	711	1	706	0	696	99
GCF_009379655.1	TbpB	AAC34274.1	FGDNPO_02640	56690	725	278	16	1	711	1	703	0	737	99
GCF_009379675.1	TbpB	AAC34274.1	JGNKML_07225	56510	722	283	13	1	711	1	702	0	743	99
GCF_009379685.1	TbpB	AAC34274.1	IKGMHN_02200	72045	719	186	7	1	711	1	712	0	1006	99
GCF_009379715.1	TbpB	AAC34274.1	HFNLEG_07160	70580	724	180	14	1	711	1	704	0	953	99
GCF_010603895.1	TbpB	AAC34274.1	PKJDOP_01605	67694	746	192	14	1	711	1	732	0	926	99
GCF_010603915.1	TbpB	AAC34274.1	JGPHHC_01270	55345	739	269	21	1	711	1	706	0	694	99
GCF_010603985.1	TbpB	AAC34274.1	APFHBL_08805	55405	740	273	20	1	711	1	712	0	662	99
GCF_010604025.1	TbpB	AAC34274.1	CHGCPE_01615	55601	741	266	23	1	711	1	708	0	695	99
GCF_010604075.1	TbpB	AAC34274.1	MPPANF_08630	55342	730	274	17	1	708	1	700	0	629	99
GCF_010612395.1	TbpB	AAC34274.1	CFLMNM_00205	72045	719	186	7	1	711	1	712	0	1006	99
GCF_022341255.1	TbpB	AAC34274.1	FBLCIF_06085	54263	739	285	18	1	712	1	713	0	649	100
GCF_022341275.1	TbpB	AAC34274.1	OBFHAD_00610	55480	739	268	21	1	711	1	706	0	696	99
GCF_022341325.1	TbpB	AAC34274.1	EHIFGP_00465	70580	724	180	14	1	711	1	704	0	953	99
GCF_022341345.1	TbpB	AAC34274.1	ONCOHI_00345	100000	712	0	0	1	712	1	712	0	1459	100
GCF_022341355.1	TbpB	AAC34274.1	FKCAJJ_02465	56148	732	275	20	1	711	1	707	0	704	99
GCF_022341385.1	TbpB	AAC34274.1	MBMONH_00470	56148	732	275	20	1	711	1	707	0	704	99
GCF_022341395.1	TbpB	AAC34274.1	IGIABF_04945	54668	739	282	18	1	712	1	713	0	655	100
GCF_028583345.1	TbpB	AAC34274.1	GDDPLA_03410	56966	725	277	15	1	712	1	703	0	744	100
GCF_028583365.1	TbpB	AAC34274.1	LNGCLO_00385	70499	722	180	14	1	711	1	700	0	971	99
GCF_028583385.1	TbpB	AAC34274.1	JLEGKK_03785	100000	712	0	0	1	712	1	712	0	1459	100
GCF_028895295.1	TbpB	AAC34274.1	IJFEED_00205	71369	716	174	11	1	711	1	690	0	963	99
SRR10389223	TbpB	AAC34274.1	NGBGLO_00075	54533	739	281	21	1	711	1	712	0	684	99
SRR10905873	TbpB	AAC34274.1	EONAJE_01670	55345	739	269	21	1	711	1	706	0	694	99
SRR12148936	TbpB	AAC34274.1	ONJMNL_06525	56148	732	275	20	1	711	1	707	0	703	99
SRR12148937	TbpB	AAC34274.1	HCPKKA_00410	54918	732	276	18	1	711	1	699	0	663	99
SRR12286925	TbpB	AAC34274.1	CAEIFP_00145	55601	741	266	23	1	711	1	708	0	695	99
SRR12286930	TbpB	AAC34274.1	PLBNNF_00155	54632	734	280	21	1	711	1	704	0	686	99
SRR12286931	TbpB	AAC34274.1	LKKNFB_01480	54632	734	280	21	1	711	1	704	0	686	99
SRR12286932	TbpB	AAC34274.1	AJKEMM_00145	55874	732	278	19	1	712	1	707	0	705	100
SRR12286935	TbpB	AAC34274.1	HJFNBL_01640	68952	744	170	14	1	711	1	716	0	969	99
SRR12286936	TbpB	AAC34274.1	GOLKAE_01640	68952	744	170	14	1	711	1	716	0	969	99
SRR12286937	TbpB	AAC34274.1	CPFMDF_01575	54150	735	267	20	1	708	1	692	0	642	99
SRR12286939	TbpB	AAC34274.1	DFKCMH_00160	55782	735	273	21	1	711	1	707	0	710	99
SRR12286940	TbpB	AAC34274.1	BHIBMC_00150	70856	724	175	14	1	711	1	701	0	952	99
SRR12286943	TbpB	AAC34274.1	FIGHMF_00150	71905	719	186	8	1	711	1	711	0	973	99
SRR12286945	TbpB	AAC34274.1	CEJODC_00150	85794	718	90	5	1	711	1	713	0	1221	99
SRR12286946	TbpB	AAC34274.1	COFPNF_00150	55252	733	277	20	1	711	1	704	0	671	99
SRR12286947	TbpB	AAC34274.1	LHKJOM_00150	55252	733	277	20	1	711	1	704	0	671	99
SRR12286949	TbpB	AAC34274.1	CNPJDA_00145	55158	727	287	19	1	711	1	704	0	687	99
SRR12286952	TbpB	AAC34274.1	NDHLGI_00200	55158	727	287	19	1	711	1	704	0	687	99
SRR12286953	TbpB	AAC34274.1	NMJECB_01605	55158	727	287	19	1	711	1	704	0	687	99
SRR12286954	TbpB	AAC34274.1	IGLMGI_00155	55252	733	277	20	1	711	1	704	0	671	99
SRR12286956	TbpB	AAC34274.1	GBOINF_00155	55252	733	277	20	1	711	1	704	0	671	99
SRR12286959	TbpB	AAC34274.1	HLBLMN_02040	53209	748	279	16	1	712	1	713	0	704	100
SRR12286960	TbpB	AAC34274.1	IGJGGP_03170	53209	748	279	16	1	712	1	713	0	704	100
SRR12286972	TbpB	AAC34274.1	GNDANA_03950	100000	712	0	0	1	712	1	712	0	1459	100
SRR12286984	TbpB	AAC34274.1	OKOHOB_01685	85515	718	92	5	1	711	1	713	0	1216	99
SRR12286985	TbpB	AAC34274.1	BOLPLI_02145	85515	718	92	5	1	711	1	713	0	1216	99
SRR12286986	TbpB	AAC34274.1	FOJALK_02785	56148	732	275	20	1	711	1	707	0	704	99
SRR12286987	TbpB	AAC34274.1	NPPDIB_02780	56148	732	275	20	1	711	1	707	0	704	99
SRR12286989	TbpB	AAC34274.1	KBGGGO_00150	54918	732	276	18	1	711	1	699	0	663	99
SRR12286990	TbpB	AAC34274.1	DKFHOM_01655	55874	732	278	19	1	712	1	707	0	705	100
SRR12286991	TbpB	AAC34274.1	CGEFKO_00150	55874	732	278	19	1	712	1	707	0	705	100
SRR12286992	TbpB	AAC34274.1	BAMGMC_03990	55480	739	268	21	1	711	1	706	0	696	99
SRR12286993	TbpB	AAC34274.1	HOPNBB_03070	55158	727	287	19	1	711	1	704	0	687	99
SRR12286995	TbpB	AAC34274.1	IKIGCJ_00205	72677	721	170	12	1	711	1	704	0	998	99
SRR12286996	TbpB	AAC34274.1	DPJBDM_01285	53209	748	279	16	1	712	1	713	0	704	100
SRR12286997	TbpB	AAC34274.1	LCLCCO_01605	70856	724	175	14	1	711	1	701	0	952	99
SRR12287000	TbpB	AAC34274.1	NKAAHD_01475	55158	727	287	19	1	711	1	704	0	687	99
SRR12287005	TbpB	AAC34274.1	ILBPOO_00155	100000	712	0	0	1	712	1	712	0	1459	100
SRR12287006	TbpB	AAC34274.1	MDMGGO_00155	100000	712	0	0	1	712	1	712	0	1459	100
SRR12287013	TbpB	AAC34274.1	BKEKCK_01670	100000	712	0	0	1	712	1	712	0	1459	100
SRR12287014	TbpB	AAC34274.1	OBDJCF_00150	54668	739	282	18	1	712	1	713	0	655	100
SRR12287015	TbpB	AAC34274.1	POPEIH_00150	54668	739	282	18	1	712	1	713	0	655	100
SRR12287016	TbpB	AAC34274.1	JHFJKB_01635	69368	728	178	15	1	712	1	699	0	951	100
SRR12287017	TbpB	AAC34274.1	GKEBCI_01630	69368	728	178	15	1	712	1	699	0	951	100
SRR12287018	TbpB	AAC34274.1	IMOKCD_00150	54918	732	276	18	1	711	1	699	0	663	99
SRR12287019	TbpB	AAC34274.1	OINGJA_00150	54918	732	276	18	1	711	1	699	0	663	99
SRR12287020	TbpB	AAC34274.1	DPHKKP_00185	54545	737	280	23	1	711	1	708	0	654	99
SRR12287022	TbpB	AAC34274.1	EMMHKE_02700	54150	735	267	20	1	708	1	692	0	642	99
SRR12287023	TbpB	AAC34274.1	BKBMAG_01260	54545	737	280	23	1	711	1	708	0	654	99
SRR12287024	TbpB	AAC34274.1	NEKLOI_01490	72045	719	186	7	1	711	1	712	0	1006	99
SRR12287025	TbpB	AAC34274.1	BBOJDK_01490	72045	719	186	7	1	711	1	712	0	1006	99
SRR12287026	TbpB	AAC34274.1	EGMCGO_00145	72399	721	172	12	1	711	1	704	0	994	99
SRR12287029	TbpB	AAC34274.1	MPICIK_01505	54150	735	267	20	1	708	1	692	0	642	99
SRR12287030	TbpB	AAC34274.1	PDDAKI_00150	54150	735	267	20	1	708	1	692	0	642	99
SRR12287031	TbpB	AAC34274.1	MNDFJO_01595	55858	734	280	19	1	711	1	713	0	686	99
SRR12287032	TbpB	AAC34274.1	MENIIF_00145	55858	734	280	19	1	711	1	713	0	686	99
SRR12287033	TbpB	AAC34274.1	HEGJBC_00430	54508	732	287	18	1	711	1	707	0	648	99
SRR12287034	TbpB	AAC34274.1	MBGECL_01640	68952	744	170	14	1	711	1	716	0	969	99
SRR12287035	TbpB	AAC34274.1	AKMGGF_01645	68975	722	187	13	1	711	1	696	0	924	99
SRR12287036	TbpB	AAC34274.1	HHOGPL_01640	68975	722	187	13	1	711	1	696	0	924	99
SRR12287037	TbpB	AAC34274.1	HEBBAI_02100	68952	744	170	14	1	711	1	716	0	969	99
SRR12287040	TbpB	AAC34274.1	MCCDHJ_00150	56516	729	280	18	1	711	1	710	0	712	99
SRR12287041	TbpB	AAC34274.1	ODIEHJ_00150	56516	729	280	18	1	711	1	710	0	712	99
SRR12287042	TbpB	AAC34274.1	HDLING_00150	53209	748	279	16	1	712	1	713	0	704	100
SRR12287043	TbpB	AAC34274.1	LOIIOI_01300	53209	748	279	16	1	712	1	713	0	704	100
SRR12287044	TbpB	AAC34274.1	IPGLAE_03800	53209	748	279	16	1	712	1	713	0	704	100
SRR12287045	TbpB	AAC34274.1	ANDPHD_01685	53733	750	279	19	1	712	1	720	0	683	100
SRR12287046	TbpB	AAC34274.1	JEMOKF_02850	53733	750	279	19	1	712	1	720	0	683	100
SRR12287047	TbpB	AAC34274.1	EBGIML_06500	56690	725	278	16	1	711	1	703	0	737	99
SRR12287049	TbpB	AAC34274.1	OFAIJN_00150	55158	727	287	19	1	711	1	704	0	687	99
SRR12287050	TbpB	AAC34274.1	OIFNJL_01460	55158	727	287	19	1	711	1	704	0	687	99
SRR12287057	TbpB	AAC34274.1	JKGNOP_00420	71905	719	186	8	1	711	1	711	0	973	99
SRR12287079	TbpB	AAC34274.1	KPKGLN_01795	71588	718	173	14	1	711	1	694	0	963	99
SRR12287081	TbpB	AAC34274.1	PIHDMD_02720	53091	744	285	15	1	711	1	713	0	709	99
SRR12287082	TbpB	AAC34274.1	HEKPGA_01600	53091	744	285	15	1	711	1	713	0	709	99
SRR12287083	TbpB	AAC34274.1	JKAEFP_02640	53542	734	291	19	1	711	1	707	0	649	99
SRR12287084	TbpB	AAC34274.1	DMDNHE_01735	71588	718	173	14	1	711	1	694	0	963	99
SRR12287085	TbpB	AAC34274.1	HBMBAO_00145	71588	718	173	14	1	711	1	694	0	963	99
SRR12287087	TbpB	AAC34274.1	DNPNHH_00150	54918	732	276	18	1	711	1	699	0	663	99
SRR12287105	TbpB	AAC34274.1	CFNCIF_03525	56492	724	280	14	1	711	1	702	0	744	99
SRR12287116	TbpB	AAC34274.1	MNAEAD_01620	53209	748	279	16	1	712	1	713	0	704	100
SRR12287138	TbpB	AAC34274.1	BMKFMJ_01430	55918	735	270	20	1	711	1	705	0	674	99
SRR12287139	TbpB	AAC34274.1	KDDKLH_00150	53091	744	285	15	1	711	1	713	0	709	99
SRR12287140	TbpB	AAC34274.1	MGDBOA_00155	72071	734	175	12	1	711	1	727	0	966	99
SRR12287141	TbpB	AAC34274.1	LJDNIO_00155	72071	734	175	12	1	711	1	727	0	966	99
SRR12287142	TbpB	AAC34274.1	FHCHLH_05550	70564	727	177	14	1	711	1	706	0	960	99
SRR12287147	TbpB	AAC34274.1	LMLLPL_02040	55135	740	276	21	1	711	1	713	0	697	99
SRR12287148	TbpB	AAC34274.1	JDHPKD_02040	55135	740	276	21	1	711	1	713	0	697	99
SRR12287149	TbpB	AAC34274.1	PLGLKJ_00160	54150	735	267	20	1	708	1	692	0	642	99
SRR12287150	TbpB	AAC34274.1	HJIHMO_00155	54150	735	267	20	1	708	1	692	0	642	99
SRR12287151	TbpB	AAC34274.1	FPNOME_06815	56463	735	269	21	1	711	1	708	0	693	99
SRR12287152	TbpB	AAC34274.1	BHGPIF_01825	56463	735	269	21	1	711	1	708	0	693	99
SRR12287153	TbpB	AAC34274.1	MOGAPL_03180	56463	735	269	21	1	711	1	708	0	693	99
SRR12287154	TbpB	AAC34274.1	OAHCME_02315	54570	744	272	23	1	712	1	710	0	660	100
SRR12287155	TbpB	AAC34274.1	FFLNPB_00145	56148	732	275	20	1	711	1	707	0	704	99
SRR12287160	TbpB	AAC34274.1	CGCMLL_00145	55480	739	268	21	1	711	1	706	0	696	99
SRR12287161	TbpB	AAC34274.1	FAGJFH_00150	55480	739	268	21	1	711	1	706	0	696	99
SRR12287174	TbpB	AAC34274.1	KGNGED_00405	53209	748	279	16	1	712	1	713	0	704	100
SRR12287194	TbpB	AAC34274.1	PABLDF_01670	56148	732	275	20	1	711	1	707	0	704	99
SRR12287205	TbpB	AAC34274.1	CFHJGI_01740	55158	727	287	19	1	711	1	704	0	687	99
SRR12287216	TbpB	AAC34274.1	AKPCCD_00200	75944	715	148	10	1	712	1	694	0	998	100
SRR12287218	TbpB	AAC34274.1	BLIEJB_03945	68975	722	187	13	1	711	1	696	0	924	99
SRR12287219	TbpB	AAC34274.1	ILEPOI_00160	54150	735	267	20	1	708	1	692	0	642	99
SRR12287220	TbpB	AAC34274.1	FCNKGI_00160	54150	735	267	20	1	708	1	692	0	642	99
SRR12287222	TbpB	AAC34274.1	OBLNDK_01465	55158	727	287	19	1	711	1	704	0	687	99
SRR12287232	TbpB	AAC34274.1	EJLOBN_01285	53209	748	279	16	1	712	1	713	0	704	100
SRR12287233	TbpB	AAC34274.1	HOJPLC_01515	71370	737	157	17	1	711	1	709	0	953	99
SRR12287235	TbpB	AAC34274.1	PJOFLB_01510	71370	737	157	17	1	711	1	709	0	953	99
SRR12287236	TbpB	AAC34274.1	IHBDAD_00150	55601	741	266	23	1	711	1	708	0	695	99
SRR1656044	TbpB	AAC34274.1	IHILEK_00400	55480	739	268	21	1	711	1	706	0	696	99
SRR28243671	TbpB	AAC34274.1	GOIAIN_00365	54668	739	282	18	1	712	1	713	0	655	100
SRR4114371	TbpB	AAC34274.1	GBBDCL_00395	55782	735	271	20	1	711	1	705	0	672	99
SRR4272103	TbpB	AAC34274.1	GNELKJ_02340	67694	746	192	14	1	711	1	732	0	926	99
SRR4272104	TbpB	AAC34274.1	MBGILA_00355	67694	746	192	14	1	711	1	732	0	926	99
SRR5481491	TbpB	AAC34274.1	GGIMNG_00205	55782	735	271	20	1	711	1	705	0	672	99
SRR5481492	TbpB	AAC34274.1	DKDAPP_01805	55782	735	271	20	1	711	1	705	0	672	99
SRR5481493	TbpB	AAC34274.1	HJACGK_00205	55782	735	271	20	1	711	1	705	0	672	99
SRR5481494	TbpB	AAC34274.1	MHNBAP_01805	55782	735	271	20	1	711	1	705	0	672	99
ERR1517461	TbpB	AAC34279.1	FHOIMB_00145	62908	736	214	19	1	703	1	710	0	823	99
ERR1517491	TbpB	AAC34279.1	CBDKPC_05400	81667	720	112	6	1	703	1	717	0	1162	99
ERR4013837	TbpB	AAC34279.1	PIJFGG_00150	68994	716	189	15	1	703	1	696	0	902	99
ERR4013838	TbpB	AAC34279.1	FMDLIN_00205	87377	713	81	4	1	706	1	711	0	1212	100
ERR4013839	TbpB	AAC34279.1	ICMKNE_03175	100000	706	0	0	1	706	1	706	0	1432	100
ERR4013840	TbpB	AAC34279.1	ANBFJE_02835	62908	736	214	19	1	703	1	710	0	823	99
ERR4013841	TbpB	AAC34279.1	FLAELN_03165	84561	706	102	4	1	703	1	702	0	1156	99
ERR4013842	TbpB	AAC34279.1	PKBNMA_00150	68994	716	189	15	1	703	1	696	0	902	99
ERR4013844	TbpB	AAC34279.1	HHEFDN_01595	82657	715	109	8	1	706	1	709	0	1155	100
ERR4013845	TbpB	AAC34279.1	HMFPED_01810	57514	732	266	17	1	706	1	713	0	714	100
ERR4013903	TbpB	AAC34279.1	BKIAKJ_00365	64521	730	218	19	1	703	1	716	0	833	99
ERR4013915	TbpB	AAC34279.1	LKIADB_01645	70867	738	177	11	1	706	1	732	0	994	100
ERR4013988	TbpB	AAC34279.1	IDGEKG_00205	55074	739	271	21	1	706	1	711	0	671	100
ERR4014002	TbpB	AAC34279.1	ILJNIA_09370	82219	703	94	8	11	703	1	682	0	1093	98
ERR4014142	TbpB	AAC34279.1	DIAMKM_00195	68201	717	197	14	1	703	1	700	0	901	99
ERR4014143	TbpB	AAC34279.1	LHIFLM_02085	100000	706	0	0	1	706	1	706	0	1432	100
ERR4014147	TbpB	AAC34279.1	LMEIKC_02800	62908	736	214	19	1	703	1	710	0	823	99
ERR4425974	TbpB	AAC34279.1	AIHOMP_00415	82609	713	93	8	1	703	1	692	0	1118	99
ERR4425983	TbpB	AAC34279.1	PCAJHP_01880	84561	706	102	4	1	703	1	702	0	1156	99
ERR4425984	TbpB	AAC34279.1	ADCMFC_03390	80932	708	125	7	1	703	1	703	0	1123	99
ERR4425989	TbpB	AAC34279.1	PFLIKN_01805	84203	709	101	5	1	703	1	704	0	1162	99
GCF_000092265.1	TbpB	AAC34279.1	PAKNDP_03150	83310	713	106	6	1	706	1	707	0	1158	100
GCF_000192905.1	TbpB	AAC34279.1	CCGLMD_05535	56044	728	280	21	1	706	1	710	0	664	100
GCF_000192925.1	TbpB	AAC34279.1	CPIEEE_06340	67552	715	206	16	1	703	1	701	0	880	99
GCF_000192945.1	TbpB	AAC34279.1	CMJDPI_01080	66851	724	207	13	1	706	1	709	0	847	100
GCF_000192965.1	TbpB	AAC34279.1	KBLBEJ_07290	87571	708	85	2	1	706	1	707	0	1251	100
GCF_000192985.1	TbpB	AAC34279.1	PCCLIK_05430	76761	426	88	6	283	703	1	420	0	621	60
GCF_000193005.1	TbpB	AAC34279.1	OHFDPN_08975	83966	711	100	6	1	703	1	705	0	1150	99
GCF_000193025.1	TbpB	AAC34279.1	APHGFJ_02430	69676	709	192	12	1	703	1	692	0	912	99
GCF_000193045.1	TbpB	AAC34279.1	HMFJOC_03505	86396	713	85	6	1	706	1	708	0	1215	100
GCF_000193065.1	TbpB	AAC34279.1	MBKBCD_08250	85879	347	47	1	1	345	1	347	0	616	49
GCF_000193085.1	TbpB	AAC34279.1	EDDGDB_05215	85028	708	101	3	1	706	1	705	0	1210	100
GCF_000302495.1	TbpB	AAC34279.1	DKNLKE_03365	54939	739	272	21	1	706	1	711	0	669	100
GCF_001062815.1	TbpB	AAC34279.1	GKJAMA_04665	62908	736	214	19	1	703	1	710	0	823	99
GCF_001062845.1	TbpB	AAC34279.1	GINCGM_08695	62908	736	214	19	1	703	1	710	0	823	99
GCF_001063475.1	TbpB	AAC34279.1	JCPOPH_06225	84561	706	102	4	1	703	1	702	0	1156	99
GCF_001064655.1	TbpB	AAC34279.1	OLFNEP_01620	67692	715	205	16	1	703	1	701	0	881	99
GCF_001064665.1	TbpB	AAC34279.1	BPINLP_08385	67692	715	205	16	1	703	1	701	0	881	99
GCF_001065675.1	TbpB	AAC34279.1	ACFOPF_06500	100000	706	0	0	1	706	1	706	0	1432	100
GCF_001656095.1	TbpB	AAC34279.1	OOGJFI_01225	80169	711	126	8	1	706	1	701	0	1077	100
GCF_001656105.1	TbpB	AAC34279.1	EBMPEP_04225	62778	720	226	18	1	706	1	692	0	761	100
GCF_001656115.1	TbpB	AAC34279.1	MHNCIP_07350	63459	717	222	17	1	703	1	691	0	766	99
GCF_001656125.1	TbpB	AAC34279.1	NCGOKF_08280	78281	221	39	4	485	703	1	214	1.52e-109	327	31
GCF_001656175.1	TbpB	AAC34279.1	NOMHOB_07035	79437	710	129	10	1	703	1	700	0	1063	99
GCF_001656195.1	TbpB	AAC34279.1	EDPHIB_08155	79859	710	126	10	1	703	1	700	0	1066	99
GCF_001656205.1	TbpB	AAC34279.1	MAIPLD_01365	79473	721	118	11	1	703	1	709	0	1065	99
GCF_001656215.1	TbpB	AAC34279.1	OBNNFJ_05395	63611	720	222	17	1	706	1	694	0	799	100
GCF_001656255.1	TbpB	AAC34279.1	FCCNAM_06685	78481	711	136	9	1	706	1	699	0	1049	100
GCF_001656275.1	TbpB	AAC34279.1	FHMADE_04335	79102	713	132	10	1	706	1	703	0	1055	100
GCF_001656285.1	TbpB	AAC34279.1	NBPPPO_06425	78011	714	139	11	1	706	1	704	0	1051	100
GCF_001656385.1	TbpB	AAC34279.1	KAGEBE_08355	79437	710	129	10	1	703	1	700	0	1063	99
GCF_001656415.1	TbpB	AAC34279.1	IDEGCI_02345	77273	726	135	11	1	706	1	716	0	1084	100
GCF_001656425.1	TbpB	AAC34279.1	FHKNDP_08220	81298	524	85	7	185	703	4	519	0	825	74
GCF_001656475.1	TbpB	AAC34279.1	AHIAHP_07780	61944	720	231	17	1	703	1	694	0	762	99
GCF_001656495.1	TbpB	AAC34279.1	MBOIOJ_00490	79102	713	132	10	1	706	1	703	0	1056	100
GCF_001656505.1	TbpB	AAC34279.1	OKJGOB_00215	79102	713	132	10	1	706	1	703	0	1056	100
GCF_001679075.1	TbpB	AAC34279.1	MKAPJC_02800	63004	719	225	17	1	706	1	691	0	769	100
GCF_001679105.1	TbpB	AAC34279.1	HPHHKC_01080	86338	710	85	6	1	703	1	705	0	1209	99
GCF_001679345.1	TbpB	AAC34279.1	LOIKCL_01770	81294	711	120	6	1	703	1	706	0	1116	99
GCF_002080125.1	TbpB	AAC34279.1	KKNIAB_05115	65830	717	213	16	1	703	1	699	0	836	99
GCF_002984125.1	TbpB	AAC34279.1	KIFBDK_08150	84292	713	99	7	1	703	1	710	0	1180	99
GCF_003443915.1	TbpB	AAC34279.1	KMGJDL_03135	67787	714	205	16	1	703	1	700	0	877	99
GCF_003443935.1	TbpB	AAC34279.1	GJDLGN_03175	57650	732	265	17	1	706	1	713	0	716	100
GCF_003443955.1	TbpB	AAC34279.1	CKKADH_05745	84158	707	99	6	1	703	1	698	0	1145	99
GCF_003443975.1	TbpB	AAC34279.1	KENJIA_05810	67085	717	207	13	1	703	1	702	0	871	99
GCF_003625535.1	TbpB	AAC34279.1	OJJHJM_05245	62908	736	214	19	1	703	1	710	0	823	99
GCF_003625545.1	TbpB	AAC34279.1	EAAGCM_02100	100000	706	0	0	1	706	1	706	0	1432	100
GCF_003625555.1	TbpB	AAC34279.1	NBLLCC_06160	100000	706	0	0	1	706	1	706	0	1432	100
GCF_003625595.1	TbpB	AAC34279.1	PCMELJ_04145	67413	715	205	13	1	703	1	699	0	868	99
GCF_003625605.1	TbpB	AAC34279.1	OCNKJI_05565	83994	706	105	5	1	703	1	701	0	1172	99
GCF_003625615.1	TbpB	AAC34279.1	KLAPJI_05580	83994	706	105	5	1	703	1	701	0	1172	99
GCF_003625655.1	TbpB	AAC34279.1	OKMMEN_05845	72541	732	170	9	1	706	1	727	0	1015	100
GCF_003625665.1	TbpB	AAC34279.1	CEFBAN_06015	65158	729	213	14	1	703	1	714	0	850	99
GCF_003625675.1	TbpB	AAC34279.1	LNAEJH_02935	87324	710	80	4	1	706	1	704	0	1233	100
GCF_003625715.1	TbpB	AAC34279.1	APFCDE_01050	87324	710	80	4	1	706	1	704	0	1233	100
GCF_003625725.1	TbpB	AAC34279.1	DHJKFP_01315	87324	710	80	4	1	706	1	704	0	1233	100
GCF_003625735.1	TbpB	AAC34279.1	PLDFKE_05035	87324	710	80	4	1	706	1	704	0	1233	100
GCF_003625775.1	TbpB	AAC34279.1	JPLFAM_04765	72541	732	170	9	1	706	1	727	0	1015	100
GCF_003625785.1	TbpB	AAC34279.1	PKMOFD_06015	65158	729	213	14	1	703	1	714	0	850	99
GCF_003625805.1	TbpB	AAC34279.1	CBLJNO_00800	65734	715	214	16	1	703	1	696	0	807	99
GCF_003625835.1	TbpB	AAC34279.1	CAFCEI_02905	100000	706	0	0	1	706	1	706	0	1432	100
GCF_003625855.1	TbpB	AAC34279.1	EHBBDD_02535	100000	706	0	0	1	706	1	706	0	1432	100
GCF_003625865.1	TbpB	AAC34279.1	GMFEBE_07820	100000	706	0	0	1	706	1	706	0	1432	100
GCF_003625895.1	TbpB	AAC34279.1	GLLBGO_01225	83380	710	103	9	1	703	1	702	0	1147	99
GCF_003625915.1	TbpB	AAC34279.1	FNBCLG_06205	54939	739	272	21	1	706	1	711	0	669	100
GCF_003625925.1	TbpB	AAC34279.1	AGGOPO_03840	65734	715	214	16	1	703	1	696	0	807	99
GCF_003625935.1	TbpB	AAC34279.1	EOGLOM_01900	70867	738	177	11	1	706	1	732	0	994	100
GCF_003625975.1	TbpB	AAC34279.1	LNJEAF_04125	84561	706	102	4	1	703	1	702	0	1156	99
GCF_003625985.1	TbpB	AAC34279.1	KLNABM_07975	79021	715	128	11	1	706	1	702	0	1049	100
GCF_003626005.1	TbpB	AAC34279.1	AOKDHM_08530	79021	715	128	11	1	706	1	702	0	1049	100
GCF_003626035.1	TbpB	AAC34279.1	GKDOLD_01230	81667	720	112	6	1	703	1	717	0	1162	99
GCF_003626045.1	TbpB	AAC34279.1	EENEKD_06160	87588	709	77	4	1	703	1	704	0	1244	99
GCF_003626055.1	TbpB	AAC34279.1	LGCDJH_06185	87588	709	77	4	1	703	1	704	0	1244	99
GCF_003626095.1	TbpB	AAC34279.1	PCKGBJ_04610	100000	706	0	0	1	706	1	706	0	1432	100
GCF_003626105.1	TbpB	AAC34279.1	GOIGAA_04480	83404	711	104	9	1	703	1	705	0	1140	99
GCF_003626115.1	TbpB	AAC34279.1	FGDFPD_08955	79021	715	128	11	1	706	1	702	0	1049	100
GCF_003626155.1	TbpB	AAC34279.1	MPONNC_02195	72541	732	170	9	1	706	1	727	0	1015	100
GCF_003626165.1	TbpB	AAC34279.1	IAPJLO_03910	72541	732	170	9	1	706	1	727	0	1015	100
GCF_003626185.1	TbpB	AAC34279.1	BGMOBJ_07150	72541	732	170	9	1	706	1	727	0	1015	100
GCF_003626215.1	TbpB	AAC34279.1	JLAKHE_04305	72541	732	170	9	1	706	1	727	0	1015	100
GCF_003626235.1	TbpB	AAC34279.1	JOCJHK_04930	65158	729	213	14	1	703	1	714	0	850	99
GCF_003626245.1	TbpB	AAC34279.1	HMKCCL_08500	72541	732	170	9	1	706	1	727	0	1015	100
GCF_003626255.1	TbpB	AAC34279.1	MCIMBB_06265	67827	718	197	16	1	706	1	696	0	866	100
GCF_003626295.1	TbpB	AAC34279.1	EAOLGF_00615	68994	716	189	15	1	703	1	696	0	902	99
GCF_003626305.1	TbpB	AAC34279.1	MHFPCF_04750	68994	716	189	15	1	703	1	696	0	902	99
GCF_003626335.1	TbpB	AAC34279.1	AIMOJF_02585	79296	710	130	10	1	703	1	700	0	1053	99
GCF_003626355.1	TbpB	AAC34279.1	PEDCCO_03315	80084	718	125	5	1	706	1	712	0	1103	100
GCF_003626375.1	TbpB	AAC34279.1	MKEGKE_03900	80084	718	125	5	1	706	1	712	0	1103	100
GCF_003626385.1	TbpB	AAC34279.1	LPHLAA_08655	80084	718	125	5	1	706	1	712	0	1103	100
GCF_003626415.1	TbpB	AAC34279.1	MLIFJE_02760	80084	718	125	5	1	706	1	712	0	1103	100
GCF_003626425.1	TbpB	AAC34279.1	BJKNMI_05710	64167	720	218	17	1	706	1	694	0	808	100
GCF_003626455.1	TbpB	AAC34279.1	HCHNLG_02365	65742	721	201	16	1	706	1	690	0	813	100
GCF_003626475.1	TbpB	AAC34279.1	AEIPDM_03340	83053	714	106	7	1	706	1	707	0	1161	100
GCF_003971285.1	TbpB	AAC34279.1	IPEFLD_03150	84561	706	102	4	1	703	1	702	0	1156	99
GCF_003971305.1	TbpB	AAC34279.1	MAPABF_03125	67413	715	205	13	1	703	1	699	0	868	99
GCF_003971325.1	TbpB	AAC34279.1	KNEFFG_03165	62908	736	214	19	1	703	1	710	0	823	99
GCF_003971345.1	TbpB	AAC34279.1	ABBLNI_03150	84561	706	102	4	1	703	1	702	0	1156	99
GCF_003971365.1	TbpB	AAC34279.1	OMKCOJ_03185	62908	736	214	19	1	703	1	710	0	823	99
GCF_003985305.1	TbpB	AAC34279.1	EJAAKO_06255	56319	728	279	20	1	706	1	711	0	671	100
GCF_003985315.1	TbpB	AAC34279.1	PAGGIH_05180	62908	736	214	19	1	703	1	710	0	823	99
GCF_003985335.1	TbpB	AAC34279.1	LPKFLP_08730	56319	728	279	20	1	706	1	711	0	671	100
GCF_009378035.1	TbpB	AAC34279.1	NFBIMG_07730	64017	717	220	16	1	703	1	693	0	810	99
GCF_009378055.1	TbpB	AAC34279.1	NOHNPP_02900	63877	717	221	16	1	703	1	693	0	778	99
GCF_009378075.1	TbpB	AAC34279.1	JDBGHK_03095	54155	746	274	22	1	706	1	718	0	635	100
GCF_009378085.1	TbpB	AAC34279.1	EPCBLD_04095	66203	719	197	17	1	703	1	689	0	812	99
GCF_009378105.1	TbpB	AAC34279.1	FKDCOB_04215	68201	717	197	14	1	703	1	700	0	901	99
GCF_009378135.1	TbpB	AAC34279.1	HGGNOF_00380	68124	709	203	12	1	703	1	692	0	869	99
GCF_009378155.1	TbpB	AAC34279.1	MACFGF_02470	87588	709	77	4	1	703	1	704	0	1244	99
GCF_009378165.1	TbpB	AAC34279.1	GNHFNB_01455	68994	716	189	15	1	703	1	696	0	902	99
GCF_009378185.1	TbpB	AAC34279.1	OHCHLL_02425	83994	706	105	5	1	703	1	701	0	1172	99
GCF_009378215.1	TbpB	AAC34279.1	LGBIAG_05235	83473	714	102	7	1	703	1	709	0	1176	99
GCF_009378225.1	TbpB	AAC34279.1	DANAOM_03580	83310	713	106	6	1	706	1	707	0	1158	100
GCF_009378245.1	TbpB	AAC34279.1	AMHJMH_02185	83473	714	102	7	1	703	1	709	0	1176	99
GCF_009378265.1	TbpB	AAC34279.1	CDMLIJ_07365	84419	706	98	6	1	703	1	697	0	1150	99
GCF_009378275.1	TbpB	AAC34279.1	IPPCDB_08165	84767	709	97	5	1	703	1	704	0	1176	99
GCF_009378315.1	TbpB	AAC34279.1	JPOFOH_01410	83544	711	87	8	1	706	1	686	0	1124	100
GCF_009378325.1	TbpB	AAC34279.1	JCPHCE_08920	85049	709	96	7	1	703	1	705	0	1184	99
GCF_009378355.1	TbpB	AAC34279.1	KEHEBH_02000	65734	715	214	16	1	703	1	696	0	807	99
GCF_009378375.1	TbpB	AAC34279.1	BECHDP_05175	85049	709	96	7	1	703	1	705	0	1184	99
GCF_009378395.1	TbpB	AAC34279.1	EEDAPH_02200	83994	706	105	5	1	703	1	701	0	1172	99
GCF_009378405.1	TbpB	AAC34279.1	HEMCCC_05615	82841	711	109	6	1	703	1	706	0	1152	99
GCF_009378425.1	TbpB	AAC34279.1	CDBKFF_02555	82841	711	109	6	1	703	1	706	0	1152	99
GCF_009378455.1	TbpB	AAC34279.1	DGPGKD_07560	85049	709	96	7	1	703	1	705	0	1184	99
GCF_009378475.1	TbpB	AAC34279.1	HACAMF_01950	82937	715	106	8	1	703	1	711	0	1132	99
GCF_009378485.1	TbpB	AAC34279.1	NHJBEG_05085	80932	708	125	7	1	703	1	703	0	1123	99
GCF_009378515.1	TbpB	AAC34279.1	CHNBIL_05240	83994	706	105	5	1	703	1	701	0	1172	99
GCF_009378535.1	TbpB	AAC34279.1	MMBJFL_03085	63889	720	220	17	1	706	1	694	0	773	100
GCF_009378555.1	TbpB	AAC34279.1	HLMDBM_01730	67643	717	203	13	1	703	1	702	0	892	99
GCF_009378575.1	TbpB	AAC34279.1	CLIEAB_00365	81153	711	120	7	1	703	1	705	0	1112	99
GCF_009378585.1	TbpB	AAC34279.1	EIPMFF_00125	84419	706	98	6	1	703	1	697	0	1150	99
GCF_009378595.1	TbpB	AAC34279.1	KBJAFK_02950	62908	736	214	19	1	703	1	710	0	823	99
GCF_009378635.1	TbpB	AAC34279.1	IMICPD_01680	65734	715	214	16	1	703	1	696	0	807	99
GCF_009378645.1	TbpB	AAC34279.1	PCEKNA_02430	56319	728	279	20	1	706	1	711	0	671	100
GCF_009378675.1	TbpB	AAC34279.1	AFAPHA_00230	86396	713	85	6	1	706	1	708	0	1215	100
GCF_009378685.1	TbpB	AAC34279.1	BHFFJM_00210	56319	728	279	20	1	706	1	711	0	671	100
GCF_009378715.1	TbpB	AAC34279.1	MNEFIP_04255	68124	709	203	12	1	703	1	692	0	869	99
GCF_009378725.1	TbpB	AAC34279.1	MFMCFN_01155	82609	713	93	8	1	703	1	692	0	1118	99
GCF_009378755.1	TbpB	AAC34279.1	OELBIA_07365	87465	710	79	4	1	706	1	704	0	1234	100
GCF_009378775.1	TbpB	AAC34279.1	JAJKGC_04625	68201	717	197	14	1	703	1	700	0	901	99
GCF_009378795.1	TbpB	AAC34279.1	PEOJMI_01450	72541	732	170	9	1	706	1	727	0	1015	100
GCF_009378815.1	TbpB	AAC34279.1	NCOINN_01430	81843	727	103	7	1	703	1	722	0	1133	99
GCF_009378825.1	TbpB	AAC34279.1	LFHKOL_08695	68399	712	203	11	1	706	1	696	0	882	100
GCF_009378865.1	TbpB	AAC34279.1	OHHEBG_02645	56319	728	279	20	1	706	1	711	0	671	100
GCF_009378895.1	TbpB	AAC34279.1	DCLFDF_01755	67552	715	206	16	1	703	1	701	0	880	99
GCF_009378915.1	TbpB	AAC34279.1	MHBHFB_06800	80224	713	126	9	1	706	1	705	0	1108	100
GCF_009378925.1	TbpB	AAC34279.1	NPGMLI_02505	65830	717	213	16	1	703	1	699	0	836	99
GCF_009378935.1	TbpB	AAC34279.1	JMKDMD_08230	79021	715	128	11	1	706	1	702	0	1049	100
GCF_009378945.1	TbpB	AAC34279.1	BCCFNJ_08040	80084	718	125	5	1	706	1	712	0	1103	100
GCF_009378995.1	TbpB	AAC34279.1	OGHFNC_03280	84419	706	98	6	1	703	1	697	0	1150	99
GCF_009379015.1	TbpB	AAC34279.1	GMNCOG_08425	68124	709	203	12	1	703	1	692	0	869	99
GCF_009379035.1	TbpB	AAC34279.1	ANMCKH_08475	80932	708	125	7	1	703	1	703	0	1123	99
GCF_009379045.1	TbpB	AAC34279.1	IMNPGA_02800	84419	706	98	6	1	703	1	697	0	1150	99
GCF_009379055.1	TbpB	AAC34279.1	FIPLNN_08335	62908	736	214	19	1	703	1	710	0	823	99
GCF_009379095.1	TbpB	AAC34279.1	OBPPHJ_00655	83994	706	105	5	1	703	1	701	0	1172	99
GCF_009379115.1	TbpB	AAC34279.1	NNDGAK_01525	65734	715	214	16	1	703	1	696	0	807	99
GCF_009379135.1	TbpB	AAC34279.1	DOJPIK_01705	65922	716	220	15	1	706	1	702	0	846	100
GCF_009379145.1	TbpB	AAC34279.1	AKFCCB_01795	68124	709	203	12	1	703	1	692	0	869	99
GCF_009379155.1	TbpB	AAC34279.1	OIFLKI_02080	68994	716	189	15	1	703	1	696	0	902	99
GCF_009379195.1	TbpB	AAC34279.1	BPNJDE_00080	67552	715	206	16	1	703	1	701	0	880	99
GCF_009379215.1	TbpB	AAC34279.1	PJGOOA_00205	84419	706	98	6	1	703	1	697	0	1150	99
GCF_009379235.1	TbpB	AAC34279.1	GKOIHD_01650	84203	709	101	5	1	703	1	704	0	1162	99
GCF_009379245.1	TbpB	AAC34279.1	DKADNH_06800	83857	223	29	3	485	703	1	220	2.66e-111	332	31
GCF_009379265.1	TbpB	AAC34279.1	FMABCF_07275	67552	715	206	16	1	703	1	701	0	880	99
GCF_009379285.1	TbpB	AAC34279.1	LMONAN_06885	64512	727	210	17	1	706	1	700	0	827	100
GCF_009379305.1	TbpB	AAC34279.1	KKLIJM_02205	65922	716	220	15	1	706	1	702	0	846	100
GCF_009379335.1	TbpB	AAC34279.1	BMODLI_05150	68124	709	203	12	1	703	1	692	0	869	99
GCF_009379345.1	TbpB	AAC34279.1	KEONFJ_02685	84419	706	98	6	1	703	1	697	0	1150	99
GCF_009379375.1	TbpB	AAC34279.1	DINBOL_01310	65734	715	214	16	1	703	1	696	0	807	99
GCF_009379395.1	TbpB	AAC34279.1	HHLDMN_01845	62908	736	214	19	1	703	1	710	0	823	99
GCF_009379405.1	TbpB	AAC34279.1	GFODDP_02615	82937	715	106	8	1	703	1	711	0	1132	99
GCF_009379425.1	TbpB	AAC34279.1	ABDLDD_01960	68994	716	189	15	1	703	1	696	0	902	99
GCF_009379455.1	TbpB	AAC34279.1	LHLEHF_02475	67552	715	206	16	1	703	1	701	0	880	99
GCF_009379475.1	TbpB	AAC34279.1	GHLODK_02035	87960	706	81	3	1	703	1	705	0	1246	99
GCF_009379495.1	TbpB	AAC34279.1	KEIBBK_01725	65922	716	220	15	1	706	1	702	0	846	100
GCF_009379515.1	TbpB	AAC34279.1	CKDMKG_01275	64512	727	210	17	1	706	1	700	0	827	100
GCF_009379535.1	TbpB	AAC34279.1	GBMCAD_06645	64512	727	210	17	1	706	1	700	0	827	100
GCF_009379545.1	TbpB	AAC34279.1	JDPEKC_02660	84011	713	101	7	1	703	1	710	0	1173	99
GCF_009379565.1	TbpB	AAC34279.1	FMLABE_05000	65259	734	214	12	1	706	1	721	0	862	100
GCF_009379585.1	TbpB	AAC34279.1	MFNHNJ_06455	67413	715	205	13	1	703	1	699	0	868	99
GCF_009379615.1	TbpB	AAC34279.1	DIAGJB_01455	57650	732	265	17	1	706	1	713	0	717	100
GCF_009379625.1	TbpB	AAC34279.1	HDDEDL_04280	100000	706	0	0	1	706	1	706	0	1432	100
GCF_009379655.1	TbpB	AAC34279.1	FGDNPO_02640	67552	715	206	16	1	703	1	701	0	880	99
GCF_009379675.1	TbpB	AAC34279.1	JGNKML_07225	68067	714	203	16	1	703	1	700	0	889	99
GCF_009379685.1	TbpB	AAC34279.1	IKGMHN_02200	56731	728	277	20	1	706	1	712	0	702	100
GCF_009379715.1	TbpB	AAC34279.1	HFNLEG_07160	67085	717	207	13	1	703	1	702	0	871	99
GCF_010603895.1	TbpB	AAC34279.1	PKJDOP_01605	70867	738	177	11	1	706	1	732	0	994	100
GCF_010603915.1	TbpB	AAC34279.1	JGPHHC_01270	99858	706	1	0	1	706	1	706	0	1432	100
GCF_010603985.1	TbpB	AAC34279.1	APFHBL_08805	81641	719	112	9	1	706	1	712	0	1112	100
GCF_010604025.1	TbpB	AAC34279.1	CHGCPE_01615	85674	712	92	4	1	706	1	708	0	1212	100
GCF_010604075.1	TbpB	AAC34279.1	MPPANF_08630	79155	710	131	10	1	703	1	700	0	1053	99
GCF_010612395.1	TbpB	AAC34279.1	CFLMNM_00205	56731	728	277	20	1	706	1	712	0	702	100
GCF_022341255.1	TbpB	AAC34279.1	FBLCIF_06085	79944	718	126	5	1	706	1	712	0	1100	100
GCF_022341275.1	TbpB	AAC34279.1	OBFHAD_00610	100000	706	0	0	1	706	1	706	0	1432	100
GCF_022341325.1	TbpB	AAC34279.1	EHIFGP_00465	67085	717	207	13	1	703	1	702	0	871	99
GCF_022341345.1	TbpB	AAC34279.1	ONCOHI_00345	54939	739	272	21	1	706	1	711	0	669	100
GCF_022341355.1	TbpB	AAC34279.1	FKCAJJ_02465	87571	708	85	2	1	706	1	707	0	1251	100
GCF_022341385.1	TbpB	AAC34279.1	MBMONH_00470	87571	708	85	2	1	706	1	707	0	1251	100
GCF_022341395.1	TbpB	AAC34279.1	IGIABF_04945	80084	718	125	5	1	706	1	712	0	1103	100
GCF_028583345.1	TbpB	AAC34279.1	GDDPLA_03410	67787	714	205	16	1	703	1	700	0	877	99
GCF_028583365.1	TbpB	AAC34279.1	LNGCLO_00385	70752	718	180	13	1	706	1	700	0	942	100
GCF_028583385.1	TbpB	AAC34279.1	JLEGKK_03785	54939	739	272	21	1	706	1	711	0	669	100
GCF_028895295.1	TbpB	AAC34279.1	IJFEED_00205	69296	710	194	13	1	706	1	690	0	882	100
SRR10389223	TbpB	AAC34279.1	NGBGLO_00075	84292	713	99	7	1	703	1	710	0	1180	99
SRR10905873	TbpB	AAC34279.1	EONAJE_01670	99858	706	1	0	1	706	1	706	0	1431	100
SRR12148936	TbpB	AAC34279.1	ONJMNL_06525	87429	708	86	2	1	706	1	707	0	1249	100
SRR12148937	TbpB	AAC34279.1	HCPKKA_00410	84419	706	98	6	1	703	1	697	0	1150	99
SRR12286925	TbpB	AAC34279.1	CAEIFP_00145	85674	712	92	4	1	706	1	708	0	1212	100
SRR12286930	TbpB	AAC34279.1	PLBNNF_00155	84626	709	96	6	1	703	1	702	0	1186	99
SRR12286931	TbpB	AAC34279.1	LKKNFB_01480	84626	709	96	6	1	703	1	702	0	1186	99
SRR12286932	TbpB	AAC34279.1	AJKEMM_00145	87588	709	77	4	1	703	1	704	0	1244	99
SRR12286935	TbpB	AAC34279.1	HJFNBL_01640	65158	729	213	14	1	703	1	714	0	850	99
SRR12286936	TbpB	AAC34279.1	GOLKAE_01640	65158	729	213	14	1	703	1	714	0	850	99
SRR12286937	TbpB	AAC34279.1	CPFMDF_01575	82609	713	93	8	1	703	1	692	0	1118	99
SRR12286939	TbpB	AAC34279.1	DFKCMH_00160	83053	714	106	7	1	706	1	707	0	1161	100
SRR12286940	TbpB	AAC34279.1	BHIBMC_00150	67413	715	205	13	1	703	1	699	0	868	99
SRR12286943	TbpB	AAC34279.1	FIGHMF_00150	56319	728	279	20	1	706	1	711	0	671	100
SRR12286945	TbpB	AAC34279.1	CEJODC_00150	57650	732	265	17	1	706	1	713	0	717	100
SRR12286946	TbpB	AAC34279.1	COFPNF_00150	84344	709	98	8	1	703	1	702	0	1165	99
SRR12286947	TbpB	AAC34279.1	LHKJOM_00150	84344	709	98	8	1	703	1	702	0	1165	99
SRR12286949	TbpB	AAC34279.1	CNPJDA_00145	87324	710	80	4	1	706	1	704	0	1233	100
SRR12286952	TbpB	AAC34279.1	NDHLGI_00200	87324	710	80	4	1	706	1	704	0	1233	100
SRR12286953	TbpB	AAC34279.1	NMJECB_01605	87324	710	80	4	1	706	1	704	0	1233	100
SRR12286954	TbpB	AAC34279.1	IGLMGI_00155	84344	709	98	8	1	703	1	702	0	1165	99
SRR12286956	TbpB	AAC34279.1	GBOINF_00155	84344	709	98	8	1	703	1	702	0	1165	99
SRR12286959	TbpB	AAC34279.1	HLBLMN_02040	62908	736	214	19	1	703	1	710	0	823	99
SRR12286960	TbpB	AAC34279.1	IGJGGP_03170	62908	736	214	19	1	703	1	710	0	823	99
SRR12286972	TbpB	AAC34279.1	GNDANA_03950	54939	739	272	21	1	706	1	711	0	669	100
SRR12286984	TbpB	AAC34279.1	OKOHOB_01685	57514	732	266	17	1	706	1	713	0	714	100
SRR12286985	TbpB	AAC34279.1	BOLPLI_02145	57514	732	266	17	1	706	1	713	0	714	100
SRR12286986	TbpB	AAC34279.1	FOJALK_02785	87571	708	85	2	1	706	1	707	0	1251	100
SRR12286987	TbpB	AAC34279.1	NPPDIB_02780	87571	708	85	2	1	706	1	707	0	1251	100
SRR12286989	TbpB	AAC34279.1	KBGGGO_00150	84419	706	98	6	1	703	1	697	0	1150	99
SRR12286990	TbpB	AAC34279.1	DKFHOM_01655	87588	709	77	4	1	703	1	704	0	1244	99
SRR12286991	TbpB	AAC34279.1	CGEFKO_00150	87588	709	77	4	1	703	1	704	0	1244	99
SRR12286992	TbpB	AAC34279.1	BAMGMC_03990	100000	706	0	0	1	706	1	706	0	1432	100
SRR12286993	TbpB	AAC34279.1	HOPNBB_03070	87324	710	80	4	1	706	1	704	0	1233	100
SRR12286995	TbpB	AAC34279.1	IKIGCJ_00205	66989	724	201	14	1	706	1	704	0	856	100
SRR12286996	TbpB	AAC34279.1	DPJBDM_01285	62908	736	214	19	1	703	1	710	0	823	99
SRR12286997	TbpB	AAC34279.1	LCLCCO_01605	67413	715	205	13	1	703	1	699	0	868	99
SRR12287000	TbpB	AAC34279.1	NKAAHD_01475	87324	710	80	4	1	706	1	704	0	1233	100
SRR12287005	TbpB	AAC34279.1	ILBPOO_00155	54939	739	272	21	1	706	1	711	0	669	100
SRR12287006	TbpB	AAC34279.1	MDMGGO_00155	54939	739	272	21	1	706	1	711	0	669	100
SRR12287013	TbpB	AAC34279.1	BKEKCK_01670	54939	739	272	21	1	706	1	711	0	669	100
SRR12287014	TbpB	AAC34279.1	OBDJCF_00150	80084	718	125	5	1	706	1	712	0	1103	100
SRR12287015	TbpB	AAC34279.1	POPEIH_00150	80084	718	125	5	1	706	1	712	0	1103	100
SRR12287016	TbpB	AAC34279.1	JHFJKB_01635	68994	716	189	15	1	703	1	696	0	902	99
SRR12287017	TbpB	AAC34279.1	GKEBCI_01630	68994	716	189	15	1	703	1	696	0	902	99
SRR12287018	TbpB	AAC34279.1	IMOKCD_00150	84419	706	98	6	1	703	1	697	0	1150	99
SRR12287019	TbpB	AAC34279.1	OINGJA_00150	84419	706	98	6	1	703	1	697	0	1150	99
SRR12287020	TbpB	AAC34279.1	DPHKKP_00185	82841	711	109	6	1	703	1	706	0	1152	99
SRR12287022	TbpB	AAC34279.1	EMMHKE_02700	82609	713	93	8	1	703	1	692	0	1118	99
SRR12287023	TbpB	AAC34279.1	BKBMAG_01260	82841	711	109	6	1	703	1	706	0	1152	99
SRR12287024	TbpB	AAC34279.1	NEKLOI_01490	56731	728	277	20	1	706	1	712	0	702	100
SRR12287025	TbpB	AAC34279.1	BBOJDK_01490	56731	728	277	20	1	706	1	712	0	702	100
SRR12287026	TbpB	AAC34279.1	EGMCGO_00145	66851	724	202	14	1	706	1	704	0	855	100
SRR12287029	TbpB	AAC34279.1	MPICIK_01505	82609	713	93	8	1	703	1	692	0	1118	99
SRR12287030	TbpB	AAC34279.1	PDDAKI_00150	82609	713	93	8	1	703	1	692	0	1118	99
SRR12287031	TbpB	AAC34279.1	MNDFJO_01595	82937	715	106	8	1	703	1	711	0	1132	99
SRR12287032	TbpB	AAC34279.1	MENIIF_00145	82937	715	106	8	1	703	1	711	0	1132	99
SRR12287033	TbpB	AAC34279.1	HEGJBC_00430	80478	712	123	8	1	703	1	705	0	1089	99
SRR12287034	TbpB	AAC34279.1	MBGECL_01640	65158	729	213	14	1	703	1	714	0	850	99
SRR12287035	TbpB	AAC34279.1	AKMGGF_01645	67827	718	197	16	1	706	1	696	0	866	100
SRR12287036	TbpB	AAC34279.1	HHOGPL_01640	67827	718	197	16	1	706	1	696	0	866	100
SRR12287037	TbpB	AAC34279.1	HEBBAI_02100	65158	729	213	14	1	703	1	714	0	850	99
SRR12287040	TbpB	AAC34279.1	MCCDHJ_00150	86536	713	81	7	1	703	1	708	0	1223	99
SRR12287041	TbpB	AAC34279.1	ODIEHJ_00150	86536	713	81	7	1	703	1	708	0	1223	99
SRR12287042	TbpB	AAC34279.1	HDLING_00150	62908	736	214	19	1	703	1	710	0	823	99
SRR12287043	TbpB	AAC34279.1	LOIIOI_01300	62908	736	214	19	1	703	1	710	0	823	99
SRR12287044	TbpB	AAC34279.1	IPGLAE_03800	62908	736	214	19	1	703	1	710	0	823	99
SRR12287045	TbpB	AAC34279.1	ANDPHD_01685	81667	720	112	6	1	703	1	717	0	1162	99
SRR12287046	TbpB	AAC34279.1	JEMOKF_02850	81667	720	112	6	1	703	1	717	0	1162	99
SRR12287047	TbpB	AAC34279.1	EBGIML_06500	67552	715	206	16	1	703	1	701	0	880	99
SRR12287049	TbpB	AAC34279.1	OFAIJN_00150	87324	710	80	4	1	706	1	704	0	1233	100
SRR12287050	TbpB	AAC34279.1	OIFNJL_01460	87324	710	80	4	1	706	1	704	0	1233	100
SRR12287057	TbpB	AAC34279.1	JKGNOP_00420	56319	728	279	20	1	706	1	711	0	671	100
SRR12287079	TbpB	AAC34279.1	KPKGLN_01795	68124	709	203	12	1	703	1	692	0	869	99
SRR12287081	TbpB	AAC34279.1	PIHDMD_02720	63243	740	211	19	1	706	1	713	0	832	100
SRR12287082	TbpB	AAC34279.1	HEKPGA_01600	63243	740	211	19	1	706	1	713	0	832	100
SRR12287083	TbpB	AAC34279.1	JKAEFP_02640	83871	713	102	7	1	706	1	707	0	1168	100
SRR12287084	TbpB	AAC34279.1	DMDNHE_01735	68124	709	203	12	1	703	1	692	0	869	99
SRR12287085	TbpB	AAC34279.1	HBMBAO_00145	68124	709	203	12	1	703	1	692	0	869	99
SRR12287087	TbpB	AAC34279.1	DNPNHH_00150	84419	706	98	6	1	703	1	697	0	1150	99
SRR12287105	TbpB	AAC34279.1	CFNCIF_03525	67507	714	207	16	1	703	1	700	0	880	99
SRR12287116	TbpB	AAC34279.1	MNAEAD_01620	62908	736	214	19	1	703	1	710	0	823	99
SRR12287138	TbpB	AAC34279.1	BMKFMJ_01430	82419	711	109	9	1	703	1	703	0	1132	99
SRR12287139	TbpB	AAC34279.1	KDDKLH_00150	63243	740	211	19	1	706	1	713	0	832	100
SRR12287140	TbpB	AAC34279.1	MGDBOA_00155	72541	732	170	9	1	706	1	727	0	1015	100
SRR12287141	TbpB	AAC34279.1	LJDNIO_00155	72541	732	170	9	1	706	1	727	0	1015	100
SRR12287142	TbpB	AAC34279.1	FHCHLH_05550	65278	720	217	16	1	703	1	704	0	833	99
SRR12287147	TbpB	AAC34279.1	LMLLPL_02040	84314	714	98	8	1	703	1	711	0	1181	99
SRR12287148	TbpB	AAC34279.1	JDHPKD_02040	84314	714	98	8	1	703	1	711	0	1181	99
SRR12287149	TbpB	AAC34279.1	PLGLKJ_00160	82609	713	93	8	1	703	1	692	0	1118	99
SRR12287150	TbpB	AAC34279.1	HJIHMO_00155	82609	713	93	8	1	703	1	692	0	1118	99
SRR12287151	TbpB	AAC34279.1	FPNOME_06815	81294	711	120	6	1	703	1	706	0	1116	99
SRR12287152	TbpB	AAC34279.1	BHGPIF_01825	81294	711	120	6	1	703	1	706	0	1116	99
SRR12287153	TbpB	AAC34279.1	MOGAPL_03180	81294	711	120	6	1	703	1	706	0	1116	99
SRR12287154	TbpB	AAC34279.1	OAHCME_02315	82657	715	109	8	1	706	1	709	0	1155	100
SRR12287155	TbpB	AAC34279.1	FFLNPB_00145	87571	708	85	2	1	706	1	707	0	1251	100
SRR12287160	TbpB	AAC34279.1	CGCMLL_00145	100000	706	0	0	1	706	1	706	0	1432	100
SRR12287161	TbpB	AAC34279.1	FAGJFH_00150	100000	706	0	0	1	706	1	706	0	1432	100
SRR12287174	TbpB	AAC34279.1	KGNGED_00405	62908	736	214	19	1	703	1	710	0	823	99
SRR12287194	TbpB	AAC34279.1	PABLDF_01670	87571	708	85	2	1	706	1	707	0	1251	100
SRR12287205	TbpB	AAC34279.1	CFHJGI_01740	87324	710	80	4	1	706	1	704	0	1233	100
SRR12287216	TbpB	AAC34279.1	AKPCCD_00200	66759	719	195	16	1	703	1	691	0	826	99
SRR12287218	TbpB	AAC34279.1	BLIEJB_03945	67827	718	197	16	1	706	1	696	0	866	100
SRR12287219	TbpB	AAC34279.1	ILEPOI_00160	82609	713	93	8	1	703	1	692	0	1118	99
SRR12287220	TbpB	AAC34279.1	FCNKGI_00160	82609	713	93	8	1	703	1	692	0	1118	99
SRR12287222	TbpB	AAC34279.1	OBLNDK_01465	87324	710	80	4	1	706	1	704	0	1233	100
SRR12287232	TbpB	AAC34279.1	EJLOBN_01285	62908	736	214	19	1	703	1	710	0	823	99
SRR12287233	TbpB	AAC34279.1	HOJPLC_01515	66851	724	207	13	1	706	1	709	0	847	100
SRR12287235	TbpB	AAC34279.1	PJOFLB_01510	66851	724	207	13	1	706	1	709	0	847	100
SRR12287236	TbpB	AAC34279.1	IHBDAD_00150	85674	712	92	4	1	706	1	708	0	1212	100
SRR1656044	TbpB	AAC34279.1	IHILEK_00400	100000	706	0	0	1	706	1	706	0	1432	100
SRR28243671	TbpB	AAC34279.1	GOIAIN_00365	80084	718	125	5	1	706	1	712	0	1103	100
SRR4114371	TbpB	AAC34279.1	GBBDCL_00395	82560	711	108	9	1	703	1	703	0	1134	99
SRR4272103	TbpB	AAC34279.1	GNELKJ_02340	70867	738	177	11	1	706	1	732	0	994	100
SRR4272104	TbpB	AAC34279.1	MBGILA_00355	70867	738	177	11	1	706	1	732	0	994	100
SRR5481491	TbpB	AAC34279.1	GGIMNG_00205	82560	711	108	9	1	703	1	703	0	1134	99
SRR5481492	TbpB	AAC34279.1	DKDAPP_01805	82560	711	108	9	1	703	1	703	0	1134	99
SRR5481493	TbpB	AAC34279.1	HJACGK_00205	82560	711	108	9	1	703	1	703	0	1134	99
SRR5481494	TbpB	AAC34279.1	MHNBAP_01805	82560	711	108	9	1	703	1	703	0	1134	99
ERR1517461	UspA2	AAD43468.1	FHOIMB_08255	98901	182	2	0	432	613	1	182	1.54e-122	356	30
ERR1517491	UspA2	AAD43468.1	CBDKPC_08535	81000	200	13	3	432	613	1	193	8.39e-100	298	30
ERR4013837	UspA2	AAD43468.1	PIJFGG_08215	81000	200	13	3	432	613	1	193	4.87e-100	298	30
ERR4013838	UspA2	AAD43468.1	FMDLIN_01760	90701	613	28	1	1	613	1	584	0	1074	100
ERR4013839	UspA2	AAD43468.1	ICMKNE_07745	81781	483	68	5	148	613	273	752	0	723	76
ERR4013840	UspA2	AAD43468.1	ANBFJE_07925	71108	623	138	10	1	613	1	591	0	805	100
ERR4013841	UspA2	AAD43468.1	FLAELN_07890	71589	623	135	10	1	613	1	591	0	809	100
ERR4013842	UspA2	AAD43468.1	PKBNMA_01780	81500	200	12	3	432	613	1	193	1.15e-100	300	30
ERR4013844	UspA2	AAD43468.1	HHEFDN_07290	81000	200	13	3	432	613	1	193	5.02e-100	298	30
ERR4013845	UspA2	AAD43468.1	HMFPED_08415	78744	207	12	4	432	613	1	200	2.57e-98	294	30
ERR4013903	UspA2	AAD43468.1	BKIAKJ_02005	57812	704	141	13	1	613	1	639	0	659	100
ERR4013915	UspA2	AAD43468.1	LKIADB_00005	81500	200	12	3	432	613	1	193	1.13e-100	300	30
ERR4013988	UspA2	AAD43468.1	IDGEKG_01860	74627	402	25	5	282	613	1	395	0	535	54
ERR4014002	UspA2	AAD43468.1	ILJNIA_02500	99340	303	2	0	311	613	1	303	0	590	49
ERR4014142	UspA2	AAD43468.1	DIAMKM_01860	76636	214	11	4	432	613	1	207	1.04e-97	293	30
ERR4014143	UspA2	AAD43468.1	LHIFLM_08230	81781	483	68	5	148	613	273	752	0	723	76
ERR4014147	UspA2	AAD43468.1	LMEIKC_06755	63213	666	115	12	1	613	1	589	0	717	100
ERR4425974	UspA2	AAD43468.1	AIHOMP_02000	65681	609	115	13	31	613	137	677	0	687	95
ERR4425983	UspA2	AAD43468.1	PCAJHP_03490	59884	688	160	15	1	613	1	647	0	666	100
ERR4425984	UspA2	AAD43468.1	ADCMFC_05035	76722	421	40	8	220	613	522	911	0	580	64
ERR4425989	UspA2	AAD43468.1	PFLIKN_00140	68323	483	42	7	206	613	328	774	0	579	67
GCF_000092265.1	UspA2	AAD43468.1	PAKNDP_01525	58127	566	163	15	86	613	287	816	2.01e-175	514	86
GCF_000192905.1	UspA2	AAD43468.1	CCGLMD_06070	73006	652	101	9	1	613	1	616	0	860	100
GCF_000192925.1	UspA2	AAD43468.1	CPIEEE_00350	99038	104	1	0	510	613	1	104	8.67e-69	214	17
GCF_000192945.1	UspA2	AAD43468.1	CMJDPI_07030	99324	148	1	0	466	613	14	161	1.97e-99	296	24
GCF_000192965.1	UspA2	AAD43468.1	KBLBEJ_08365	81500	200	12	3	432	613	1	193	1.1e-100	300	30
GCF_000192985.1	UspA2	AAD43468.1	PCCLIK_08840	79227	207	11	4	432	613	1	200	6.63e-99	296	30
GCF_000193005.1	UspA2	AAD43468.1	OHFDPN_07185	64590	658	140	15	1	613	1	610	0	712	100
GCF_000193025.1	UspA2	AAD43468.1	APHGFJ_03105	86571	350	22	3	282	613	1	343	0	572	54
GCF_000193045.1	UspA2	AAD43468.1	HMFJOC_02175	81500	200	12	3	432	613	1	193	1.19e-100	300	30
GCF_000193065.1	UspA2	AAD43468.1	MBKBCD_01410	62727	660	123	10	1	613	1	584	0	691	100
GCF_000193085.1	UspA2	AAD43468.1	EDDGDB_06370	79227	207	11	4	432	613	1	200	6.01e-99	296	30
GCF_000302495.1	UspA2	AAD43468.1	DKNLKE_01690	73846	455	59	8	208	613	433	876	0	600	66
GCF_001062815.1	UspA2	AAD43468.1	GKJAMA_08075	64962	665	98	13	1	613	1	582	0	721	100
GCF_001062845.1	UspA2	AAD43468.1	GINCGM_04835	98649	148	2	0	466	613	14	161	2.16e-98	293	24
GCF_001063475.1	UspA2	AAD43468.1	JCPOPH_04645	86835	357	15	4	282	613	1	350	0	578	54
GCF_001064655.1	UspA2	AAD43468.1	OLFNEP_05530	79227	207	11	4	432	613	1	200	6.39e-99	296	30
GCF_001064665.1	UspA2	AAD43468.1	BPINLP_03660	79227	207	11	4	432	613	1	200	6.36e-99	296	30
GCF_001065675.1	UspA2	AAD43468.1	ACFOPF_00005	98649	148	2	0	466	613	14	161	2.02e-98	293	24
GCF_001656095.1	UspA2	AAD43468.1	OOGJFI_02685	38904	748	293	18	1	613	1	719	5.03e-112	347	100
GCF_001656105.1	UspA2	AAD43468.1	EBMPEP_07170	42504	567	193	11	121	613	207	714	2.7e-107	335	80
GCF_001656115.1	UspA2	AAD43468.1	MHNCIP_08795	38333	780	292	23	1	613	1	758	1.02e-114	355	100
GCF_001656125.1	UspA2	AAD43468.1	NCGOKF_08735	40171	585	205	15	126	613	107	643	7.38e-93	295	80
GCF_001656175.1	UspA2	AAD43468.1	NOMHOB_08765	39281	751	268	20	1	613	1	701	9.33e-116	357	100
GCF_001656195.1	UspA2	AAD43468.1	EDPHIB_05800	40976	676	279	23	1	613	1	619	3.27e-108	335	100
GCF_001656205.1	UspA2	AAD43468.1	MAIPLD_07810	39486	623	215	17	100	613	175	744	1.47e-91	294	84
GCF_001656215.1	UspA2	AAD43468.1	OBNNFJ_00810	58759	274	57	3	396	613	93	366	7.82e-89	276	36
GCF_001656255.1	UspA2	AAD43468.1	FCCNAM_02885	66809	235	39	2	418	613	169	403	3.48e-91	283	32
GCF_001656275.1	UspA2	AAD43468.1	FHMADE_04420	38954	765	276	25	1	613	1	726	1.32e-116	360	100
GCF_001656285.1	UspA2	AAD43468.1	NBPPPO_05485	66667	300	47	5	353	613	3	288	6.37e-116	343	43
GCF_001656385.1	UspA2	AAD43468.1	KAGEBE_06320	89474	114	12	0	500	613	36	149	2.64e-67	212	19
GCF_001656415.1	UspA2	AAD43468.1	IDEGCI_05795	59130	230	71	3	405	613	523	750	3.57e-72	243	34
GCF_001656425.1	UspA2	AAD43468.1	FHKNDP_08465	39281	751	268	20	1	613	1	701	9.25e-116	357	100
GCF_001656475.1	UspA2	AAD43468.1	AHIAHP_01715	35522	670	298	22	1	555	1	651	6e-68	229	91
GCF_001656495.1	UspA2	AAD43468.1	MBOIOJ_04750	65957	235	41	2	418	613	568	802	5.18e-86	281	32
GCF_001656505.1	UspA2	AAD43468.1	OKJGOB_04415	65957	235	41	2	418	613	694	928	3.32e-85	281	32
GCF_001679075.1	UspA2	AAD43468.1	MKAPJC_04505	43239	636	223	17	83	613	184	786	6.65e-114	354	87
GCF_001679105.1	UspA2	AAD43468.1	HPHHKC_02660	70615	667	113	9	1	613	1	638	0	825	100
GCF_001679345.1	UspA2	AAD43468.1	LOIKCL_00130	81500	200	12	3	432	613	1	193	1.12e-100	300	30
GCF_002080125.1	UspA2	AAD43468.1	KKNIAB_06755	54962	655	146	15	1	613	1	548	0	559	100
GCF_002984125.1	UspA2	AAD43468.1	KIFBDK_06485	85342	307	20	3	325	613	539	838	4.94e-166	491	47
GCF_003443915.1	UspA2	AAD43468.1	KMGJDL_01525	64103	507	119	13	134	613	7	477	0	522	78
GCF_003443935.1	UspA2	AAD43468.1	GJDLGN_01555	79320	353	23	5	282	613	1	324	1.1e-180	509	54
GCF_003443955.1	UspA2	AAD43468.1	CKKADH_07295	60550	545	117	12	149	613	255	781	0	546	76
GCF_003443975.1	UspA2	AAD43468.1	KENJIA_07430	85342	307	20	3	325	613	120	419	5.79e-172	491	47
GCF_003625535.1	UspA2	AAD43468.1	OJJHJM_00335	78086	648	71	7	1	613	1	612	0	946	100
GCF_003625545.1	UspA2	AAD43468.1	EAAGCM_00435	95432	613	28	0	1	613	1	613	0	1146	100
GCF_003625555.1	UspA2	AAD43468.1	NBLLCC_00160	95432	613	28	0	1	613	1	613	0	1146	100
GCF_003625595.1	UspA2	AAD43468.1	PCMELJ_05060	64587	641	91	10	10	613	27	568	0	692	99
GCF_003625605.1	UspA2	AAD43468.1	OCNKJI_04565	54798	719	132	19	1	613	1	632	0	605	100
GCF_003625615.1	UspA2	AAD43468.1	KLAPJI_03990	54798	719	132	19	1	613	1	632	0	605	100
GCF_003625655.1	UspA2	AAD43468.1	OKMMEN_04220	57963	697	172	14	1	613	1	660	0	652	100
GCF_003625665.1	UspA2	AAD43468.1	CEFBAN_06510	60550	654	155	10	1	613	1	592	0	639	100
GCF_003625675.1	UspA2	AAD43468.1	LNAEJH_04880	62105	665	125	10	1	613	1	590	0	699	100
GCF_003625715.1	UspA2	AAD43468.1	APFCDE_05445	62105	665	125	10	1	613	1	590	0	699	100
GCF_003625725.1	UspA2	AAD43468.1	DHJKFP_07480	62105	665	125	10	1	613	1	590	0	699	100
GCF_003625735.1	UspA2	AAD43468.1	PLDFKE_08465	62105	665	125	10	1	613	1	590	0	699	100
GCF_003625775.1	UspA2	AAD43468.1	JPLFAM_06405	57963	697	172	14	1	613	1	660	0	652	100
GCF_003625785.1	UspA2	AAD43468.1	PKMOFD_00130	65391	627	102	8	10	613	27	561	0	696	99
GCF_003625805.1	UspA2	AAD43468.1	CBLJNO_02470	79845	387	29	5	269	613	535	914	0	566	56
GCF_003625835.1	UspA2	AAD43468.1	CAFCEI_01240	95432	613	28	0	1	613	1	613	0	1146	100
GCF_003625855.1	UspA2	AAD43468.1	EHBBDD_01860	95432	613	28	0	1	613	1	613	0	1146	100
GCF_003625865.1	UspA2	AAD43468.1	GMFEBE_00765	95432	613	28	0	1	613	1	613	0	1146	100
GCF_003625895.1	UspA2	AAD43468.1	GLLBGO_06630	79616	417	43	7	228	613	421	826	0	599	63
GCF_003625915.1	UspA2	AAD43468.1	FNBCLG_08240	76816	647	73	8	1	613	1	604	0	904	100
GCF_003625925.1	UspA2	AAD43468.1	AGGOPO_04575	71670	473	74	5	172	613	423	866	0	610	72
GCF_003625935.1	UspA2	AAD43468.1	EOGLOM_00310	80103	387	28	5	269	613	507	886	0	567	56
GCF_003625975.1	UspA2	AAD43468.1	LNJEAF_06400	84953	638	43	5	1	613	1	610	0	1018	100
GCF_003625985.1	UspA2	AAD43468.1	KLNABM_04335	38752	769	265	21	1	613	1	719	2.14e-119	367	100
GCF_003626005.1	UspA2	AAD43468.1	AOKDHM_05010	38752	769	265	21	1	613	1	719	2.14e-119	367	100
GCF_003626035.1	UspA2	AAD43468.1	GKDOLD_01545	58394	548	100	13	131	613	352	836	1.56e-172	508	79
GCF_003626045.1	UspA2	AAD43468.1	EENEKD_07965	73913	345	47	2	1	345	1	302	2.25e-164	468	56
GCF_003626055.1	UspA2	AAD43468.1	LGCDJH_04610	62210	733	110	12	1	613	1	686	0	751	100
GCF_003626095.1	UspA2	AAD43468.1	PCKGBJ_00495	95432	613	28	0	1	613	1	613	0	1146	100
GCF_003626105.1	UspA2	AAD43468.1	GOIGAA_02895	85342	307	20	3	325	613	563	862	9.01e-166	491	47
GCF_003626115.1	UspA2	AAD43468.1	FGDFPD_03910	38701	770	264	22	1	613	1	719	4.81e-119	366	100
GCF_003626155.1	UspA2	AAD43468.1	MPONNC_00555	57963	697	172	14	1	613	1	660	0	652	100
GCF_003626165.1	UspA2	AAD43468.1	IAPJLO_05155	57963	697	172	14	1	613	1	660	0	652	100
GCF_003626185.1	UspA2	AAD43468.1	BGMOBJ_04900	58029	548	175	11	109	613	195	730	1.05e-172	504	82
GCF_003626215.1	UspA2	AAD43468.1	JLAKHE_02665	57963	697	172	14	1	613	1	660	0	652	100
GCF_003626235.1	UspA2	AAD43468.1	JOCJHK_06175	70270	481	84	7	174	613	74	536	0	590	72
GCF_003626245.1	UspA2	AAD43468.1	HMKCCL_00745	57963	697	172	14	1	613	1	660	0	652	100
GCF_003626255.1	UspA2	AAD43468.1	MCIMBB_00965	68765	429	35	7	220	613	351	715	5.08e-178	518	64
GCF_003626295.1	UspA2	AAD43468.1	EAOLGF_04835	43375	634	219	22	83	611	314	912	1.05e-106	339	86
GCF_003626305.1	UspA2	AAD43468.1	MHFPCF_03120	72414	435	40	6	252	613	338	765	0	564	59
GCF_003626335.1	UspA2	AAD43468.1	AIMOJF_04205	38492	769	267	19	1	613	1	719	1.28e-119	367	100
GCF_003626355.1	UspA2	AAD43468.1	PEDCCO_04945	76615	449	75	8	186	613	388	827	0	600	70
GCF_003626375.1	UspA2	AAD43468.1	MKEGKE_06465	76615	449	75	8	186	613	388	827	0	600	70
GCF_003626385.1	UspA2	AAD43468.1	LPHLAA_00800	76615	449	75	8	186	613	388	827	0	600	70
GCF_003626415.1	UspA2	AAD43468.1	MLIFJE_04395	76615	449	75	8	186	613	388	827	0	600	70
GCF_003626425.1	UspA2	AAD43468.1	BJKNMI_08425	58759	274	57	3	396	613	111	384	1.64e-88	276	36
GCF_003626455.1	UspA2	AAD43468.1	HCHNLG_00715	63836	683	163	9	1	613	1	669	0	736	100
GCF_003626475.1	UspA2	AAD43468.1	AEIPDM_04230	43399	606	210	19	111	611	317	894	9.14e-106	336	82
GCF_003971285.1	UspA2	AAD43468.1	IPEFLD_01535	66447	456	81	10	223	613	384	832	1.74e-170	502	64
GCF_003971305.1	UspA2	AAD43468.1	MAPABF_01525	59070	645	177	13	1	613	1	590	0	618	100
GCF_003971325.1	UspA2	AAD43468.1	KNEFFG_01535	63213	666	115	12	1	613	1	589	0	717	100
GCF_003971345.1	UspA2	AAD43468.1	ABBLNI_01535	66447	456	81	10	223	613	384	832	1.65e-170	502	64
GCF_003971365.1	UspA2	AAD43468.1	OMKCOJ_01550	57043	575	155	16	86	613	368	897	2.64e-172	509	86
GCF_003985305.1	UspA2	AAD43468.1	EJAAKO_06970	71746	630	146	12	1	613	1	615	0	806	100
GCF_003985315.1	UspA2	AAD43468.1	PAGGIH_03545	57043	575	155	16	86	613	368	897	2.65e-172	509	86
GCF_003985335.1	UspA2	AAD43468.1	LPKFLP_07145	71746	630	146	12	1	613	1	615	0	806	100
GCF_009378035.1	UspA2	AAD43468.1	NFBIMG_04805	42098	715	286	16	1	613	1	689	4.09e-131	396	100
GCF_009378055.1	UspA2	AAD43468.1	NOHNPP_04650	54000	300	85	9	326	613	772	1030	5.3e-72	246	47
GCF_009378075.1	UspA2	AAD43468.1	JDBGHK_07205	82000	200	11	3	432	613	1	193	1.6e-101	302	30
GCF_009378085.1	UspA2	AAD43468.1	EPCBLD_02500	59332	659	147	13	1	613	1	584	0	633	100
GCF_009378105.1	UspA2	AAD43468.1	FKDCOB_05800	77461	386	27	5	253	613	1	351	0	545	59
GCF_009378135.1	UspA2	AAD43468.1	HGGNOF_02045	60401	649	147	16	1	613	1	575	0	634	100
GCF_009378155.1	UspA2	AAD43468.1	MACFGF_01280	81500	200	12	3	432	613	1	193	1.13e-100	300	30
GCF_009378165.1	UspA2	AAD43468.1	GNHFNB_03030	78261	207	13	4	432	613	1	200	2.14e-97	292	30
GCF_009378185.1	UspA2	AAD43468.1	OHCHLL_00825	75000	520	108	3	101	613	319	823	0	696	84
GCF_009378215.1	UspA2	AAD43468.1	LGBIAG_03630	63129	556	98	10	90	613	172	652	0	588	85
GCF_009378225.1	UspA2	AAD43468.1	DANAOM_07820	66960	454	67	8	236	613	7	453	0	519	62
GCF_009378245.1	UspA2	AAD43468.1	AMHJMH_07590	63129	556	98	10	90	613	172	652	0	588	85
GCF_009378265.1	UspA2	AAD43468.1	CDMLIJ_03145	76169	449	77	8	186	613	432	871	0	599	70
GCF_009378275.1	UspA2	AAD43468.1	IPPCDB_06535	99286	280	2	0	334	613	1	280	0	545	46
GCF_009378315.1	UspA2	AAD43468.1	JPOFOH_03045	60856	654	136	13	1	613	1	575	0	649	100
GCF_009378325.1	UspA2	AAD43468.1	JCPHCE_03070	55760	651	145	17	1	613	1	546	0	566	100
GCF_009378355.1	UspA2	AAD43468.1	KEHEBH_00335	74107	448	60	6	204	613	27	456	0	588	67
GCF_009378375.1	UspA2	AAD43468.1	BECHDP_02120	55760	651	145	17	1	613	1	546	0	567	100
GCF_009378395.1	UspA2	AAD43468.1	EEDAPH_00620	68478	644	82	11	1	613	1	554	0	769	100
GCF_009378405.1	UspA2	AAD43468.1	HEMCCC_02615	78744	207	12	4	432	613	1	200	6.81e-98	293	30
GCF_009378425.1	UspA2	AAD43468.1	CDBKFF_01565	78744	207	12	4	432	613	1	200	6.94e-98	293	30
GCF_009378455.1	UspA2	AAD43468.1	DGPGKD_02325	84953	638	43	5	1	613	1	610	0	1018	100
GCF_009378475.1	UspA2	AAD43468.1	HACAMF_02005	72451	657	101	9	1	613	1	621	0	858	100
GCF_009378485.1	UspA2	AAD43468.1	NHJBEG_06110	79845	387	29	5	269	613	520	899	0	566	56
GCF_009378515.1	UspA2	AAD43468.1	CHNBIL_01375	61360	647	152	15	1	613	1	583	0	668	100
GCF_009378535.1	UspA2	AAD43468.1	MMBJFL_08530	38954	765	276	25	1	613	1	726	8.42e-117	360	100
GCF_009378555.1	UspA2	AAD43468.1	HLMDBM_00135	60753	558	111	11	132	613	307	832	0	550	79
GCF_009378575.1	UspA2	AAD43468.1	CLIEAB_01970	61085	645	149	13	1	613	1	575	0	648	100
GCF_009378585.1	UspA2	AAD43468.1	EIPMFF_01720	53951	658	155	16	1	613	1	555	0	572	100
GCF_009378595.1	UspA2	AAD43468.1	KBJAFK_01320	61714	700	98	14	1	613	1	617	0	702	100
GCF_009378635.1	UspA2	AAD43468.1	IMICPD_00005	81500	200	12	3	432	613	1	193	1.16e-100	300	30
GCF_009378645.1	UspA2	AAD43468.1	PCEKNA_04025	70705	454	50	8	236	613	324	770	0	560	62
GCF_009378675.1	UspA2	AAD43468.1	AFAPHA_09870	56033	721	172	13	1	613	1	684	0	645	100
GCF_009378685.1	UspA2	AAD43468.1	BHFFJM_01800	70485	454	51	8	236	613	324	770	0	558	62
GCF_009378715.1	UspA2	AAD43468.1	MNEFIP_05875	61265	648	148	15	1	613	1	580	0	670	100
GCF_009378725.1	UspA2	AAD43468.1	MFMCFN_05950	79227	207	11	4	432	613	1	200	6.42e-99	296	30
GCF_009378755.1	UspA2	AAD43468.1	OELBIA_04975	85016	307	21	3	325	613	579	878	2.45e-165	490	47
GCF_009378775.1	UspA2	AAD43468.1	JAJKGC_06900	67258	507	72	10	157	613	413	875	0	573	75
GCF_009378795.1	UspA2	AAD43468.1	PEOJMI_08480	64286	658	128	10	1	613	1	596	0	722	100
GCF_009378815.1	UspA2	AAD43468.1	NCOINN_02790	57612	578	147	17	86	613	359	888	3.49e-173	511	86
GCF_009378825.1	UspA2	AAD43468.1	LFHKOL_05620	71983	464	67	7	195	613	437	882	0	585	68
GCF_009378865.1	UspA2	AAD43468.1	OHHEBG_01870	59038	686	171	12	1	613	1	649	0	664	100
GCF_009378895.1	UspA2	AAD43468.1	DCLFDF_05185	67706	545	91	7	90	613	164	644	0	642	85
GCF_009378915.1	UspA2	AAD43468.1	MHBHFB_00120	40420	715	247	21	1	613	1	638	1.24e-111	344	100
GCF_009378925.1	UspA2	AAD43468.1	NPGMLI_00840	67391	552	81	8	90	613	164	644	0	644	85
GCF_009378935.1	UspA2	AAD43468.1	JMKDMD_02160	38701	770	264	22	1	613	1	719	4.73e-119	366	100
GCF_009378945.1	UspA2	AAD43468.1	BCCFNJ_01565	66793	527	92	10	149	613	281	786	0	588	76
GCF_009378995.1	UspA2	AAD43468.1	OGHFNC_01090	70942	616	146	7	1	613	1	586	0	780	100
GCF_009379015.1	UspA2	AAD43468.1	GMNCOG_06815	79227	207	11	4	432	613	1	200	6.68e-99	296	30
GCF_009379035.1	UspA2	AAD43468.1	ANMCKH_01435	76722	421	40	8	220	613	522	911	0	580	64
GCF_009379045.1	UspA2	AAD43468.1	IMNPGA_08625	70942	616	146	7	1	613	1	586	0	780	100
GCF_009379055.1	UspA2	AAD43468.1	FIPLNN_08985	71767	464	68	7	195	613	437	882	0	584	68
GCF_009379095.1	UspA2	AAD43468.1	OBPPHJ_06455	71746	630	146	12	1	613	1	615	0	806	100
GCF_009379115.1	UspA2	AAD43468.1	NNDGAK_04105	79227	207	11	4	432	613	1	200	6.44e-99	296	30
GCF_009379135.1	UspA2	AAD43468.1	DOJPIK_00135	81381	666	21	6	1	613	1	616	0	998	100
GCF_009379145.1	UspA2	AAD43468.1	AKFCCB_00125	58069	663	150	14	1	613	1	585	0	623	100
GCF_009379155.1	UspA2	AAD43468.1	OIFLKI_00475	81000	200	13	3	432	613	1	193	5.04e-100	298	30
GCF_009379195.1	UspA2	AAD43468.1	BPNJDE_01690	56828	725	159	20	1	613	1	683	0	640	100
GCF_009379215.1	UspA2	AAD43468.1	PJGOOA_01840	78221	652	67	7	1	613	1	616	0	943	100
GCF_009379235.1	UspA2	AAD43468.1	GKOIHD_07770	42904	606	213	19	111	611	324	901	1.07e-103	330	82
GCF_009379245.1	UspA2	AAD43468.1	DKADNH_02445	53893	655	149	15	1	613	1	544	0	556	100
GCF_009379265.1	UspA2	AAD43468.1	FMABCF_05860	79227	207	11	4	432	613	1	200	6.33e-99	296	30
GCF_009379285.1	UspA2	AAD43468.1	LMONAN_01625	63982	683	162	9	1	613	1	669	0	745	100
GCF_009379305.1	UspA2	AAD43468.1	KKLIJM_03715	82000	350	16	4	282	613	1	321	0	527	54
GCF_009379335.1	UspA2	AAD43468.1	BMODLI_00705	58069	663	150	14	1	613	1	585	0	623	100
GCF_009379345.1	UspA2	AAD43468.1	KEONFJ_01445	70615	667	113	9	1	613	1	638	0	825	100
GCF_009379375.1	UspA2	AAD43468.1	DINBOL_04190	66667	654	94	10	1	613	1	571	0	762	100
GCF_009379395.1	UspA2	AAD43468.1	HHLDMN_03475	61714	700	98	14	1	613	1	617	0	702	100
GCF_009379405.1	UspA2	AAD43468.1	GFODDP_02100	59971	682	133	15	1	613	1	611	0	652	100
GCF_009379425.1	UspA2	AAD43468.1	ABDLDD_07875	42739	606	214	19	111	611	357	934	1.92e-102	328	82
GCF_009379455.1	UspA2	AAD43468.1	LHLEHF_00130	61473	706	151	13	1	613	1	678	0	723	100
GCF_009379475.1	UspA2	AAD43468.1	GHLODK_00420	80103	387	28	5	269	613	513	892	0	567	56
GCF_009379495.1	UspA2	AAD43468.1	KEIBBK_00155	88558	638	20	5	1	613	1	610	0	1063	100
GCF_009379515.1	UspA2	AAD43468.1	CKDMKG_02905	63982	683	162	9	1	613	1	669	0	745	100
GCF_009379535.1	UspA2	AAD43468.1	GBMCAD_06200	63982	683	162	9	1	613	1	669	0	745	100
GCF_009379545.1	UspA2	AAD43468.1	JDPEKC_07740	42834	607	207	16	108	611	378	947	2.04e-105	336	82
GCF_009379565.1	UspA2	AAD43468.1	FMLABE_05325	71108	623	138	10	1	613	1	591	0	805	100
GCF_009379585.1	UspA2	AAD43468.1	MFNHNJ_07740	73243	441	40	6	208	613	68	465	0	570	66
GCF_009379615.1	UspA2	AAD43468.1	DIAGJB_06990	61830	634	113	9	10	613	27	561	0	652	99
GCF_009379625.1	UspA2	AAD43468.1	HDDEDL_05955	98858	613	7	0	1	613	1	613	0	1189	100
GCF_009379655.1	UspA2	AAD43468.1	FGDNPO_00140	61473	706	151	13	1	613	1	678	0	723	100
GCF_009379675.1	UspA2	AAD43468.1	JGNKML_01535	83260	227	13	3	405	613	11	230	7.12e-120	351	34
GCF_009379685.1	UspA2	AAD43468.1	IKGMHN_00575	71724	435	36	6	259	613	291	718	0	554	58
GCF_009379715.1	UspA2	AAD43468.1	HFNLEG_05555	61398	658	134	15	1	613	1	583	0	646	100
GCF_010603895.1	UspA2	AAD43468.1	PKJDOP_00005	98901	182	2	0	432	613	1	182	1.15e-122	356	30
GCF_010603915.1	UspA2	AAD43468.1	JGPHHC_08270	94194	155	2	1	466	613	14	168	1.21e-95	286	24
GCF_010603985.1	UspA2	AAD43468.1	APFHBL_09375	35775	710	305	25	1	613	1	656	3.99e-85	275	100
GCF_010604025.1	UspA2	AAD43468.1	CHGCPE_00005	98649	148	2	0	466	613	14	161	2.05e-98	293	24
GCF_010604075.1	UspA2	AAD43468.1	MPPANF_06500	69048	168	32	1	466	613	7	174	5e-69	218	24
GCF_010612395.1	UspA2	AAD43468.1	CFLMNM_08030	42006	638	222	19	83	611	84	682	2.52e-109	340	86
GCF_022341255.1	UspA2	AAD43468.1	FBLCIF_03805	82000	200	11	3	432	613	1	193	1.54e-101	302	30
GCF_022341275.1	UspA2	AAD43468.1	OBFHAD_02245	59710	551	139	9	132	613	72	608	0	543	79
GCF_022341325.1	UspA2	AAD43468.1	EHIFGP_02070	54399	682	177	14	1	613	1	617	0	594	100
GCF_022341345.1	UspA2	AAD43468.1	ONCOHI_01930	76816	647	73	8	1	613	1	604	0	904	100
GCF_022341355.1	UspA2	AAD43468.1	FKCAJJ_04130	74260	439	58	8	218	613	2	428	0	580	65
GCF_022341385.1	UspA2	AAD43468.1	MBMONH_02135	66929	508	109	10	149	613	271	762	0	590	76
GCF_022341395.1	UspA2	AAD43468.1	IGIABF_03385	78810	420	61	6	213	613	469	879	0	594	65
GCF_028583345.1	UspA2	AAD43468.1	GDDPLA_02015	41611	596	193	18	105	611	309	838	3.43e-93	301	83
GCF_028583345.1	UspA2	AAD43468.1	GDDPLA_05030	81500	200	12	3	432	613	1	193	2.38e-100	299	30
GCF_028583365.1	UspA2	AAD43468.1	LNGCLO_02015	66926	514	94	10	148	613	200	685	0	578	76
GCF_028583385.1	UspA2	AAD43468.1	JLEGKK_05380	61162	654	136	15	1	613	1	577	0	630	100
GCF_028895295.1	UspA2	AAD43468.1	IJFEED_01795	71451	641	138	11	1	613	1	624	0	810	100
SRR10389223	UspA2	AAD43468.1	NGBGLO_01740	60766	548	96	11	143	613	278	783	0	541	77
SRR10905873	UspA2	AAD43468.1	EONAJE_07605	81500	200	12	3	432	613	1	193	1.21e-100	300	30
SRR12148936	UspA2	AAD43468.1	ONJMNL_08305	81500	200	12	3	432	613	1	193	1.13e-100	300	30
SRR12148937	UspA2	AAD43468.1	HCPKKA_02015	81500	200	12	3	432	613	1	193	2.35e-100	299	30
SRR12286925	UspA2	AAD43468.1	CAEIFP_08215	82500	200	10	3	432	613	1	193	1.53e-102	305	30
SRR12286930	UspA2	AAD43468.1	PLBNNF_01770	77871	357	19	6	282	613	1	322	3.85e-176	498	54
SRR12286931	UspA2	AAD43468.1	LKKNFB_08130	77871	357	19	6	282	613	1	322	3.85e-176	498	54
SRR12286932	UspA2	AAD43468.1	AJKEMM_01795	99324	148	1	0	466	613	14	161	1.97e-99	296	24
SRR12286935	UspA2	AAD43468.1	HJFNBL_06310	32474	388	118	13	1	244	1	388	8.79e-28	113	40
SRR12286936	UspA2	AAD43468.1	GOLKAE_06060	46552	580	196	18	1	526	1	520	4.69e-122	374	86
SRR12286937	UspA2	AAD43468.1	CPFMDF_08730	82000	200	11	3	432	613	1	193	1.56e-101	302	30
SRR12286939	UspA2	AAD43468.1	DFKCMH_08245	81000	200	13	3	432	613	1	193	8.42e-100	298	30
SRR12286940	UspA2	AAD43468.1	BHIBMC_01740	77143	350	34	5	282	613	1	322	2.11e-172	489	54
SRR12286943	UspA2	AAD43468.1	FIGHMF_08810	98494	332	5	0	282	613	1	332	0	640	54
SRR12286945	UspA2	AAD43468.1	CEJODC_01810	98494	332	5	0	282	613	1	332	0	640	54
SRR12286946	UspA2	AAD43468.1	COFPNF_08550	98649	148	2	0	466	613	14	161	2.09e-98	293	24
SRR12286947	UspA2	AAD43468.1	LHKJOM_08595	81500	200	12	3	432	613	1	193	1.15e-100	300	30
SRR12286949	UspA2	AAD43468.1	CNPJDA_08790	81000	200	13	3	432	613	1	193	2.55e-100	299	30
SRR12286952	UspA2	AAD43468.1	NDHLGI_07935	64536	657	127	10	1	613	1	595	0	728	100
SRR12286953	UspA2	AAD43468.1	NMJECB_00005	99324	148	1	0	466	613	14	161	2.03e-99	296	24
SRR12286954	UspA2	AAD43468.1	IGLMGI_08770	54286	420	115	11	223	613	290	661	1.49e-114	352	64
SRR12286956	UspA2	AAD43468.1	GBOINF_08760	66471	510	101	8	149	613	307	791	0	584	76
SRR12286959	UspA2	AAD43468.1	HLBLMN_08620	87248	298	13	3	334	613	1	291	1.52e-172	488	46
SRR12286960	UspA2	AAD43468.1	IGJGGP_08495	68337	499	73	7	157	613	431	886	0	587	75
SRR12286972	UspA2	AAD43468.1	GNDANA_02355	61162	654	136	15	1	613	1	577	0	630	100
SRR12286984	UspA2	AAD43468.1	OKOHOB_08300	68938	499	70	7	157	613	413	868	0	592	75
SRR12286985	UspA2	AAD43468.1	BOLPLI_08360	68938	499	70	7	157	613	413	868	0	592	75
SRR12286986	UspA2	AAD43468.1	FOJALK_07865	74260	439	58	8	218	613	2	428	0	580	65
SRR12286987	UspA2	AAD43468.1	NPPDIB_07855	74260	439	58	8	218	613	2	428	0	580	65
SRR12286989	UspA2	AAD43468.1	KBGGGO_08435	81500	200	12	3	432	613	1	193	1.14e-100	300	30
SRR12286990	UspA2	AAD43468.1	DKFHOM_00005	82819	227	14	3	405	613	275	494	1.11e-115	350	34
SRR12286991	UspA2	AAD43468.1	CGEFKO_01790	80000	380	41	4	269	613	252	631	0	560	56
SRR12286992	UspA2	AAD43468.1	BAMGMC_07780	75000	440	47	7	219	613	14	435	0	583	64
SRR12286993	UspA2	AAD43468.1	HOPNBB_07875	64388	556	91	10	90	613	167	647	0	601	85
SRR12286995	UspA2	AAD43468.1	IKIGCJ_01790	97784	361	8	0	253	613	1	361	0	690	59
SRR12286996	UspA2	AAD43468.1	DPJBDM_08215	81500	200	12	3	432	613	1	193	1.19e-100	300	30
SRR12286997	UspA2	AAD43468.1	LCLCCO_00005	77143	350	34	5	282	613	1	322	2.12e-172	489	54
SRR12287000	UspA2	AAD43468.1	NKAAHD_07380	39626	641	221	18	83	611	300	886	1.76e-93	303	86
SRR12287000	UspA2	AAD43468.1	NKAAHD_08200	81000	200	13	3	432	613	1	193	4.99e-100	298	30
SRR12287005	UspA2	AAD43468.1	ILBPOO_08160	82500	200	10	3	432	613	1	193	1.52e-102	305	30
SRR12287006	UspA2	AAD43468.1	MDMGGO_08155	82500	200	10	3	432	613	1	193	1.52e-102	305	30
SRR12287013	UspA2	AAD43468.1	BKEKCK_07745	82500	200	10	3	432	613	1	193	1.52e-102	305	30
SRR12287014	UspA2	AAD43468.1	OBDJCF_07605	60742	647	153	12	1	613	1	580	0	647	100
SRR12287015	UspA2	AAD43468.1	POPEIH_06735	60742	647	153	12	1	613	1	580	0	647	100
SRR12287016	UspA2	AAD43468.1	JHFJKB_00005	85906	298	17	3	334	613	1	291	1.24e-169	480	46
SRR12287017	UspA2	AAD43468.1	GKEBCI_00005	85906	298	17	3	334	613	1	291	1.24e-169	480	46
SRR12287018	UspA2	AAD43468.1	IMOKCD_08470	61950	636	156	14	1	613	1	573	0	645	100
SRR12287019	UspA2	AAD43468.1	OINGJA_08470	61950	636	156	14	1	613	1	573	0	645	100
SRR12287020	UspA2	AAD43468.1	DPHKKP_08720	79227	207	11	4	432	613	1	200	6.7e-99	296	30
SRR12287022	UspA2	AAD43468.1	EMMHKE_04335	74943	439	61	6	213	613	547	974	0	588	65
SRR12287023	UspA2	AAD43468.1	BKBMAG_08580	79227	207	11	4	432	613	1	200	6.7e-99	296	30
SRR12287024	UspA2	AAD43468.1	NEKLOI_08070	81000	200	13	3	432	613	1	193	2.53e-100	299	30
SRR12287025	UspA2	AAD43468.1	BBOJDK_08080	81000	200	13	3	432	613	1	193	2.53e-100	299	30
SRR12287026	UspA2	AAD43468.1	EGMCGO_08310	71944	638	140	12	1	613	1	624	0	811	100
SRR12287029	UspA2	AAD43468.1	MPICIK_08365	80500	200	14	3	432	613	1	193	2.48e-99	297	30
SRR12287030	UspA2	AAD43468.1	PDDAKI_08450	80500	200	14	3	432	613	1	193	2.48e-99	297	30
SRR12287031	UspA2	AAD43468.1	MNDFJO_00005	81500	200	12	3	432	613	1	193	1.14e-100	300	30
SRR12287032	UspA2	AAD43468.1	MENIIF_01735	81500	200	12	3	432	613	1	193	1.14e-100	300	30
SRR12287033	UspA2	AAD43468.1	HEGJBC_02050	84691	307	22	3	325	613	62	361	1.38e-171	488	47
SRR12287034	UspA2	AAD43468.1	MBGECL_07135	82902	193	22	2	432	613	1	193	5.2e-100	298	30
SRR12287035	UspA2	AAD43468.1	AKMGGF_08580	75917	436	27	6	220	613	506	905	0	597	64
SRR12287036	UspA2	AAD43468.1	HHOGPL_08570	75917	436	27	6	220	613	506	905	0	597	64
SRR12287037	UspA2	AAD43468.1	HEBBAI_06670	82902	193	22	2	432	613	1	193	5.19e-100	298	30
SRR12287040	UspA2	AAD43468.1	MCCDHJ_08410	81500	200	12	3	432	613	1	193	1.15e-100	300	30
SRR12287041	UspA2	AAD43468.1	ODIEHJ_08415	81500	200	12	3	432	613	1	193	1.15e-100	300	30
SRR12287042	UspA2	AAD43468.1	HDLING_08620	99590	244	1	0	1	244	1	244	4.75e-169	484	40
SRR12287043	UspA2	AAD43468.1	LOIIOI_08910	99451	182	1	0	432	613	1	182	1.77e-123	358	30
SRR12287044	UspA2	AAD43468.1	IPGLAE_08550	81500	200	12	3	432	613	1	193	1.17e-100	300	30
SRR12287045	UspA2	AAD43468.1	ANDPHD_08085	81000	200	13	3	432	613	1	193	8.41e-100	298	30
SRR12287046	UspA2	AAD43468.1	JEMOKF_08005	81000	200	13	3	432	613	1	193	8.41e-100	298	30
SRR12287047	UspA2	AAD43468.1	EBGIML_02935	82819	227	14	3	405	613	370	589	6.06e-115	351	34
SRR12287049	UspA2	AAD43468.1	OFAIJN_09035	81000	200	13	3	432	613	1	193	2.64e-100	299	30
SRR12287050	UspA2	AAD43468.1	OIFNJL_09020	81000	200	13	3	432	613	1	193	2.63e-100	299	30
SRR12287057	UspA2	AAD43468.1	JKGNOP_08720	71746	630	146	12	1	613	1	615	0	806	100
SRR12287079	UspA2	AAD43468.1	KPKGLN_00125	63324	698	125	15	1	613	1	652	0	735	100
SRR12287081	UspA2	AAD43468.1	PIHDMD_06625	69919	492	70	6	157	613	187	635	0	595	75
SRR12287082	UspA2	AAD43468.1	HEKPGA_06200	69715	492	71	6	157	613	428	876	0	597	75
SRR12287083	UspA2	AAD43468.1	JKAEFP_04275	86913	298	14	3	334	613	1	291	9.12e-172	486	46
SRR12287084	UspA2	AAD43468.1	DMDNHE_00130	32474	388	118	13	1	244	1	388	8.73e-28	113	40
SRR12287085	UspA2	AAD43468.1	HBMBAO_08110	81500	200	12	3	432	613	1	193	1.14e-100	300	30
SRR12287087	UspA2	AAD43468.1	DNPNHH_08445	81500	200	12	3	432	613	1	193	1.14e-100	300	30
SRR12287105	UspA2	AAD43468.1	CFNCIF_08005	76983	517	57	4	149	613	477	983	0	731	76
SRR12287116	UspA2	AAD43468.1	MNAEAD_08835	78086	648	71	7	1	613	1	612	0	946	100
SRR12287138	UspA2	AAD43468.1	BMKFMJ_08270	75917	436	27	6	220	613	506	905	0	597	64
SRR12287139	UspA2	AAD43468.1	KDDKLH_01790	72538	528	65	6	149	613	51	561	0	684	76
SRR12287140	UspA2	AAD43468.1	MGDBOA_08470	77053	414	46	6	238	613	5	407	0	578	61
SRR12287141	UspA2	AAD43468.1	LJDNIO_08535	77053	414	46	6	238	613	5	407	0	578	61
SRR12287142	UspA2	AAD43468.1	FHCHLH_01400	81500	200	12	3	432	613	1	193	1.12e-100	300	30
SRR12287147	UspA2	AAD43468.1	LMLLPL_08620	79845	387	29	5	269	613	252	631	0	564	56
SRR12287148	UspA2	AAD43468.1	JDHPKD_08610	79845	387	29	5	269	613	252	631	0	564	56
SRR12287149	UspA2	AAD43468.1	PLGLKJ_08785	41345	595	191	18	132	611	344	895	2.89e-90	295	78
SRR12287149	UspA2	AAD43468.1	PLGLKJ_08530	78261	207	13	4	432	613	1	200	2.14e-97	292	30
SRR12287150	UspA2	AAD43468.1	HJIHMO_08750	41345	595	191	18	132	611	344	895	2.89e-90	295	78
SRR12287150	UspA2	AAD43468.1	HJIHMO_08495	78261	207	13	4	432	613	1	200	2.14e-97	292	30
SRR12287151	UspA2	AAD43468.1	FPNOME_07770	81500	200	12	3	432	613	1	193	1.15e-100	300	30
SRR12287152	UspA2	AAD43468.1	BHGPIF_08110	81500	200	12	3	432	613	1	193	1.12e-100	300	30
SRR12287153	UspA2	AAD43468.1	MOGAPL_08015	81500	200	12	3	432	613	1	193	1.12e-100	300	30
SRR12287154	UspA2	AAD43468.1	OAHCME_07785	81000	200	13	3	432	613	1	193	5.21e-100	298	30
SRR12287155	UspA2	AAD43468.1	FFLNPB_08130	74260	439	58	8	218	613	2	428	0	580	65
SRR12287160	UspA2	AAD43468.1	CGCMLL_01810	98494	332	5	0	282	613	1	332	0	640	54
SRR12287161	UspA2	AAD43468.1	FAGJFH_01815	98494	332	5	0	282	613	1	332	0	640	54
SRR12287174	UspA2	AAD43468.1	KGNGED_02035	81500	200	12	3	432	613	1	193	1.19e-100	300	30
SRR12287194	UspA2	AAD43468.1	PABLDF_00005	66929	508	109	10	149	613	271	762	0	590	76
SRR12287205	UspA2	AAD43468.1	CFHJGI_00140	60446	718	161	16	1	613	1	700	0	705	100
SRR12287216	UspA2	AAD43468.1	AKPCCD_07235	71108	623	138	10	1	613	1	591	0	805	100
SRR12287218	UspA2	AAD43468.1	BLIEJB_08745	75917	436	27	6	220	613	506	905	0	597	64
SRR12287219	UspA2	AAD43468.1	ILEPOI_01865	63174	334	66	6	330	613	128	454	6e-119	357	46
SRR12287220	UspA2	AAD43468.1	FCNKGI_06205	42747	648	224	21	83	611	288	907	4.47e-107	340	86
SRR12287222	UspA2	AAD43468.1	OBLNDK_08070	99324	148	1	0	466	613	14	161	1.98e-99	296	24
SRR12287232	UspA2	AAD43468.1	EJLOBN_08320	63213	666	115	12	1	613	1	589	0	717	100
SRR12287233	UspA2	AAD43468.1	HOJPLC_08210	74487	439	57	8	218	613	2	428	0	584	65
SRR12287235	UspA2	AAD43468.1	PJOFLB_08215	74487	439	57	8	218	613	2	428	0	584	65
SRR12287236	UspA2	AAD43468.1	IHBDAD_08115	82500	200	10	3	432	613	1	193	1.55e-102	305	30
SRR1656044	UspA2	AAD43468.1	IHILEK_07175	75854	439	50	6	213	613	442	862	0	598	65
SRR28243671	UspA2	AAD43468.1	GOIAIN_02010	56394	649	144	16	1	613	1	546	0	571	100
SRR4114371	UspA2	AAD43468.1	GBBDCL_02070	71108	623	138	10	1	613	1	591	0	805	100
SRR4272103	UspA2	AAD43468.1	GNELKJ_07980	60801	699	119	12	1	613	1	630	0	704	100
SRR4272104	UspA2	AAD43468.1	MBGILA_08050	60801	699	119	12	1	613	1	630	0	704	100
SRR5481491	UspA2	AAD43468.1	GGIMNG_01880	71108	623	138	10	1	613	1	591	0	805	100
SRR5481492	UspA2	AAD43468.1	DKDAPP_00130	71108	623	138	10	1	613	1	591	0	805	100
SRR5481493	UspA2	AAD43468.1	HJACGK_08340	71108	623	138	10	1	613	1	591	0	805	100
SRR5481494	UspA2	AAD43468.1	MHNBAP_00130	71108	623	138	10	1	613	1	591	0	805	100
ERR1517461	UspA1	AAD43469.1	FHOIMB_06755	73684	513	68	4	403	912	342	790	0	679	56
ERR1517491	UspA1	AAD43469.1	CBDKPC_06165	98721	391	5	0	522	912	1	391	0	768	43
ERR4013837	UspA1	AAD43469.1	PIJFGG_06920	64372	494	101	11	421	912	352	772	5.48e-176	525	54
ERR4013838	UspA1	AAD43469.1	FMDLIN_05365	73971	972	161	6	1	912	1	940	0	1261	100
ERR4013839	UspA1	AAD43469.1	ICMKNE_07745	45847	927	311	18	1	911	1	752	0	602	99
ERR4013840	UspA1	AAD43469.1	ANBFJE_06450	73684	513	68	4	403	912	342	790	0	679	56
ERR4013841	UspA1	AAD43469.1	FLAELN_07330	77955	939	148	4	1	912	1	907	0	1339	100
ERR4013842	UspA1	AAD43469.1	PKBNMA_06760	99123	228	2	0	685	912	1	228	3.1e-159	461	25
ERR4013844	UspA1	AAD43469.1	HHEFDN_06480	82682	537	30	2	393	912	337	827	0	829	57
ERR4013845	UspA1	AAD43469.1	HMFPED_07215	52340	940	265	28	1	912	1	785	0	667	100
ERR4013903	UspA1	AAD43469.1	BKIAKJ_04070	75105	952	171	11	1	912	1	926	0	1260	100
ERR4013915	UspA1	AAD43469.1	LKIADB_03890	95385	520	24	0	393	912	342	861	0	959	57
ERR4013988	UspA1	AAD43469.1	IDGEKG_07050	78798	915	157	8	1	912	1	881	0	1291	100
ERR4014002	UspA1	AAD43469.1	ILJNIA_04310	74177	972	159	6	1	912	1	940	0	1267	100
ERR4014142	UspA1	AAD43469.1	DIAMKM_05800	74949	978	121	12	1	912	1	920	0	1297	100
ERR4014143	UspA1	AAD43469.1	LHIFLM_08230	45847	927	311	18	1	911	1	752	0	602	99
ERR4014147	UspA1	AAD43469.1	LMEIKC_07500	50000	950	310	25	1	912	1	823	0	658	100
ERR4425974	UspA1	AAD43469.1	AIHOMP_04295	85338	948	56	5	1	912	1	901	0	1508	100
ERR4425983	UspA1	AAD43469.1	PCAJHP_08065	75393	955	174	10	1	912	1	937	0	1280	100
ERR4425984	UspA1	AAD43469.1	ADCMFC_01905	73684	513	68	4	403	912	374	822	0	678	56
ERR4425989	UspA1	AAD43469.1	PFLIKN_03075	74607	953	116	13	1	912	1	868	0	1244	100
GCF_000092265.1	UspA1	AAD43469.1	PAKNDP_05440	73961	987	150	11	1	912	1	955	0	1277	100
GCF_000192905.1	UspA1	AAD43469.1	CCGLMD_02105	80043	922	134	5	1	912	1	882	0	1357	100
GCF_000192925.1	UspA1	AAD43469.1	CPIEEE_00830	98413	189	3	0	724	912	1	189	8.58e-130	384	21
GCF_000192945.1	UspA1	AAD43469.1	CMJDPI_00315	99561	228	1	0	685	912	1	228	6.6e-160	463	25
GCF_000192965.1	UspA1	AAD43469.1	KBLBEJ_07085	99561	228	1	0	685	912	1	228	6.45e-160	463	25
GCF_000192985.1	UspA1	AAD43469.1	PCCLIK_07310	76087	966	134	11	1	912	1	923	0	1294	100
GCF_000193005.1	UspA1	AAD43469.1	OHFDPN_03695	75904	996	70	8	1	912	1	910	0	1339	100
GCF_000193025.1	UspA1	AAD43469.1	APHGFJ_04140	76589	944	136	11	1	912	1	891	0	1269	100
GCF_000193045.1	UspA1	AAD43469.1	HMFJOC_07800	72251	955	154	12	1	912	1	887	0	1183	100
GCF_000193065.1	UspA1	AAD43469.1	MBKBCD_03155	68577	506	60	5	407	912	1	407	0	594	55
GCF_000193085.1	UspA1	AAD43469.1	EDDGDB_03465	98684	228	3	0	685	912	1	228	2.02e-158	459	25
GCF_000302495.1	UspA1	AAD43469.1	DKNLKE_01690	47757	1003	287	17	1	895	1	874	0	702	98
GCF_001062815.1	UspA1	AAD43469.1	GKJAMA_01565	80516	775	95	7	161	912	2	743	0	1120	82
GCF_001062845.1	UspA1	AAD43469.1	GINCGM_03380	76771	960	141	11	1	912	1	926	0	1306	100
GCF_001063475.1	UspA1	AAD43469.1	JCPOPH_01410	98721	391	5	0	522	912	1	391	0	768	43
GCF_001064655.1	UspA1	AAD43469.1	OLFNEP_04425	59309	752	223	16	1	677	1	744	0	701	74
GCF_001064665.1	UspA1	AAD43469.1	BPINLP_06850	90706	269	18	2	651	912	40	308	1.61e-155	455	29
GCF_001065675.1	UspA1	AAD43469.1	ACFOPF_04730	98980	196	2	0	717	912	1	196	1.21e-135	399	21
GCF_001656095.1	UspA1	AAD43469.1	OOGJFI_05010	36800	250	134	5	22	250	35	281	1.13e-28	119	25
GCF_001656095.1	UspA1	AAD43469.1	OOGJFI_07330	56897	116	39	1	1	116	1	105	3e-30	117	13
GCF_001656105.1	UspA1	AAD43469.1	EBMPEP_00935	39318	557	266	11	409	912	927	1464	7.43e-75	264	55
GCF_001656115.1	UspA1	AAD43469.1	MHNCIP_00865	48053	976	346	24	43	912	706	1626	0	650	95
GCF_001656125.1	UspA1	AAD43469.1	NCGOKF_00390	44023	711	274	19	52	664	558	1242	1.5e-124	405	67
GCF_001656175.1	UspA1	AAD43469.1	NOMHOB_00430	38211	246	124	6	11	250	156	379	6.14e-25	107	26
GCF_001656195.1	UspA1	AAD43469.1	EDPHIB_03630	45645	907	382	22	43	912	513	1345	6.03e-177	545	95
GCF_001656205.1	UspA1	AAD43469.1	MAIPLD_04460	48728	511	165	11	418	912	112	541	1.23e-109	344	54
GCF_001656215.1	UspA1	AAD43469.1	OBNNFJ_04750	46930	912	321	25	41	912	405	1193	2.51e-178	544	96
GCF_001656255.1	UspA1	AAD43469.1	FCCNAM_08050	91912	136	11	0	777	912	46	181	4.41e-76	242	15
GCF_001656275.1	UspA1	AAD43469.1	FHMADE_03825	57685	501	134	12	436	912	67	513	7.14e-147	441	52
GCF_001656285.1	UspA1	AAD43469.1	NBPPPO_05485	38321	274	138	5	647	911	37	288	5.66e-39	142	29
GCF_001656385.1	UspA1	AAD43469.1	KAGEBE_00110	55744	531	157	12	406	912	69	545	6.06e-151	452	56
GCF_001656415.1	UspA1	AAD43469.1	IDEGCI_04690	45204	907	386	21	43	912	540	1372	6.04e-176	543	95
GCF_001656425.1	UspA1	AAD43469.1	FHKNDP_01800	49117	963	303	23	43	912	379	1247	0	652	95
GCF_001656475.1	UspA1	AAD43469.1	AHIAHP_00930	45418	982	325	25	29	912	348	1216	0	593	97
GCF_001656495.1	UspA1	AAD43469.1	MBOIOJ_04750	36557	424	179	13	351	753	22	376	1.63e-31	128	44
GCF_001656505.1	UspA1	AAD43469.1	OKJGOB_04415	36557	424	179	13	351	753	148	502	1.6e-31	128	44
GCF_001679075.1	UspA1	AAD43469.1	MKAPJC_04505	29706	680	372	20	306	911	139	786	1.65e-42	162	66
GCF_001679105.1	UspA1	AAD43469.1	HPHHKC_07375	87220	313	33	2	607	912	9	321	7.39e-177	510	34
GCF_001679345.1	UspA1	AAD43469.1	LOIKCL_04050	61594	552	123	13	421	912	304	826	0	540	54
GCF_002080125.1	UspA1	AAD43469.1	KKNIAB_02385	63451	736	170	17	1	677	1	696	0	753	74
GCF_002984125.1	UspA1	AAD43469.1	KIFBDK_01745	75490	714	73	7	275	912	7	694	0	953	70
GCF_003443915.1	UspA1	AAD43469.1	KMGJDL_05490	92717	508	8	1	434	912	2	509	0	917	53
GCF_003443935.1	UspA1	AAD43469.1	GJDLGN_05465	73853	937	147	9	1	912	1	864	0	1224	100
GCF_003443955.1	UspA1	AAD43469.1	CKKADH_03465	75710	951	129	13	1	912	1	888	0	1280	100
GCF_003443975.1	UspA1	AAD43469.1	KENJIA_03510	75237	949	134	10	1	912	1	885	0	1274	100
GCF_003625535.1	UspA1	AAD43469.1	OJJHJM_00815	80195	924	131	5	1	912	1	884	0	1338	100
GCF_003625545.1	UspA1	AAD43469.1	EAAGCM_07710	74177	972	159	6	1	912	1	940	0	1267	100
GCF_003625555.1	UspA1	AAD43469.1	NBLLCC_01400	74177	972	159	6	1	912	1	940	0	1267	100
GCF_003625595.1	UspA1	AAD43469.1	PCMELJ_02290	57934	939	225	20	1	912	1	796	0	847	100
GCF_003625605.1	UspA1	AAD43469.1	OCNKJI_01470	83663	404	41	2	534	912	422	825	0	627	42
GCF_003625615.1	UspA1	AAD43469.1	KLAPJI_01230	83663	404	41	2	534	912	422	825	0	627	42
GCF_003625655.1	UspA1	AAD43469.1	OKMMEN_05700	85232	948	64	4	1	912	1	908	0	1516	100
GCF_003625665.1	UspA1	AAD43469.1	CEFBAN_03815	50548	1003	280	31	1	912	1	878	0	705	100
GCF_003625675.1	UspA1	AAD43469.1	LNAEJH_09110	52653	999	265	24	1	912	1	878	0	760	100
GCF_003625715.1	UspA1	AAD43469.1	APFCDE_09125	52653	999	265	24	1	912	1	878	0	760	100
GCF_003625725.1	UspA1	AAD43469.1	DHJKFP_00055	52653	999	265	24	1	912	1	878	0	760	100
GCF_003625735.1	UspA1	AAD43469.1	PLDFKE_00320	52653	999	265	24	1	912	1	878	0	760	100
GCF_003625775.1	UspA1	AAD43469.1	JPLFAM_00745	79765	1023	71	6	1	912	1	998	0	1498	100
GCF_003625785.1	UspA1	AAD43469.1	PKMOFD_02665	63048	525	125	8	445	912	328	840	0	548	51
GCF_003625805.1	UspA1	AAD43469.1	CBLJNO_02530	53799	974	285	26	1	912	1	871	0	760	100
GCF_003625835.1	UspA1	AAD43469.1	CAFCEI_06780	74177	972	159	6	1	912	1	940	0	1267	100
GCF_003625855.1	UspA1	AAD43469.1	EHBBDD_06040	74177	972	159	6	1	912	1	940	0	1267	100
GCF_003625865.1	UspA1	AAD43469.1	GMFEBE_07280	74177	972	159	6	1	912	1	940	0	1267	100
GCF_003625895.1	UspA1	AAD43469.1	GLLBGO_00625	64372	494	101	11	421	912	352	772	5.49e-176	525	54
GCF_003625915.1	UspA1	AAD43469.1	FNBCLG_02000	66702	949	180	14	1	912	1	850	0	1067	100
GCF_003625925.1	UspA1	AAD43469.1	AGGOPO_09515	81188	404	45	3	509	912	356	728	0	600	44
GCF_003625935.1	UspA1	AAD43469.1	EOGLOM_04700	55626	951	276	19	1	912	1	844	0	814	100
GCF_003625975.1	UspA1	AAD43469.1	LNJEAF_01310	75026	965	156	6	1	912	1	933	0	1287	100
GCF_003625985.1	UspA1	AAD43469.1	KLNABM_00680	44023	711	274	19	52	664	558	1242	1.51e-124	405	67
GCF_003626005.1	UspA1	AAD43469.1	AOKDHM_03725	44023	711	274	19	52	664	558	1242	1.51e-124	405	67
GCF_003626035.1	UspA1	AAD43469.1	GKDOLD_05225	74611	965	161	9	1	912	1	934	0	1274	100
GCF_003626045.1	UspA1	AAD43469.1	EENEKD_07025	76883	969	147	5	1	912	1	949	0	1355	100
GCF_003626055.1	UspA1	AAD43469.1	LGCDJH_02695	76883	969	147	5	1	912	1	949	0	1355	100
GCF_003626095.1	UspA1	AAD43469.1	PCKGBJ_07435	74177	972	159	6	1	912	1	940	0	1267	100
GCF_003626105.1	UspA1	AAD43469.1	GOIGAA_02005	65795	918	256	14	1	912	1	866	0	1005	100
GCF_003626115.1	UspA1	AAD43469.1	FGDFPD_08290	43882	711	275	19	52	664	558	1242	9.15e-124	403	67
GCF_003626155.1	UspA1	AAD43469.1	MPONNC_02600	85443	948	62	4	1	912	1	908	0	1520	100
GCF_003626165.1	UspA1	AAD43469.1	IAPJLO_02835	85443	948	62	4	1	912	1	908	0	1520	100
GCF_003626185.1	UspA1	AAD43469.1	BGMOBJ_04000	85443	948	62	4	1	912	1	908	0	1520	100
GCF_003626215.1	UspA1	AAD43469.1	JLAKHE_00390	85443	948	62	4	1	912	1	908	0	1520	100
GCF_003626235.1	UspA1	AAD43469.1	JOCJHK_08360	50548	1003	280	31	1	912	1	878	0	705	100
GCF_003626245.1	UspA1	AAD43469.1	HMKCCL_07380	83436	978	71	5	1	912	1	953	0	1520	100
GCF_003626255.1	UspA1	AAD43469.1	MCIMBB_00665	99561	228	1	0	685	912	1	228	6.52e-160	463	25
GCF_003626295.1	UspA1	AAD43469.1	EAOLGF_04835	75077	971	141	11	1	912	1	929	0	1256	100
GCF_003626305.1	UspA1	AAD43469.1	MHFPCF_01875	75077	971	141	11	1	912	1	929	0	1256	100
GCF_003626335.1	UspA1	AAD43469.1	AIMOJF_00275	74286	245	17	2	707	912	779	1016	6.48e-101	334	23
GCF_003626355.1	UspA1	AAD43469.1	PEDCCO_00990	74530	479	79	8	443	912	46	490	0	623	52
GCF_003626375.1	UspA1	AAD43469.1	MKEGKE_07995	74530	479	79	8	443	912	46	490	0	623	52
GCF_003626385.1	UspA1	AAD43469.1	LPHLAA_06155	74530	479	79	8	443	912	46	490	0	623	52
GCF_003626415.1	UspA1	AAD43469.1	MLIFJE_02255	74530	479	79	8	443	912	46	490	0	623	52
GCF_003626425.1	UspA1	AAD43469.1	BJKNMI_07825	74286	245	17	2	707	912	375	612	1.57e-104	333	23
GCF_003626455.1	UspA1	AAD43469.1	HCHNLG_02845	75393	955	174	10	1	912	1	937	0	1280	100
GCF_003626475.1	UspA1	AAD43469.1	AEIPDM_04230	73958	960	153	7	1	912	1	911	0	1261	100
GCF_003971285.1	UspA1	AAD43469.1	IPEFLD_05455	82288	542	59	5	403	912	368	904	0	826	56
GCF_003971305.1	UspA1	AAD43469.1	MAPABF_05760	59858	847	150	17	1	807	1	697	0	802	88
GCF_003971325.1	UspA1	AAD43469.1	KNEFFG_05870	50105	950	309	25	1	912	1	823	0	663	100
GCF_003971345.1	UspA1	AAD43469.1	ABBLNI_05455	72803	956	155	7	1	912	1	895	0	1219	100
GCF_003971365.1	UspA1	AAD43469.1	OMKCOJ_05885	77292	938	138	10	1	912	1	889	0	1276	100
GCF_003985305.1	UspA1	AAD43469.1	EJAAKO_08620	51354	997	260	21	1	912	1	857	0	744	100
GCF_003985315.1	UspA1	AAD43469.1	PAGGIH_07950	77292	938	138	10	1	912	1	889	0	1276	100
GCF_003985335.1	UspA1	AAD43469.1	LPKFLP_03650	51354	997	260	21	1	912	1	857	0	744	100
GCF_009378035.1	UspA1	AAD43469.1	NFBIMG_00500	51642	548	123	14	386	912	1035	1461	5.88e-125	407	58
GCF_009378055.1	UspA1	AAD43469.1	NOHNPP_04650	29366	647	267	26	343	895	478	1028	2.5e-26	112	61
GCF_009378075.1	UspA1	AAD43469.1	JDBGHK_07955	74141	990	120	12	1	912	1	932	0	1292	100
GCF_009378085.1	UspA1	AAD43469.1	EPCBLD_00975	61350	978	168	14	1	912	1	834	0	973	100
GCF_009378105.1	UspA1	AAD43469.1	FKDCOB_03095	65892	947	188	12	1	912	1	847	0	1036	100
GCF_009378135.1	UspA1	AAD43469.1	HGGNOF_04350	71058	926	151	12	1	912	1	823	0	1145	100
GCF_009378155.1	UspA1	AAD43469.1	MACFGF_08370	62857	525	126	8	445	912	363	875	0	546	51
GCF_009378165.1	UspA1	AAD43469.1	GNHFNB_07250	78409	968	67	6	1	912	1	882	0	1364	100
GCF_009378185.1	UspA1	AAD43469.1	OHCHLL_09015	75372	942	167	9	1	912	1	907	0	1280	100
GCF_009378215.1	UspA1	AAD43469.1	LGBIAG_06135	79922	513	15	2	400	912	1	425	0	748	56
GCF_009378225.1	UspA1	AAD43469.1	DANAOM_08125	77459	732	76	8	238	912	1	700	0	1001	74
GCF_009378245.1	UspA1	AAD43469.1	AMHJMH_05855	71760	949	114	9	1	912	1	832	0	1196	100
GCF_009378265.1	UspA1	AAD43469.1	CDMLIJ_06795	80353	453	11	3	460	912	78	452	0	664	50
GCF_009378275.1	UspA1	AAD43469.1	IPPCDB_05995	59916	958	232	18	1	912	1	852	0	902	100
GCF_009378315.1	UspA1	AAD43469.1	JPOFOH_06790	71444	921	135	13	1	912	1	802	0	1115	100
GCF_009378325.1	UspA1	AAD43469.1	JCPHCE_07910	53977	943	220	22	1	912	1	760	0	742	100
GCF_009378355.1	UspA1	AAD43469.1	KEHEBH_07025	50548	1003	280	31	1	912	1	878	0	705	100
GCF_009378375.1	UspA1	AAD43469.1	BECHDP_08855	53977	943	220	22	1	912	1	760	0	742	100
GCF_009378395.1	UspA1	AAD43469.1	EEDAPH_02640	61716	606	104	11	325	912	3	498	0	612	64
GCF_009378405.1	UspA1	AAD43469.1	HEMCCC_08915	81290	930	103	9	1	912	1	877	0	1368	100
GCF_009378425.1	UspA1	AAD43469.1	CDBKFF_07310	81290	930	103	9	1	912	1	877	0	1368	100
GCF_009378455.1	UspA1	AAD43469.1	DGPGKD_07875	80998	942	106	5	1	912	1	899	0	1411	100
GCF_009378475.1	UspA1	AAD43469.1	HACAMF_06890	82609	943	87	3	1	912	1	897	0	1441	100
GCF_009378485.1	UspA1	AAD43469.1	NHJBEG_07570	56891	965	262	23	1	912	1	864	0	834	100
GCF_009378515.1	UspA1	AAD43469.1	CHNBIL_06200	59852	949	212	18	1	912	1	817	0	877	100
GCF_009378535.1	UspA1	AAD43469.1	MMBJFL_08530	30045	669	302	23	357	895	92	724	4.65e-38	148	59
GCF_009378555.1	UspA1	AAD43469.1	HLMDBM_05360	65145	964	176	15	1	912	1	856	0	1050	100
GCF_009378575.1	UspA1	AAD43469.1	CLIEAB_07750	69198	948	110	9	1	912	1	802	0	1140	100
GCF_009378585.1	UspA1	AAD43469.1	EIPMFF_02300	75077	975	120	11	1	912	1	915	0	1295	100
GCF_009378595.1	UspA1	AAD43469.1	KBJAFK_08990	75692	975	140	11	1	912	1	941	0	1305	100
GCF_009378635.1	UspA1	AAD43469.1	IMICPD_04305	68877	935	176	12	1	912	1	843	0	1110	100
GCF_009378645.1	UspA1	AAD43469.1	PCEKNA_00055	63531	946	200	11	1	912	1	835	0	1019	100
GCF_009378675.1	UspA1	AAD43469.1	AFAPHA_07550	73348	923	155	10	1	912	1	843	0	1190	100
GCF_009378685.1	UspA1	AAD43469.1	BHFFJM_08300	63531	946	200	11	1	912	1	835	0	1019	100
GCF_009378715.1	UspA1	AAD43469.1	MNEFIP_08475	49595	988	268	27	1	912	1	834	0	672	100
GCF_009378725.1	UspA1	AAD43469.1	MFMCFN_01685	75149	1010	67	7	1	912	1	924	0	1343	100
GCF_009378755.1	UspA1	AAD43469.1	OELBIA_01230	65068	959	208	16	1	912	1	879	0	1032	100
GCF_009378775.1	UspA1	AAD43469.1	JAJKGC_00545	74074	513	66	4	403	912	371	819	0	682	56
GCF_009378795.1	UspA1	AAD43469.1	PEOJMI_07520	60910	967	178	15	1	912	1	822	0	947	100
GCF_009378815.1	UspA1	AAD43469.1	NCOINN_09470	78015	937	169	7	1	912	1	925	0	1311	100
GCF_009378825.1	UspA1	AAD43469.1	LFHKOL_07695	77453	479	47	7	443	912	356	782	0	659	52
GCF_009378865.1	UspA1	AAD43469.1	OHHEBG_01185	73381	973	159	12	1	912	1	934	0	1246	100
GCF_009378895.1	UspA1	AAD43469.1	DCLFDF_01660	55260	979	249	22	1	912	1	857	0	837	100
GCF_009378915.1	UspA1	AAD43469.1	MHBHFB_00120	34797	615	319	19	311	895	74	636	1.48e-58	208	64
GCF_009378925.1	UspA1	AAD43469.1	NPGMLI_08320	55337	965	249	18	1	912	1	836	0	811	100
GCF_009378935.1	UspA1	AAD43469.1	JMKDMD_00785	44023	711	274	19	52	664	558	1242	1.48e-124	405	67
GCF_009378945.1	UspA1	AAD43469.1	BCCFNJ_01565	49417	943	288	21	1	911	1	786	0	686	99
GCF_009378995.1	UspA1	AAD43469.1	OGHFNC_07945	64133	934	182	12	1	912	1	803	0	977	100
GCF_009379015.1	UspA1	AAD43469.1	GMNCOG_01120	77440	922	128	6	1	912	1	852	0	1298	100
GCF_009379035.1	UspA1	AAD43469.1	ANMCKH_03520	73684	513	68	4	403	912	363	811	0	678	56
GCF_009379045.1	UspA1	AAD43469.1	IMNPGA_08090	64133	934	182	12	1	912	1	803	0	977	100
GCF_009379055.1	UspA1	AAD43469.1	FIPLNN_02885	73684	513	68	4	403	912	388	836	0	679	56
GCF_009379095.1	UspA1	AAD43469.1	OBPPHJ_03820	52309	996	251	29	1	912	1	856	0	739	100
GCF_009379115.1	UspA1	AAD43469.1	NNDGAK_08325	63852	971	184	14	1	912	1	863	0	1037	100
GCF_009379135.1	UspA1	AAD43469.1	DOJPIK_05670	82163	527	59	4	410	912	435	950	0	796	55
GCF_009379145.1	UspA1	AAD43469.1	AKFCCB_02695	71058	926	151	12	1	912	1	823	0	1145	100
GCF_009379155.1	UspA1	AAD43469.1	OIFLKI_08030	64372	494	101	11	421	912	352	772	5.49e-176	525	54
GCF_009379195.1	UspA1	AAD43469.1	BPNJDE_08520	74330	970	152	12	1	912	1	931	0	1264	100
GCF_009379215.1	UspA1	AAD43469.1	PJGOOA_08750	81974	932	111	9	1	912	1	895	0	1407	100
GCF_009379235.1	UspA1	AAD43469.1	GKOIHD_07770	75078	967	137	11	1	912	1	918	0	1262	100
GCF_009379245.1	UspA1	AAD43469.1	DKADNH_03520	55461	943	282	19	1	912	1	836	0	800	100
GCF_009379265.1	UspA1	AAD43469.1	FMABCF_00055	74330	970	152	12	1	912	1	931	0	1264	100
GCF_009379285.1	UspA1	AAD43469.1	LMONAN_06495	75318	944	154	10	1	912	1	897	0	1261	100
GCF_009379305.1	UspA1	AAD43469.1	KKLIJM_08445	82163	527	59	4	410	912	435	950	0	796	55
GCF_009379335.1	UspA1	AAD43469.1	BMODLI_08905	71058	926	151	12	1	912	1	823	0	1145	100
GCF_009379345.1	UspA1	AAD43469.1	KEONFJ_08725	78303	931	164	6	1	912	1	912	0	1317	100
GCF_009379375.1	UspA1	AAD43469.1	DINBOL_08255	63852	971	184	14	1	912	1	863	0	1037	100
GCF_009379395.1	UspA1	AAD43469.1	HHLDMN_00055	75692	975	140	11	1	912	1	941	0	1305	100
GCF_009379405.1	UspA1	AAD43469.1	GFODDP_01370	79517	952	123	7	1	912	1	920	0	1389	100
GCF_009379425.1	UspA1	AAD43469.1	ABDLDD_07875	74542	982	149	8	1	912	1	951	0	1282	100
GCF_009379455.1	UspA1	AAD43469.1	LHLEHF_08090	75132	945	155	8	1	912	1	898	0	1280	100
GCF_009379475.1	UspA1	AAD43469.1	GHLODK_03795	49215	955	292	28	1	912	1	805	0	633	100
GCF_009379495.1	UspA1	AAD43469.1	KEIBBK_08335	82163	527	59	4	410	912	435	950	0	796	55
GCF_009379515.1	UspA1	AAD43469.1	CKDMKG_08140	75318	944	154	10	1	912	1	897	0	1261	100
GCF_009379535.1	UspA1	AAD43469.1	GBMCAD_08260	75318	944	154	10	1	912	1	897	0	1261	100
GCF_009379545.1	UspA1	AAD43469.1	JDPEKC_07740	73050	987	168	7	1	912	1	964	0	1275	100
GCF_009379565.1	UspA1	AAD43469.1	FMLABE_08265	63341	922	207	10	1	912	1	801	0	969	100
GCF_009379585.1	UspA1	AAD43469.1	MFNHNJ_02650	66242	471	111	8	443	898	351	788	0	542	50
GCF_009379615.1	UspA1	AAD43469.1	DIAGJB_08110	66987	936	182	8	1	912	1	833	0	1088	100
GCF_009379625.1	UspA1	AAD43469.1	HDDEDL_07420	98721	391	5	0	522	912	1	391	0	769	43
GCF_009379655.1	UspA1	AAD43469.1	FGDNPO_03450	75132	945	155	8	1	912	1	898	0	1280	100
GCF_009379675.1	UspA1	AAD43469.1	JGNKML_08785	92525	495	8	1	447	912	1	495	0	894	51
GCF_009379685.1	UspA1	AAD43469.1	IKGMHN_08185	72754	1002	150	11	1	912	1	969	0	1268	100
GCF_009379715.1	UspA1	AAD43469.1	HFNLEG_07570	56164	949	266	20	1	912	1	836	0	817	100
GCF_010603895.1	UspA1	AAD43469.1	PKJDOP_08815	99561	228	1	0	685	912	1	228	6.7e-160	463	25
GCF_010603915.1	UspA1	AAD43469.1	JGPHHC_07870	99123	228	2	0	685	912	1	228	1.56e-159	462	25
GCF_010603985.1	UspA1	AAD43469.1	APFHBL_02710	62548	259	90	2	61	317	333	586	1.32e-76	257	28
GCF_010604025.1	UspA1	AAD43469.1	CHGCPE_07875	98684	228	3	0	685	912	1	228	6.16e-159	461	25
GCF_010604075.1	UspA1	AAD43469.1	MPPANF_03980	43986	291	94	7	1	223	1	290	4.52e-45	171	24
GCF_010612395.1	UspA1	AAD43469.1	CFLMNM_08030	77049	732	78	8	238	912	1	699	0	996	74
GCF_022341255.1	UspA1	AAD43469.1	FBLCIF_00540	73247	927	161	12	1	912	1	855	0	1193	100
GCF_022341275.1	UspA1	AAD43469.1	OBFHAD_02440	57344	640	145	13	1	584	1	568	0	570	64
GCF_022341325.1	UspA1	AAD43469.1	EHIFGP_04115	75182	963	131	10	1	912	1	906	0	1285	100
GCF_022341345.1	UspA1	AAD43469.1	ONCOHI_08415	66702	949	180	14	1	912	1	850	0	1067	100
GCF_022341355.1	UspA1	AAD43469.1	FKCAJJ_00455	74074	513	66	4	403	912	388	836	0	682	56
GCF_022341385.1	UspA1	AAD43469.1	MBMONH_04005	74074	513	66	4	403	912	388	836	0	682	56
GCF_022341395.1	UspA1	AAD43469.1	IGIABF_01205	73849	478	84	6	443	912	320	764	0	624	52
GCF_028583345.1	UspA1	AAD43469.1	GDDPLA_02015	77193	912	151	6	1	912	1	855	0	1262	100
GCF_028583365.1	UspA1	AAD43469.1	LNGCLO_02015	49434	795	275	14	133	911	2	685	0	568	85
GCF_028583385.1	UspA1	AAD43469.1	JLEGKK_01155	56857	999	218	20	1	912	1	873	0	885	100
GCF_028895295.1	UspA1	AAD43469.1	IJFEED_05565	63377	912	179	10	1	912	1	757	0	973	100
SRR10389223	UspA1	AAD43469.1	NGBGLO_06150	79073	669	99	6	275	912	7	665	0	952	70
SRR10905873	UspA1	AAD43469.1	EONAJE_06870	99123	228	2	0	685	912	1	228	3.4e-159	461	25
SRR12148936	UspA1	AAD43469.1	ONJMNL_06415	78346	919	144	7	1	912	1	871	0	1280	100
SRR12148937	UspA1	AAD43469.1	HCPKKA_07940	73684	513	68	4	403	912	388	836	0	679	56
SRR12286925	UspA1	AAD43469.1	CAEIFP_05850	52459	976	291	24	1	912	1	867	0	740	100
SRR12286930	UspA1	AAD43469.1	PLBNNF_05630	63130	575	158	8	1	550	1	546	0	624	60
SRR12286931	UspA1	AAD43469.1	LKKNFB_05490	66060	934	185	9	1	912	1	824	0	1073	100
SRR12286932	UspA1	AAD43469.1	AJKEMM_07120	98980	196	2	0	717	912	1	196	2.85e-135	398	21
SRR12286935	UspA1	AAD43469.1	HJFNBL_06830	51951	974	264	28	1	912	1	832	0	717	100
SRR12286936	UspA1	AAD43469.1	GOLKAE_06060	71429	546	64	5	459	912	197	742	0	685	50
SRR12286937	UspA1	AAD43469.1	CPFMDF_06880	53593	974	287	26	1	912	1	871	0	756	100
SRR12286939	UspA1	AAD43469.1	DFKCMH_06615	94850	466	7	1	447	912	1	449	0	869	51
SRR12286940	UspA1	AAD43469.1	BHIBMC_07090	64568	937	203	9	1	912	1	833	0	1036	100
SRR12286943	UspA1	AAD43469.1	FIGHMF_07285	51354	997	260	21	1	912	1	857	0	744	100
SRR12286945	UspA1	AAD43469.1	CEJODC_07270	74177	972	159	6	1	912	1	940	0	1268	100
SRR12286946	UspA1	AAD43469.1	COFPNF_07305	99490	196	1	0	717	912	1	196	2.03e-136	401	21
SRR12286947	UspA1	AAD43469.1	LHKJOM_07300	73849	478	84	6	443	912	320	764	0	624	52
SRR12286949	UspA1	AAD43469.1	CNPJDA_06480	99490	196	1	0	717	912	1	196	2.01e-136	401	21
SRR12286952	UspA1	AAD43469.1	NDHLGI_07365	75156	962	181	10	1	912	1	954	0	1293	100
SRR12286953	UspA1	AAD43469.1	NMJECB_07500	75156	962	181	10	1	912	1	954	0	1293	100
SRR12286954	UspA1	AAD43469.1	IGLMGI_06460	55916	955	275	22	1	912	1	852	0	807	100
SRR12286956	UspA1	AAD43469.1	GBOINF_06450	55916	955	275	22	1	912	1	852	0	807	100
SRR12286959	UspA1	AAD43469.1	HLBLMN_07355	73684	513	68	4	403	912	388	836	0	680	56
SRR12286960	UspA1	AAD43469.1	IGJGGP_07355	73684	513	68	4	403	912	388	836	0	679	56
SRR12286972	UspA1	AAD43469.1	GNDANA_02175	56957	999	217	20	1	912	1	873	0	888	100
SRR12286984	UspA1	AAD43469.1	OKOHOB_06740	52340	940	265	28	1	912	1	785	0	667	100
SRR12286985	UspA1	AAD43469.1	BOLPLI_01940	52340	940	265	28	1	912	1	785	0	667	100
SRR12286986	UspA1	AAD43469.1	FOJALK_06950	74074	513	66	4	403	912	388	836	0	682	56
SRR12286987	UspA1	AAD43469.1	NPPDIB_06600	74074	513	66	4	403	912	388	836	0	682	56
SRR12286989	UspA1	AAD43469.1	KBGGGO_06945	78303	931	164	6	1	912	1	912	0	1317	100
SRR12286990	UspA1	AAD43469.1	DKFHOM_07015	63135	689	90	12	238	912	1	539	0	697	74
SRR12286991	UspA1	AAD43469.1	CGEFKO_06770	63889	504	131	10	429	912	365	837	5.23e-176	527	53
SRR12286992	UspA1	AAD43469.1	BAMGMC_00055	64435	478	122	9	443	912	321	758	3.97e-172	514	52
SRR12286993	UspA1	AAD43469.1	HOPNBB_06135	76621	509	24	5	407	912	1	417	0	692	55
SRR12286995	UspA1	AAD43469.1	IKIGCJ_07365	68620	529	67	4	384	912	4	433	0	621	58
SRR12286996	UspA1	AAD43469.1	DPJBDM_07310	92489	466	6	1	447	912	1	437	0	842	51
SRR12286997	UspA1	AAD43469.1	LCLCCO_06390	64286	952	150	16	1	912	1	802	0	1000	100
SRR12287000	UspA1	AAD43469.1	NKAAHD_07380	80715	923	147	4	1	912	1	903	0	1378	100
SRR12287005	UspA1	AAD43469.1	ILBPOO_06835	98333	420	7	0	493	912	1	420	0	822	46
SRR12287006	UspA1	AAD43469.1	MDMGGO_06830	98333	420	7	0	493	912	1	420	0	822	46
SRR12287013	UspA1	AAD43469.1	BKEKCK_07020	98333	420	7	0	493	912	1	420	0	822	46
SRR12287014	UspA1	AAD43469.1	OBDJCF_06330	68750	528	101	10	445	912	51	574	0	615	51
SRR12287015	UspA1	AAD43469.1	POPEIH_06330	68750	528	101	10	445	912	51	574	0	615	51
SRR12287016	UspA1	AAD43469.1	JHFJKB_07040	73656	949	153	10	1	912	1	889	0	1217	100
SRR12287017	UspA1	AAD43469.1	GKEBCI_07035	73656	949	153	10	1	912	1	889	0	1217	100
SRR12287018	UspA1	AAD43469.1	IMOKCD_07090	56494	947	249	19	1	912	1	819	0	838	100
SRR12287019	UspA1	AAD43469.1	OINGJA_07090	56494	947	249	19	1	912	1	819	0	838	100
SRR12287020	UspA1	AAD43469.1	DPHKKP_06985	78041	929	132	10	1	912	1	874	0	1303	100
SRR12287022	UspA1	AAD43469.1	EMMHKE_01150	74530	479	79	8	443	912	329	773	0	627	52
SRR12287023	UspA1	AAD43469.1	BKBMAG_06585	78041	929	132	10	1	912	1	874	0	1303	100
SRR12287024	UspA1	AAD43469.1	NEKLOI_06640	73431	478	86	6	443	912	321	765	0	620	52
SRR12287025	UspA1	AAD43469.1	BBOJDK_06650	73431	478	86	6	443	912	321	765	0	620	52
SRR12287026	UspA1	AAD43469.1	EGMCGO_07210	64286	588	104	6	325	912	1	482	0	634	64
SRR12287029	UspA1	AAD43469.1	MPICIK_06890	74530	479	79	8	443	912	329	773	0	627	52
SRR12287030	UspA1	AAD43469.1	PDDAKI_06720	74530	479	79	8	443	912	329	773	0	627	52
SRR12287031	UspA1	AAD43469.1	MNDFJO_06770	75052	966	126	12	1	912	1	905	0	1279	100
SRR12287032	UspA1	AAD43469.1	MENIIF_06420	75052	966	126	12	1	912	1	905	0	1279	100
SRR12287033	UspA1	AAD43469.1	HEGJBC_07295	94635	466	8	1	447	912	1	449	0	867	51
SRR12287034	UspA1	AAD43469.1	MBGECL_05980	52128	940	267	28	1	912	1	785	0	663	100
SRR12287035	UspA1	AAD43469.1	AKMGGF_07305	49679	936	282	24	1	912	1	771	0	642	100
SRR12287036	UspA1	AAD43469.1	HHOGPL_06945	49679	936	282	24	1	912	1	771	0	642	100
SRR12287037	UspA1	AAD43469.1	HEBBAI_01895	52128	940	267	28	1	912	1	785	0	663	100
SRR12287040	UspA1	AAD43469.1	MCCDHJ_06200	67166	935	147	11	1	912	1	798	0	1074	100
SRR12287041	UspA1	AAD43469.1	ODIEHJ_05775	67166	935	147	11	1	912	1	798	0	1074	100
SRR12287042	UspA1	AAD43469.1	HDLING_07015	73045	972	169	7	1	912	1	939	0	1259	100
[truncated: 13,074 more rows]
